# Supplementary material for: Identification of susceptibility pathways for the role of chromosome 15q25.1 in modifying lung cancer risk
Source: Nat Commun. 2018 Aug 13;9:3221. doi: 10.1038/s41467-018-05074-y (PMC6089967; doi:10.1038/s41467-018-05074-y)
Supplement: Supplementary file 3 — Supplementary Data 1 [file 41467_2018_5074_MOESM3_ESM.xlsx]

## Sheet: Sheet1
Supplementary data 1. The 5,883 SNP pairs showing significant interaction between the index SNPs in chromosome 15q25.1 and their interacting candidate SNPs in the discovery cohorts
				1st discovery cohort		2nd discovery cohort		Meta-analysis of Discovery Cohorts
Chromosome for index SNPs	Index SNPs	Chromosome for candidate SNPs	Cadidate SNPs	P-value		P-value		P-value
15	rs1996371	6	rs9375980	0.000608		0.0005236		1.326e-06
15	rs8034191	18	rs4410152	9.522e-06		0.008857		1.977e-06
15	rs6495314	6	rs9375980	0.0007579		0.0007748		2.418e-06
15	rs4887077	6	rs9375980	0.0005449		0.001133		2.765e-06
15	rs6495309	5	rs159367	0.01277		5.162e-05		2.804e-06
15	rs8034191	12	rs2191186	0.0008498		0.0008806		2.885e-06
15	rs8034191	6	rs2076317	0.0137		6.524e-05		3.033e-06
15	rs11638372	6	rs9375980	0.0005703		0.001554		4.112e-06
15	rs2036534	9	rs1842565	4.395e-05		0.01199		4.898e-06
15	rs8034191	20	rs6023181	4.06e-05		0.01508		4.99e-06
15	rs4887077	8	rs10956198	4.542e-05		0.00808		5.708e-06
15	rs11638372	1	rs187783	0.0005832		0.002146		6.021e-06
15	rs8034191	1	rs12065806	0.0007461		0.002198		6.085e-06
15	rs4887077	2	rs1921627	0.001375		0.001224		6.525e-06
15	rs4887077	1	rs187783	0.0005825		0.002361		6.702e-06
15	rs4887077	9	rs1359172	0.0009503		0.002211		6.773e-06
15	rs6495309	3	rs973174	0.0253		7.229e-05		7.039e-06
15	rs1051730	20	rs6023181	0.0001081		0.01066		7.071e-06
15	rs11638372	9	rs1359172	0.001024		0.002236		7.346e-06
15	rs8034191	6	rs551610	0.04835		3.819e-05		7.687e-06
15	rs11638372	2	rs1921627	0.001236		0.001622		8.085e-06
15	rs11638372	2	rs11125487	0.03355		3.972e-05		8.715e-06
15	rs1051730	18	rs4410152	8.069e-05		0.009364		8.788e-06
15	rs4887077	2	rs11125487	0.0344		4.026e-05		9.033e-06
15	rs8034191	6	rs2744570	0.003357		0.0007997		9.262e-06
15	rs11638372	20	rs6039502	0.005053		0.0006109		9.59e-06
15	rs6495309	11	rs4922828	0.01152		0.0002914		9.992e-06
15	rs8034191	4	rs7661824	0.04038		6.39e-05		1.041e-05
15	rs11638372	8	rs10956198	3.868e-05		0.014		1.054e-05
15	rs1996371	8	rs959757	0.00203		0.001454		1.069e-05
15	rs8034191	6	rs1126617	0.00759		0.0004676		1.079e-05
15	rs1051730	6	rs2076317	0.006144		0.0005855		1.107e-05
15	rs11638372	4	rs2024160	0.03833		6.98e-05		1.185e-05
15	rs4887077	20	rs6039502	0.004302		0.0008908		1.207e-05
15	rs1996371	8	rs10956198	0.0002009		0.006901		1.215e-05
15	rs6495314	9	rs1359172	0.001673		0.002489		1.295e-05
15	rs2036534	14	rs17099239	1.151e-06		0.05263		1.305e-05
15	rs2036534	12	rs10467010	0.007089		0.0006212		1.342e-05
15	rs4887077	4	rs2024160	0.03696		9.122e-05		1.418e-05
15	rs8034191	13	rs11147321	0.00381		0.001233		1.454e-05
15	rs2036534	4	rs6820206	0.04237		0.0001194		1.623e-05
15	rs2036534	9	rs385114	4.677e-05		0.03156		1.71e-05
15	rs1051730	6	rs1126617	0.002217		0.002101		1.753e-05
15	rs1051730	7	rs2106737	0.0148		0.0003685		1.807e-05
15	rs6495314	8	rs10956198	0.0002592		0.008513		1.872e-05
15	rs1996371	9	rs1359172	0.002688		0.002327		1.908e-05
15	rs6495314	8	rs959757	0.001809		0.002768		1.95e-05
15	rs2036534	19	rs10756	0.00879		0.0008763		2.286e-05
15	rs2036534	4	rs9307869	0.0006621		0.007315		2.308e-05
15	rs1051730	20	rs6092588	0.01436		0.0005023		2.314e-05
15	rs1051730	6	rs2744570	0.002278		0.00263		2.427e-05
15	rs2036534	9	rs10976375	0.002492		0.002247		2.482e-05
15	rs1996371	20	rs6039502	0.00169		0.003745		2.486e-05
15	rs6495309	3	rs2275682	0.01926		0.0004521		2.5e-05
15	rs1996371	1	rs187783	0.00502		0.001582		2.508e-05
15	rs1051730	8	rs9785096	0.0001299		0.02009		2.572e-05
15	rs1996371	9	rs10511745	0.004701		0.00182		2.655e-05
15	rs2036534	10	rs477461	0.01126		0.0007884		2.706e-05
15	rs1051730	18	rs4624285	0.03199		0.0002735		2.741e-05
15	rs1996371	9	rs9406815	0.001825		0.003941		2.744e-05
15	rs2036534	7	rs7780793	0.002843		0.002499		2.941e-05
15	rs2036534	2	rs7573097	0.03684		0.0002679		3.134e-05
15	rs2036534	13	rs2152686	0.0001629		0.01899		3.147e-05
15	rs1051730	13	rs6490812	0.002097		0.004184		3.232e-05
15	rs1996371	13	rs8002871	0.002149		0.003885		3.263e-05
15	rs1051730	12	rs2191186	0.003318		0.003044		3.406e-05
15	rs8034191	1	rs4653013	0.001212		0.005707		3.43e-05
15	rs8034191	20	rs1330017	0.0004512		0.01647		3.623e-05
15	rs1051730	3	rs1249894	0.01107		0.001141		3.673e-05
15	rs6495314	20	rs6039502	0.003924		0.002906		3.764e-05
15	rs2036534	9	rs303572	0.0003273		0.01959		3.931e-05
15	rs4887077	2	rs7592470	0.007033		0.001852		3.968e-05
15	rs1051730	1	rs12065806	0.001438		0.007597		4.132e-05
15	rs1996371	9	rs891724	0.02719		0.0005384		4.134e-05
15	rs11638372	9	rs4877127	0.01264		0.001132		4.141e-05
15	rs8034191	13	rs11147317	0.0109		0.001303		4.197e-05
15	rs8034191	2	rs4662238	0.004574		0.002928		4.278e-05
15	rs1996371	3	rs301539	0.005844		0.002414		4.388e-05
15	rs4887077	2	rs10520168	0.01405		0.001103		4.42e-05
15	rs1051730	11	rs2621483	0.003263		0.0035		4.485e-05
15	rs4887077	9	rs4877127	0.01242		0.001269		4.565e-05
15	rs2036534	12	rs1392682	0.008736		0.001793		4.64e-05
15	rs1051730	12	rs10859888	0.0003231		0.01839		4.75e-05
15	rs11638372	2	rs7592470	0.006367		0.002461		4.869e-05
15	rs11638372	2	rs10520168	0.01284		0.001321		4.869e-05
15	rs2036534	4	rs1909855	0.01359		0.001262		4.956e-05
15	rs1051730	12	rs2041861	0.008603		0.002007		5.045e-05
15	rs6495314	9	rs4877127	0.0118		0.001481		5.11e-05
15	rs8034191	7	rs2106737	0.02675		0.0006685		5.266e-05
15	rs1051730	10	rs1502593	0.000995		0.01023		5.279e-05
15	rs8034191	6	rs9358768	0.006904		0.002429		5.404e-05
15	rs6495314	9	rs891724	0.03233		0.0006035		5.459e-05
15	rs11638372	8	rs959757	0.00532		0.003209		5.521e-05
15	rs4887077	8	rs959757	0.005278		0.0033		5.627e-05
15	rs6495309	8	rs7812391	0.03869		0.0004568		5.677e-05
15	rs11638372	3	rs301539	0.01013		0.001967		5.782e-05
15	rs6495309	2	rs10206082	0.008174		0.002416		5.786e-05
15	rs4887077	2	rs7607019	0.0208		0.001006		5.871e-05
15	rs1051730	12	rs2041862	0.008603		0.002345		5.889e-05
15	rs1996371	2	rs1921627	0.003907		0.004323		5.908e-05
15	rs6495309	19	rs12459507	0.004024		0.004481		6.07e-05
15	rs11638372	3	rs1370050	4.542e-05		0.04744		6.076e-05
15	rs6495309	9	rs1412512	0.001178		0.01057		6.097e-05
15	rs1051730	15	rs495710	0.02496		0.0009011		6.363e-05
15	rs2036534	20	rs2745787	0.04373		0.0004939		6.366e-05
15	rs1051730	6	rs9358768	0.003111		0.005115		6.465e-05
15	rs11638372	2	rs7607019	0.01895		0.001217		6.471e-05
15	rs1051730	2	rs4662238	0.00269		0.006391		6.477e-05
15	rs4887077	3	rs301539	0.009882		0.00228		6.545e-05
15	rs6495314	9	rs10511745	0.006759		0.003259		6.602e-05
15	rs6495309	17	rs9910112	0.03568		0.0006412		6.83e-05
15	rs11638372	20	rs3848779	0.01031		0.002326		6.952e-05
15	rs6495309	5	rs34597	0.04025		0.0005112		7.008e-05
15	rs6495314	9	rs9406815	0.002269		0.00792		7.029e-05
15	rs1051730	8	rs7005145	0.02394		0.001054		7.062e-05
15	rs11638372	2	rs4853278	0.03617		0.0006769		7.131e-05
15	rs6495314	6	rs10499116	0.004308		0.005035		7.167e-05
15	rs2036534	13	rs9578562	0.01003		0.00251		7.209e-05
15	rs2036534	12	rs1981752	0.003735		0.005754		7.308e-05
15	rs2036534	7	rs2350850	0.005129		0.0048		7.349e-05
15	rs6495309	3	rs6793913	0.007534		0.003259		7.358e-05
15	rs6495314	6	rs9465512	0.03894		0.0006406		7.381e-05
15	rs2036534	9	rs1778991	0.02141		0.001281		7.678e-05
15	rs4887077	2	rs4853278	0.03904		0.000684		7.797e-05
15	rs2036534	12	rs1500656	0.01906		0.001484		7.867e-05
15	rs4887077	3	rs1370050	4.787e-05		0.05567		7.913e-05
15	rs8034191	20	rs751789	0.003539		0.00656		7.958e-05
15	rs6495314	1	rs10494331	0.04717		0.0005918		7.958e-05
15	rs6495314	13	rs8002871	0.003177		0.006665		7.998e-05
15	rs6495314	8	rs7827181	0.004663		0.004924		8.001e-05
15	rs1996371	8	rs7827181	0.006091		0.004049		8.047e-05
15	rs8034191	12	rs2041861	0.01151		0.002494		8.161e-05
15	rs2036534	12	rs7313595	0.02194		0.001336		8.17e-05
15	rs8034191	1	rs2787985	0.0002016		0.04114		8.284e-05
15	rs4887077	6	rs10499116	0.005694		0.004716		8.428e-05
15	rs2036534	20	rs6023181	0.0009359		0.02095		8.461e-05
15	rs2036534	20	rs6064647	0.000235		0.03875		8.467e-05
15	rs8034191	20	rs6092588	0.03398		0.0007473		8.502e-05
15	rs1051730	10	rs183827	0.0325		0.0009383		8.607e-05
15	rs2036534	1	rs7524751	0.008532		0.003559		8.639e-05
15	rs6495314	8	rs1559681	0.006394		0.004338		8.742e-05
15	rs8034191	20	rs6023227	0.0001652		0.06326		8.793e-05
15	rs1051730	9	rs10978382	0.009937		0.003163		8.902e-05
15	rs1051730	13	rs1354837	0.0009126		0.01753		9.256e-05
15	rs6495314	8	rs11995221	0.005373		0.005344		9.303e-05
15	rs1051730	13	rs9541476	0.000649		0.02159		9.396e-05
15	rs4887077	8	rs7827181	0.007867		0.003847		9.444e-05
15	rs8034191	12	rs2041862	0.01151		0.002908		9.502e-05
15	rs1996371	6	rs9465512	0.04327		0.0007569		9.547e-05
15	rs1996371	20	rs3848779	0.005933		0.005068		9.63e-05
15	rs11638372	6	rs10499116	0.007244		0.00444		9.7e-05
15	rs8034191	6	rs6459621	0.003753		0.007949		9.836e-05
15	rs8034191	7	rs10485909	0.01567		0.002142		9.856e-05
15	rs1996371	9	rs4877127	0.01455		0.002387		9.913e-05
15	rs8034191	3	rs6805546	0.02383		0.001534		9.948e-05
15	rs1051730	13	rs11147321	0.01778		0.002009		9.974e-05
15	rs1996371	7	rs2367914	0.002925		0.00889		0.0001009
15	rs11638372	8	rs6577648	0.004604		0.006407		0.0001012
15	rs6495314	20	rs3848779	0.007978		0.004188		0.0001013
15	rs2036534	12	rs10859856	0.003958		0.00723		0.0001015
15	rs8034191	6	rs3870364	0.01485		0.002455		0.0001016
15	rs1996371	6	rs10499116	0.008992		0.003885		0.0001021
15	rs11638372	8	rs7827181	0.007657		0.004304		0.000104
15	rs4887077	9	rs12555049	0.002837		0.01259		0.0001056
15	rs8034191	6	rs9478170	0.003403		0.008866		0.000107
15	rs4887077	20	rs3848779	0.009744		0.003746		0.0001072
15	rs1051730	15	rs1158075	0.001354		0.01642		0.000108
15	rs8034191	10	rs2559535	0.02277		0.001722		0.0001094
15	rs6495309	4	rs4385097	0.01322		0.00297		0.0001096
15	rs11638372	9	rs9406815	0.002197		0.01203		0.0001101
15	rs4887077	5	rs919334	0.00142		0.01426		0.000112
15	rs6495309	19	rs454282	0.007538		0.005023		0.0001127
15	rs6495314	1	rs187783	0.005348		0.006309		0.0001128
15	rs11638372	9	rs12555049	0.003034		0.0127		0.0001131
15	rs2036534	8	rs1554326	0.005076		0.006856		0.000115
15	rs6495314	3	rs301539	0.01486		0.002801		0.000116
15	rs6495309	8	rs754497	0.03551		0.001108		0.0001169
15	rs1051730	7	rs1528098	8.096e-05		0.0909		0.0001184
15	rs11638372	20	rs2072952	0.01952		0.00221		0.0001184
15	rs8034191	7	rs13237551	0.02726		0.001615		0.0001197
15	rs6495309	8	rs13280616	0.003438		0.01041		0.0001215
15	rs8034191	1	rs7523842	0.01004		0.004073		0.0001217
15	rs11638372	2	rs4331533	0.04775		0.0009091		0.0001218
15	rs6495309	6	rs6900672	0.001033		0.02024		0.0001222
15	rs1996371	8	rs6469422	0.002885		0.01074		0.0001223
15	rs11638372	5	rs919334	0.001515		0.01476		0.0001224
15	rs6495309	7	rs2074142	0.0141		0.003129		0.0001226
15	rs6495309	8	rs1559681	0.03076		0.001405		0.000124
15	rs2036534	21	rs2836470	0.03643		0.001256		0.0001247
15	rs2036534	3	rs562516	0.04858		0.0009108		0.0001247
15	rs4887077	9	rs9406815	0.002023		0.01418		0.0001252
15	rs8034191	6	rs1933488	0.02764		0.001656		0.0001267
15	rs6495309	5	rs26540	0.01221		0.003673		0.000127
15	rs6495314	8	rs4554495	0.01238		0.003556		0.0001272
15	rs4887077	1	rs10494331	0.04177		0.001151		0.00013
15	rs2036534	3	rs973174	0.01921		0.002492		0.0001311
15	rs6495309	20	rs910700	0.008049		0.005527		0.0001324
15	rs1996371	10	rs796155	0.0001128		0.0795		0.0001327
15	rs2036534	3	rs6445860	0.007811		0.005691		0.000134
15	rs1996371	4	rs2127850	0.02202		0.002199		0.0001343
15	rs4887077	8	rs6577648	0.004878		0.007969		0.0001347
15	rs1996371	8	rs4554495	0.01566		0.003093		0.0001356
15	rs1051730	7	rs10485909	0.01212		0.004005		0.0001357
15	rs11638372	2	rs1430182	0.0005548		0.03207		0.0001361
15	rs1051730	6	rs2744584	0.01946		0.002532		0.0001365
15	rs11638372	20	rs11698421	0.0007535		0.02709		0.0001378
15	rs2036534	5	rs6885710	0.001496		0.01775		0.0001384
15	rs4887077	7	rs12530984	0.001134		0.0235		0.000139
15	rs1996371	2	rs10520168	0.02741		0.001897		0.0001402
15	rs6495314	3	rs952466	0.02927		0.001415		0.0001403
15	rs6495314	5	rs10058673	0.01892		0.002725		0.0001408
15	rs2036534	9	rs4740313	0.02244		0.002325		0.0001418
15	rs8034191	14	rs8017448	0.004488		0.009335		0.0001419
15	rs8034191	6	rs9446563	0.04808		0.001055		0.0001446
15	rs1996371	8	rs1357558	0.0009101		0.02249		0.0001449
15	rs6495314	8	rs1602899	0.004428		0.008679		0.0001449
15	rs1051730	20	rs1330017	0.0007115		0.03813		0.0001455
15	rs8034191	11	rs11234901	0.006746		0.006915		0.0001465
15	rs1996371	21	rs4818950	0.01258		0.004093		0.0001465
15	rs1051730	7	rs10223928	0.03879		0.001205		0.0001465
15	rs1051730	11	rs477980	0.005691		0.007952		0.0001474
15	rs1051730	6	rs9446563	0.0358		0.001513		0.0001474
15	rs6495314	7	rs12530984	0.0002691		0.05248		0.0001492
15	rs4887077	1	rs2076075	0.004202		0.009097		0.0001512
15	rs6495309	3	rs9844484	0.0109		0.00493		0.0001512
15	rs8034191	2	rs4854459	0.001877		0.0176		0.0001514
15	rs1996371	11	rs517938	0.04478		0.001203		0.0001524
15	rs2036534	16	rs4785061	0.03114		0.001785		0.0001531
15	rs1051730	13	rs1555814	0.000764		0.02538		0.0001533
15	rs4887077	13	rs8002871	0.003885		0.01047		0.0001538
15	rs4887077	20	rs2072952	0.01701		0.003312		0.0001545
15	rs1051730	3	rs7611423	0.04298		0.001266		0.0001546
15	rs4887077	8	rs4554495	0.02297		0.002506		0.0001553
15	rs8034191	10	rs6537539	0.002356		0.01528		0.0001566
15	rs4887077	20	rs11698421	0.0007361		0.0306		0.0001577
15	rs1051730	3	rs973174	0.03089		0.001851		0.0001579
15	rs6495309	4	rs6448180	0.04369		0.0014		0.0001581
15	rs1996371	7	rs34061	0.002428		0.01327		0.0001597
15	rs6495314	8	rs3736650	0.001028		0.02822		0.0001614
15	rs11638372	9	rs10511745	0.008029		0.006747		0.0001621
15	rs6495314	8	rs6577648	0.005481		0.008675		0.0001632
15	rs1996371	4	rs4396986	0.01455		0.003995		0.0001633
15	rs2036534	12	rs10745864	0.01382		0.004195		0.0001638
15	rs2036534	2	rs1913621	0.007094		0.007703		0.0001651
15	rs2036534	8	rs754497	0.04438		0.001269		0.000166
15	rs6495314	2	rs1921627	0.004422		0.01022		0.0001663
15	rs6495314	8	rs1357558	0.001188		0.02175		0.0001669
15	rs4887077	4	rs612243	0.01785		0.003394		0.0001677
15	rs6495314	7	rs2367914	0.007188		0.007423		0.0001683
15	rs1051730	10	rs735877	0.0009002		0.02854		0.0001686
15	rs2036534	20	rs214831	0.01749		0.003557		0.0001694
15	rs4887077	7	rs2723996	0.01943		0.003221		0.00017
15	rs11638372	8	rs4554495	0.02249		0.002803		0.0001701
15	rs1051730	7	rs13237551	0.02602		0.002459		0.000171
15	rs6495309	10	rs7921016	0.02977		0.002123		0.0001718
15	rs1996371	8	rs1559681	0.008808		0.006448		0.0001731
15	rs6495309	1	rs923851	0.02574		0.002331		0.0001732
15	rs6495309	10	rs1219812	0.004829		0.01118		0.0001734
15	rs1996371	3	rs952466	0.04772		0.0009296		0.0001743
15	rs11638372	7	rs2723996	0.01822		0.003509		0.0001745
15	rs4887077	4	rs4414979	0.003503		0.01387		0.0001763
15	rs11638372	4	rs4414979	0.003724		0.01333		0.0001763
15	rs6495314	8	rs2410038	0.02181		0.00301		0.0001769
15	rs1051730	1	rs4653013	0.006809		0.007538		0.000177
15	rs6495309	5	rs889310	0.000922		0.03155		0.0001773
15	rs6495314	8	rs6469422	0.002243		0.01744		0.0001773
15	rs6495309	20	rs6023181	0.0003122		0.07318		0.0001776
15	rs1996371	7	rs12530984	0.0002885		0.05802		0.0001782
15	rs8034191	17	rs17695385	0.0145		0.004434		0.000179
15	rs4887077	7	rs2724006	0.01237		0.005126		0.0001803
15	rs11638372	1	rs2076075	0.004051		0.01101		0.0001825
15	rs4887077	2	rs1430182	0.0005088		0.04206		0.0001826
15	rs1051730	9	rs1846695	0.003224		0.01602		0.0001826
15	rs1051730	2	rs4531983	0.01254		0.005146		0.0001826
15	rs6495309	9	rs923601	0.001073		0.02929		0.0001829
15	rs6495309	9	rs11140355	0.001344		0.02015		0.0001838
15	rs1051730	20	rs856327	0.005471		0.009145		0.0001838
15	rs1996371	2	rs7607019	0.03944		0.001737		0.0001841
15	rs11638372	1	rs10494331	0.04086		0.001712		0.000185
15	rs4887077	9	rs10511745	0.007359		0.008262		0.0001866
15	rs11638372	13	rs8002871	0.004396		0.01152		0.0001876
15	rs1996371	5	rs919334	0.001259		0.02343		0.0001883
15	rs6495309	6	rs1028716	0.003761		0.01787		0.0001897
15	rs1996371	18	rs1942858	0.02718		0.002632		0.0001904
15	rs1996371	20	rs11698421	0.001198		0.02688		0.0001907
15	rs6495309	8	rs967226	0.02044		0.003419		0.0001908
15	rs1051730	19	rs1671215	0.02878		0.002452		0.0001936
15	rs11638372	9	rs700125	0.0467		0.0009797		0.0001941
15	rs11638372	7	rs2724006	0.01219		0.005581		0.0001943
15	rs6495314	1	rs2076075	0.006105		0.008876		0.0001946
15	rs11638372	4	rs2127850	0.01356		0.005305		0.0001975
15	rs1996371	7	rs2724006	0.01743		0.00418		0.0001984
15	rs11638372	8	rs1357558	0.001845		0.0198		0.0002015
15	rs8034191	11	rs12278864	0.003008		0.01573		0.0002031
15	rs1051730	20	rs6023227	0.0008514		0.04746		0.0002038
15	rs1996371	2	rs7592470	0.01403		0.005139		0.0002038
15	rs11638372	1	rs10493579	0.01264		0.005686		0.0002049
15	rs6495309	14	rs6574310	0.01073		0.006433		0.0002054
15	rs11638372	4	rs612243	0.01701		0.004351		0.0002066
15	rs6495309	6	rs1209055	0.001387		0.02167		0.0002083
15	rs8034191	13	rs6490812	0.01269		0.005872		0.0002083
15	rs6495314	1	rs563244	0.03151		0.002495		0.0002085
15	rs11638372	20	rs2423762	0.009519		0.007143		0.0002087
15	rs4887077	1	rs10493579	0.01242		0.005886		0.0002095
15	rs6495314	4	rs612243	0.007823		0.008149		0.0002098
15	rs1051730	9	rs4587393	0.04224		0.001649		0.0002111
15	rs1051730	10	rs2559535	0.01659		0.004695		0.0002124
15	rs2036534	4	rs7695237	0.007911		0.008946		0.0002125
15	rs8034191	13	rs1555814	0.0004403		0.04433		0.0002128
15	rs1051730	2	rs4666159	0.02948		0.002736		0.0002128
15	rs11638372	10	rs10795268	0.008717		0.008395		0.0002133
15	rs1996371	10	rs7098691	0.005005		0.01218		0.0002142
15	rs2036534	14	rs976796	0.001674		0.0237		0.0002147
15	rs1051730	7	rs1319590	0.01309		0.006021		0.0002147
15	rs8034191	12	rs10859888	0.001242		0.03106		0.0002161
15	rs6495309	14	rs927704	0.01798		0.004456		0.0002167
15	rs8034191	19	rs1075733	0.04925		0.001178		0.0002176
15	rs2036534	20	rs1033696	0.004702		0.01211		0.0002181
15	rs4887077	9	rs700125	0.04337		0.001279		0.0002181
15	rs6495314	20	rs6023181	0.005731		0.01291		0.0002185
15	rs8034191	6	rs7765883	0.04682		0.001647		0.0002199
15	rs6495309	3	rs4974283	0.0115		0.006782		0.0002201
15	rs1996371	1	rs2076075	0.01058		0.006756		0.0002229
15	rs1996371	8	rs1602899	0.007238		0.009191		0.0002236
15	rs1051730	9	rs1857496	0.003983		0.01436		0.000224
15	rs2036534	4	rs4834860	0.0001602		0.08359		0.0002242
15	rs6495314	7	rs7783055	0.01151		0.006665		0.0002249
15	rs1051730	1	rs579035	0.002245		0.02155		0.0002254
15	rs8034191	7	rs10223928	0.02014		0.004128		0.0002258
15	rs8034191	8	rs800583	0.0009739		0.03834		0.000227
15	rs4887077	8	rs1357558	0.001727		0.02266		0.0002279
15	rs1051730	6	rs7775073	0.01057		0.007035		0.0002287
15	rs1051730	13	rs2985961	0.03829		0.002212		0.0002287
15	rs8034191	11	rs3861787	0.01149		0.007343		0.0002293
15	rs1051730	6	rs3870364	0.01668		0.005026		0.0002298
15	rs6495314	18	rs1942858	0.02683		0.003247		0.0002306
15	rs8034191	4	rs4698457	0.00217		0.02376		0.0002308
15	rs6495309	10	rs6479768	0.003774		0.01532		0.000232
15	rs4887077	16	rs7194165	0.005582		0.01272		0.000233
15	rs4887077	6	rs6458690	0.04326		0.002048		0.0002336
15	rs2036534	18	rs17602961	0.00666		0.009998		0.0002342
15	rs4887077	2	rs721390	0.02854		0.003112		0.0002342
15	rs6495314	4	rs4396986	0.01727		0.004964		0.0002362
15	rs4887077	8	rs1602899	0.00918		0.008161		0.0002365
15	rs1996371	20	rs2072952	0.006744		0.01081		0.0002388
15	rs1996371	17	rs4791250	0.02696		0.003162		0.000239
15	rs6495314	5	rs919334	0.001158		0.02979		0.0002396
15	rs4887077	4	rs2127850	0.01464		0.006014		0.0002399
15	rs2036534	18	rs920660	0.04037		0.002233		0.0002402
15	rs6495309	11	rs2514299	0.02006		0.004506		0.0002421
15	rs2036534	7	rs4723335	0.03215		0.002831		0.0002435
15	rs4887077	7	rs2367914	0.008447		0.009315		0.0002438
15	rs6495314	21	rs4818950	0.0234		0.003919		0.000244
15	rs1996371	17	rs6565593	0.003263		0.01851		0.0002443
15	rs2036534	18	rs7227358	0.002612		0.02201		0.0002456
15	rs1996371	8	rs2410038	0.01644		0.00541		0.0002456
15	rs8034191	4	rs986809	0.03219		0.002906		0.0002474
15	rs6495314	19	rs8099984	0.02059		0.004598		0.0002538
15	rs8034191	5	rs17159174	0.01065		0.007151		0.0002539
15	rs11638372	2	rs721390	0.02627		0.003673		0.0002548
15	rs8034191	7	rs1319590	0.01664		0.005717		0.0002556
15	rs4887077	10	rs7901816	0.005229		0.01173		0.000257
15	rs6495314	7	rs34061	0.002288		0.02039		0.0002572
15	rs4887077	1	rs563244	0.04058		0.002405		0.0002579
15	rs11638372	8	rs1602899	0.008942		0.009013		0.000258
15	rs6495309	6	rs6907986	0.006772		0.01239		0.0002597
15	rs1051730	13	rs1998788	0.0006709		0.04027		0.0002608
15	rs6495314	4	rs4414979	0.004907		0.01547		0.0002612
15	rs2036534	7	rs1488516	0.04269		0.002321		0.0002619
15	rs6495309	8	rs3843919	0.03638		0.002676		0.0002625
15	rs11638372	9	rs2498437	0.0161		0.005964		0.0002638
15	rs1051730	8	rs10108063	0.001818		0.02978		0.0002644
15	rs1051730	1	rs2787985	0.0002253		0.08661		0.0002647
15	rs2036534	17	rs4790638	0.001334		0.03627		0.0002653
15	rs4887077	10	rs10795268	0.008946		0.01015		0.0002653
15	rs4887077	5	rs325815	0.004561		0.01631		0.0002667
15	rs1996371	8	rs11995221	0.01328		0.007084		0.0002667
15	rs6495309	1	rs744224	0.03447		0.002852		0.0002667
15	rs6495314	16	rs17189619	0.0153		0.006277		0.0002679
15	rs6495314	10	rs12415694	0.002579		0.009608		0.0002681
15	rs1996371	8	rs6577648	0.006025		0.01284		0.000269
15	rs1996371	2	rs1469594	0.001663		0.03227		0.0002691
15	rs2036534	18	rs10502714	0.0001732		0.06939		0.0002693
15	rs1051730	21	rs435287	0.01345		0.007166		0.0002698
15	rs4887077	15	rs2054520	0.006077		0.01309		0.0002705
15	rs1996371	6	rs7761137	0.03645		0.002814		0.0002705
15	rs6495314	2	rs10520168	0.029		0.003563		0.0002709
15	rs8034191	10	rs3750880	0.001513		0.03215		0.0002711
15	rs2036534	12	rs1211973	0.001007		0.04942		0.0002714
15	rs11638372	12	rs1386212	0.0001517		0.09922		0.0002716
15	rs2036534	1	rs579035	0.006663		0.0124		0.0002727
15	rs6495314	4	rs2127850	0.0241		0.004271		0.0002737
15	rs8034191	9	rs4135165	0.006734		0.01428		0.0002769
15	rs6495314	10	rs10795268	0.01057		0.009213		0.0002778
15	rs1996371	3	rs1994480	0.0266		0.003989		0.0002793
15	rs11638372	10	rs7901816	0.005588		0.01208		0.0002797
15	rs4887077	6	rs4267943	0.0387		0.002793		0.0002806
15	rs2036534	11	rs6578608	0.02112		0.004913		0.0002813
15	rs6495314	9	rs12555049	0.006484		0.01599		0.0002837
15	rs6495309	1	rs7539614	0.01307		0.007742		0.000284
15	rs6495309	7	rs17684592	0.02192		0.004851		0.000284
15	rs6495314	6	rs9358276	0.04968		0.002221		0.0002842
15	rs6495309	9	rs1410782	0.01379		0.007407		0.0002847
15	rs6495309	7	rs1528143	0.02433		0.004394		0.0002847
15	rs11638372	15	rs2054520	0.005713		0.01442		0.0002867
15	rs1996371	18	rs4410152	0.02911		0.003762		0.0002869
15	rs1996371	4	rs4414979	0.00399		0.01958		0.0002879
15	rs4887077	16	rs238551	0.04916		0.002157		0.0002881
15	rs11638372	11	rs606989	0.0477		0.002007		0.0002885
15	rs2036534	18	rs4438374	0.0004425		0.04974		0.0002888
15	rs2036534	2	rs6719934	0.001491		0.03942		0.000289
15	rs8034191	13	rs2985961	0.04314		0.002495		0.000289
15	rs1996371	9	rs10757612	0.01736		0.006119		0.0002896
15	rs1996371	4	rs612243	0.01048		0.008933		0.0002913
15	rs8034191	2	rs4669238	0.005525		0.01389		0.0002916
15	rs1996371	19	rs8099984	0.01033		0.009461		0.0002919
15	rs1996371	9	rs2498437	0.04789		0.002272		0.0002924
15	rs6495309	2	rs1527418	0.03401		0.0033		0.0002928
15	rs8034191	11	rs6485802	0.01631		0.006647		0.000293
15	rs2036534	16	rs1992116	0.002147		0.02875		0.000296
15	rs11638372	1	rs563244	0.04235		0.002674		0.0002971
15	rs2036534	12	rs6488844	0.04373		0.002571		0.0002976
15	rs4887077	8	rs3736650	0.003061		0.02433		0.0002993
15	rs1051730	8	rs2959802	0.03733		0.003065		0.0003
15	rs6495314	11	rs517938	0.04772		0.002367		0.0003007
15	rs6495309	17	rs1558120	0.0004524		0.06776		0.000301
15	rs1051730	2	rs974736	0.01086		0.009337		0.0003015
15	rs6495309	1	rs10493405	0.02769		0.004127		0.000303
15	rs11638372	7	rs2367914	0.008438		0.01146		0.0003053
15	rs2036534	3	rs6795495	0.0002001		0.08177		0.0003058
15	rs1051730	7	rs2724006	0.03795		0.00305		0.000306
15	rs11638372	5	rs325815	0.005045		0.01728		0.0003062
15	rs11638372	20	rs6023181	0.00566		0.01803		0.000307
15	rs1996371	18	rs8096471	0.002763		0.02109		0.0003074
15	rs11638372	7	rs12530984	0.001107		0.04492		0.0003076
15	rs1996371	20	rs6023181	0.004957		0.01996		0.0003077
15	rs2036534	6	rs10944733	0.0003929		0.05702		0.000308
15	rs2036534	7	rs6953940	0.01711		0.006673		0.0003093
15	rs1996371	6	rs1482455	0.01521		0.007321		0.0003098
15	rs6495314	17	rs6565593	0.005366		0.01632		0.0003114
15	rs11638372	22	rs909795	0.02364		0.004953		0.0003114
15	rs8034191	13	rs4349054	0.03398		0.003507		0.0003118
15	rs6495314	20	rs2423762	0.007109		0.01284		0.0003125
15	rs6495309	3	rs9870553	0.04088		0.00294		0.0003143
15	rs4887077	2	rs3791729	0.01218		0.009037		0.0003148
15	rs1996371	9	rs10116120	0.002457		0.02416		0.0003149
15	rs6495309	7	rs1156450	0.005434		0.01629		0.0003149
15	rs6495314	10	rs7098691	0.006265		0.01475		0.0003151
15	rs2036534	21	rs523372	0.003607		0.0233		0.0003152
15	rs4887077	20	rs2423762	0.009004		0.01095		0.0003155
15	rs6495314	20	rs11698421	0.001925		0.03142		0.0003167
15	rs1996371	1	rs12058613	0.01183		0.009164		0.0003172
15	rs4887077	5	rs4703863	0.0175		0.006586		0.0003184
15	rs6495309	20	rs6084288	0.03675		0.003313		0.0003189
15	rs1996371	8	rs3736650	0.00177		0.03597		0.000319
15	rs8034191	9	rs10812054	0.008098		0.01267		0.000319
15	rs2036534	4	rs6536096	0.03732		0.003228		0.0003193
15	rs1996371	6	rs6458690	0.02969		0.004147		0.000321
15	rs4887077	2	rs703313	0.003579		0.02277		0.0003217
15	rs11638372	5	rs4703863	0.01779		0.006559		0.0003223
15	rs1996371	11	rs1109162	0.0009848		0.04626		0.0003234
15	rs2036534	1	rs12040679	0.003722		0.02307		0.0003242
15	rs4887077	9	rs2498437	0.01684		0.007035		0.0003243
15	rs11638372	6	rs6458690	0.04703		0.002667		0.0003247
15	rs6495314	6	rs7761137	0.03567		0.00351		0.000326
15	rs6495309	13	rs9567132	0.02206		0.00549		0.0003265
15	rs1996371	18	rs7230844	0.006004		0.0182		0.0003269
15	rs11638372	1	rs1335740	0.02634		0.004753		0.000328
15	rs8034191	15	rs1158075	0.002778		0.02771		0.0003284
15	rs6495309	14	rs1204983	0.009648		0.01174		0.0003287
15	rs1996371	20	rs2423762	0.006049		0.01512		0.0003302
15	rs6495314	7	rs2724006	0.01847		0.006614		0.0003302
15	rs2036534	5	rs30365	0.0296		0.004253		0.0003311
15	rs1996371	9	rs12555049	0.008271		0.01494		0.0003319
15	rs4887077	4	rs728846	0.001203		0.04707		0.0003331
15	rs1996371	7	rs2257190	0.02524		0.005061		0.000335
15	rs1996371	6	rs4267943	0.02615		0.00488		0.0003362
15	rs2036534	1	rs628407	0.04088		0.00316		0.0003367
15	rs2036534	12	rs6489568	0.04098		0.003232		0.0003378
15	rs1996371	9	rs891725	0.03582		0.003651		0.0003397
15	rs11638372	5	rs4455605	0.004524		0.0189		0.0003409
15	rs4887077	3	rs26939	0.000293		0.07344		0.000343
15	rs8034191	6	rs4345414	0.004548		0.02022		0.0003451
15	rs8034191	5	rs10079855	0.007278		0.01242		0.0003452
15	rs1051730	12	rs782119	0.002219		0.03909		0.0003458
15	rs8034191	7	rs1029396	0.04458		0.003043		0.0003464
15	rs4887077	7	rs2257190	0.0212		0.006153		0.0003468
15	rs1051730	5	rs10075639	0.03429		0.003923		0.0003477
15	rs1051730	6	rs6459621	0.02009		0.006548		0.0003482
15	rs8034191	20	rs652217	0.004061		0.01971		0.0003487
15	rs8034191	18	rs1159008	0.01174		0.01079		0.0003497
15	rs8034191	11	rs2621483	0.0127		0.008794		0.0003513
15	rs6495309	15	rs2615192	0.01556		0.008225		0.0003516
15	rs2036534	18	rs1431748	0.01351		0.009123		0.0003536
15	rs4887077	6	rs1521219	0.003425		0.02457		0.0003537
15	rs8034191	6	rs3910736	0.04599		0.002926		0.0003545
15	rs4887077	18	rs8096471	0.001098		0.03845		0.0003548
15	rs11638372	10	rs4477348	0.004901		0.01941		0.0003554
15	rs6495309	14	rs1253690	0.004444		0.02015		0.0003556
15	rs2036534	8	rs11784248	0.0002084		0.09631		0.0003572
15	rs1051730	6	rs3019444	0.002213		0.0361		0.0003581
15	rs6495314	9	rs4880094	0.01077		0.01025		0.0003592
15	rs6495309	18	rs622863	0.02812		0.004921		0.0003601
15	rs11638372	2	rs703313	0.004099		0.02318		0.0003623
15	rs1996371	15	rs8026994	0.03297		0.004253		0.000363
15	rs8034191	14	rs1152563	0.001955		0.04141		0.0003631
15	rs6495314	3	rs1994480	0.03155		0.004452		0.0003637
15	rs1051730	7	rs1178121	0.001325		0.04046		0.0003651
15	rs1051730	9	rs1556487	0.01242		0.009986		0.0003651
15	rs1051730	8	rs10094981	0.0207		0.006525		0.0003651
15	rs6495314	10	rs4477348	0.003978		0.02251		0.0003655
15	rs4887077	19	rs2867792	0.002183		0.03316		0.0003657
15	rs11638372	18	rs8096471	0.001043		0.04028		0.0003658
15	rs1996371	12	rs2302365	0.03148		0.004507		0.0003671
15	rs11638372	16	rs7194165	0.005835		0.01874		0.0003686
15	rs11638372	4	rs728846	0.001172		0.05161		0.0003692
15	rs6495314	20	rs2072952	0.01575		0.008447		0.0003692
15	rs1051730	7	rs2299110	0.01036		0.01166		0.0003705
15	rs4887077	5	rs4455605	0.004204		0.02156		0.000372
15	rs1996371	7	rs11243316	0.008423		0.0121		0.0003725
15	rs11638372	7	rs2257190	0.02097		0.006682		0.0003727
15	rs11638372	14	rs1958394	0.001628		0.03722		0.000374
15	rs4887077	20	rs6023181	0.005255		0.02307		0.000374
15	rs6495314	3	rs26939	0.0002113		0.09011		0.0003741
15	rs1051730	6	rs9478170	0.01139		0.01125		0.0003743
15	rs1996371	10	rs4477348	0.004334		0.02203		0.0003751
15	rs1051730	8	rs737505	0.01428		0.009495		0.0003761
15	rs2036534	7	rs1528143	0.007348		0.01643		0.0003775
15	rs2036534	6	rs4391266	0.03501		0.004079		0.0003775
15	rs6495309	20	rs6092588	0.01147		0.0118		0.0003782
15	rs6495314	6	rs441342	0.000287		0.09516		0.000379
15	rs8034191	20	rs6026397	0.0008186		0.07247		0.0003801
15	rs6495314	9	rs2498437	0.03287		0.004489		0.0003818
15	rs2036534	6	rs6900672	0.0006916		0.0597		0.0003819
15	rs4887077	16	rs2041733	0.04848		0.003073		0.0003841
15	rs6495309	14	rs12894584	0.02412		0.006164		0.0003883
15	rs6495314	7	rs2240132	0.001501		0.04156		0.0003887
15	rs8034191	20	rs6068182	0.02165		0.006721		0.0003895
15	rs6495309	4	rs2860055	0.03358		0.004391		0.0003896
15	rs2036534	9	rs923601	0.008207		0.0151		0.0003899
15	rs6495309	11	rs2508678	0.01505		0.00929		0.0003899
15	rs4887077	11	rs606989	0.04965		0.00271		0.00039
15	rs11638372	2	rs1729903	0.001106		0.05011		0.0003916
15	rs2036534	5	rs251867	0.001819		0.03979		0.0003922
15	rs2036534	6	rs9353856	0.04771		0.002961		0.0003927
15	rs1996371	10	rs2007712	0.002779		0.03437		0.0003934
15	rs11638372	17	rs2325752	0.01459		0.009378		0.0003941
15	rs8034191	8	rs2469994	0.000611		0.07036		0.0003942
15	rs1051730	15	rs1021192	0.000621		0.07065		0.0003956
15	rs11638372	6	rs4267943	0.04212		0.003688		0.0003962
15	rs2036534	14	rs1253706	0.001569		0.0411		0.0003971
15	rs2036534	6	rs9393680	0.00445		0.02592		0.0003973
15	rs6495314	21	rs2829247	0.03176		0.004758		0.0003975
15	rs6495314	6	rs6907771	0.0127		0.01087		0.000399
15	rs4887077	22	rs909795	0.02311		0.0065		0.0004004
15	rs2036534	9	rs1332879	0.02926		0.005282		0.0004018
15	rs2036534	9	rs7858253	0.02332		0.006588		0.0004034
15	rs1051730	3	rs17572584	0.04728		0.003371		0.000405
15	rs2036534	8	rs967226	0.004619		0.02055		0.0004056
15	rs2036534	9	rs10491623	0.0408		0.003869		0.000406
15	rs8034191	8	rs813890	0.0006142		0.07029		0.0004076
15	rs2036534	12	rs686538	0.03252		0.004729		0.0004081
15	rs1051730	6	rs4345414	0.02354		0.006595		0.000409
15	rs2036534	9	rs2273900	0.0002354		0.09104		0.000411
15	rs8034191	20	rs2426509	0.000928		0.06428		0.000413
15	rs1051730	15	rs1484192	0.0009079		0.06048		0.0004133
15	rs2036534	14	rs7159343	0.001943		0.03721		0.0004147
15	rs11638372	9	rs10757612	0.0268		0.005963		0.0004153
15	rs6495314	3	rs13100742	0.006743		0.01739		0.0004155
15	rs4887077	14	rs1958394	0.00147		0.04317		0.0004187
15	rs6495314	18	rs4410152	0.0348		0.004714		0.0004205
15	rs2036534	5	rs6870711	0.04689		0.00339		0.000421
15	rs6495314	13	rs1590946	0.02839		0.005737		0.0004227
15	rs11638372	9	rs4314746	0.008316		0.01553		0.0004229
15	rs6495314	18	rs8096471	0.004823		0.01996		0.0004233
15	rs1051730	7	rs11765116	0.007495		0.0171		0.0004238
15	rs11638372	3	rs26939	0.0002807		0.08686		0.0004242
15	rs8034191	4	rs2313547	0.01125		0.01294		0.0004245
15	rs8034191	13	rs1998788	0.0002734		0.08905		0.0004248
15	rs1996371	7	rs2723996	0.0343		0.004834		0.0004252
15	rs2036534	14	rs2255627	0.0005288		0.07664		0.0004258
15	rs6495309	1	rs6576865	0.001052		0.05688		0.0004261
15	rs1996371	20	rs6085580	0.03125		0.005295		0.0004263
15	rs6495309	17	rs1480945	0.04937		0.003373		0.0004273
15	rs4887077	9	rs10757612	0.02429		0.006751		0.0004295
15	rs6495314	11	rs7949140	0.004735		0.02514		0.0004297
15	rs11638372	8	rs1559681	0.01103		0.01294		0.0004304
15	rs6495314	4	rs728846	0.002616		0.03735		0.0004318
15	rs1051730	6	rs1933488	0.04014		0.004201		0.0004319
15	rs6495314	1	rs1999186	0.009723		0.01416		0.0004325
15	rs4887077	11	rs4944178	0.006813		0.02055		0.0004343
15	rs6495314	7	rs2722298	0.0008255		0.05855		0.0004344
15	rs8034191	1	rs579035	0.03329		0.005076		0.0004347
15	rs11638372	2	rs2165208	0.0381		0.004108		0.0004349
15	rs1051730	18	rs2305042	0.02768		0.006056		0.0004351
15	rs8034191	12	rs2374244	0.007014		0.01764		0.0004352
15	rs11638372	8	rs3736650	0.003125		0.03319		0.0004365
15	rs1051730	10	rs7068309	0.002567		0.04458		0.000437
15	rs8034191	2	rs2668827	0.03846		0.004442		0.0004379
15	rs4887077	21	rs4818950	0.009024		0.01518		0.0004381
15	rs1996371	8	rs12542856	0.003405		0.03148		0.0004384
15	rs2036534	3	rs13075567	0.007497		0.01881		0.0004385
15	rs2036534	10	rs2148379	0.002898		0.02599		0.0004397
15	rs4887077	13	rs2540521	0.01431		0.01071		0.0004405
15	rs2036534	3	rs9840469	0.03533		0.004875		0.0004405
15	rs11638372	13	rs2274774	0.002244		0.03799		0.0004424
15	rs1051730	12	rs7965447	0.01701		0.009284		0.0004428
15	rs4887077	10	rs4477348	0.004933		0.02351		0.0004433
15	rs11638372	21	rs4818950	0.008786		0.01566		0.0004441
15	rs1996371	18	rs647879	0.005573		0.02146		0.0004451
15	rs1051730	15	rs4293342	0.03612		0.004815		0.0004456
15	rs1051730	5	rs4596393	0.03446		0.005071		0.0004468
15	rs8034191	1	rs2342213	0.002185		0.04269		0.0004469
15	rs6495314	1	rs12058613	0.02177		0.00772		0.0004469
15	rs2036534	3	rs1062246	0.000539		0.08062		0.0004473
15	rs1051730	8	rs4736788	0.02041		0.0081		0.0004484
15	rs4887077	1	rs1999186	0.006801		0.01907		0.0004488
15	rs2036534	9	rs273449	0.02442		0.007081		0.0004507
15	rs6495309	3	rs1062246	0.0004471		0.09122		0.0004511
15	rs1996371	2	rs703313	0.008655		0.01674		0.0004511
15	rs11638372	6	rs1521219	0.004122		0.02708		0.0004519
15	rs6495309	1	rs10920362	0.01391		0.0113		0.0004528
15	rs8034191	8	rs1602899	0.006788		0.01865		0.0004532
15	rs2036534	8	rs13274442	0.008841		0.01743		0.0004556
15	rs2036534	10	rs2986971	0.01208		0.01245		0.0004562
15	rs2036534	18	rs1943093	0.005473		0.02134		0.0004565
15	rs4887077	7	rs34061	0.006376		0.01854		0.0004566
15	rs11638372	7	rs34061	0.006797		0.01778		0.0004567
15	rs11638372	1	rs1999186	0.006545		0.01991		0.0004573
15	rs1996371	7	rs7783055	0.01624		0.01005		0.0004578
15	rs2036534	11	rs4753176	0.001324		0.05323		0.0004582
15	rs11638372	14	rs12435593	0.004531		0.02938		0.0004608
15	rs1996371	5	rs1229742	0.009036		0.01579		0.0004609
15	rs6495314	2	rs7592470	0.01538		0.01056		0.000462
15	rs1051730	2	rs4669238	0.008544		0.01557		0.0004626
15	rs8034191	4	rs12644889	0.02898		0.006099		0.0004628
15	rs1996371	17	rs8071653	0.002902		0.03316		0.0004629
15	rs2036534	11	rs1940735	0.002279		0.03782		0.000463
15	rs4887077	1	rs1335740	0.02618		0.006836		0.0004631
15	rs4887077	17	rs4791250	0.04803		0.003391		0.0004635
15	rs1051730	5	rs9326766	0.0007747		0.08395		0.0004647
15	rs6495314	16	rs7194165	0.008209		0.01805		0.000465
15	rs6495309	1	rs6427268	0.03299		0.005534		0.0004677
15	rs6495314	22	rs135059	0.003207		0.0308		0.0004686
15	rs2036534	14	rs6573400	0.000514		0.08344		0.0004705
15	rs8034191	12	rs2222060	0.03698		0.004997		0.0004712
15	rs6495314	6	rs1350406	0.002921		0.03581		0.0004731
15	rs1996371	12	rs961619	0.02634		0.006804		0.0004735
15	rs2036534	8	rs13280616	0.005291		0.02585		0.0004736
15	rs2036534	11	rs10741725	0.003242		0.03203		0.0004743
15	rs11638372	20	rs1330017	0.0147		0.01198		0.0004743
15	rs1051730	11	rs12278864	0.006775		0.0192		0.0004755
15	rs2036534	12	rs11052135	0.0285		0.006478		0.0004763
15	rs6495309	15	rs6496696	0.003563		0.03258		0.0004778
15	rs11638372	2	rs3791729	0.01372		0.01228		0.0004781
15	rs1996371	21	rs7509675	0.008411		0.01714		0.0004782
15	rs8034191	16	rs6600147	0.01962		0.009233		0.0004784
15	rs1051730	18	rs1472194	0.03267		0.005533		0.0004795
15	rs1996371	10	rs10795268	0.01018		0.01605		0.0004796
15	rs6495314	7	rs11243316	0.008081		0.01577		0.00048
15	rs6495314	3	rs10510452	0.03751		0.005029		0.00048
15	rs2036534	13	rs1930911	0.0004943		0.07424		0.0004805
15	rs11638372	16	rs2041733	0.04924		0.003842		0.0004805
15	rs1996371	7	rs2722298	0.001297		0.05182		0.0004807
15	rs1051730	2	rs2974140	0.0157		0.01106		0.0004807
15	rs6495314	22	rs1076930	0.01498		0.01101		0.0004813
15	rs8034191	1	rs1931073	0.009412		0.01515		0.0004827
15	rs8034191	7	rs11765116	0.02071		0.008779		0.0004834
15	rs4887077	8	rs11995221	0.01569		0.01105		0.0004835
15	rs6495314	13	rs2819270	0.03235		0.005821		0.0004847
15	rs8034191	12	rs12309358	0.01194		0.01328		0.0004849
15	rs11638372	18	rs1472194	0.007519		0.02067		0.000485
15	rs4887077	7	rs1541519	0.003998		0.02887		0.0004877
15	rs6495309	1	rs6427183	0.04913		0.003871		0.0004907
15	rs4887077	18	rs1472194	0.007183		0.0216		0.000491
15	rs4887077	17	rs2325752	0.01374		0.01211		0.0004911
15	rs1996371	7	rs10486777	0.02307		0.007985		0.0004926
15	rs4887077	14	rs12435593	0.004443		0.03162		0.0004938
15	rs8034191	3	rs4234306	0.0006143		0.08127		0.0004947
15	rs8034191	3	rs6803199	0.03207		0.006038		0.0004951
15	rs11638372	6	rs441342	0.0006081		0.08408		0.0004952
15	rs6495309	3	rs1023532	0.01267		0.01374		0.000496
15	rs1051730	8	rs13266712	0.002353		0.04132		0.0004971
15	rs4887077	10	rs7098691	0.008602		0.01791		0.0004983
15	rs2036534	3	rs9844484	0.008938		0.01803		0.0004993
15	rs1996371	7	rs952319	0.0003253		0.08562		0.0005008
15	rs4887077	8	rs1559681	0.009934		0.0161		0.0005015
15	rs8034191	12	rs7399224	0.03572		0.005535		0.0005031
15	rs8034191	13	rs9318219	0.0122		0.0143		0.0005034
15	rs8034191	6	rs9360275	0.01849		0.01045		0.0005086
15	rs2036534	6	rs11751260	0.04688		0.004269		0.00051
15	rs1996371	16	rs7194165	0.01044		0.01647		0.0005116
15	rs6495314	7	rs2723996	0.03262		0.006144		0.000512
15	rs2036534	1	rs11587129	0.01269		0.01323		0.0005143
15	rs2036534	3	rs975418	0.02133		0.009113		0.0005143
15	rs6495314	2	rs7607019	0.04641		0.004395		0.0005145
15	rs4887077	10	rs2007712	0.002497		0.04574		0.0005147
15	rs2036534	16	rs243834	0.005133		0.02639		0.0005147
15	rs11638372	19	rs2867792	0.002362		0.04205		0.0005155
15	rs8034191	8	rs7465143	0.004643		0.03401		0.0005155
15	rs4887077	7	rs11243316	0.01215		0.01284		0.0005164
15	rs6495314	2	rs703313	0.01034		0.01667		0.0005179
15	rs1996371	5	rs2005698	0.004449		0.02978		0.0005184
15	rs6495314	9	rs10116120	0.002438		0.03665		0.0005189
15	rs2036534	10	rs4935610	0.009495		0.01713		0.0005202
15	rs6495309	18	rs4624284	0.01643		0.01187		0.0005204
15	rs1996371	9	rs4880094	0.01262		0.01291		0.0005219
15	rs1051730	6	rs9375980	0.006637		0.02186		0.000522
15	rs2036534	9	rs1412512	0.005128		0.0262		0.0005226
15	rs8034191	6	rs12664359	0.004251		0.02979		0.0005238
15	rs11638372	10	rs2007712	0.001929		0.05412		0.0005241
15	rs6495314	18	rs7230844	0.007869		0.0229		0.0005246
15	rs6495314	12	rs961619	0.03079		0.00659		0.0005248
15	rs4887077	13	rs2274774	0.002197		0.04355		0.0005249
15	rs2036534	22	rs695537	0.000633		0.08085		0.0005256
15	rs6495309	19	rs12462556	0.01709		0.01138		0.0005261
15	rs11638372	8	rs11995221	0.01713		0.01118		0.0005274
15	rs1051730	7	rs11764116	0.04206		0.004994		0.0005284
15	rs4887077	22	rs2283885	0.0009382		0.072		0.000529
15	rs11638372	8	rs6469422	0.007901		0.02013		0.0005292
15	rs6495309	1	rs927725	0.00333		0.03663		0.00053
15	rs1996371	15	rs495710	0.04095		0.005134		0.0005301
15	rs8034191	2	rs10166465	0.04319		0.004868		0.0005302
15	rs11638372	5	rs34000	0.003816		0.03023		0.0005304
15	rs6495314	9	rs7853898	0.02396		0.007948		0.0005307
15	rs1996371	10	rs12415694	0.003758		0.01463		0.0005328
15	rs2036534	6	rs2754822	0.002744		0.03946		0.0005354
15	rs8034191	1	rs1146635	0.02161		0.009158		0.0005365
15	rs6495309	14	rs4516135	0.001571		0.05773		0.0005367
15	rs6495309	3	rs4856003	0.01078		0.01642		0.0005378
15	rs11638372	3	rs10513848	0.03576		0.005929		0.000538
15	rs4887077	11	rs527589	0.02255		0.008393		0.0005383
15	rs8034191	20	rs856327	0.006435		0.02158		0.0005397
15	rs8034191	18	rs4939551	0.002123		0.04745		0.0005413
15	rs2036534	6	rs1040849	0.002514		0.0423		0.0005415
15	rs1996371	7	rs2240132	0.003883		0.03198		0.0005429
15	rs8034191	6	rs4715056	0.001547		0.05763		0.0005436
15	rs1051730	3	rs11920803	0.04678		0.004372		0.0005439
15	rs8034191	5	rs1560061	0.001543		0.04978		0.0005445
15	rs6495314	6	rs4267943	0.04765		0.004582		0.0005471
15	rs2036534	19	rs2438583	0.01605		0.01223		0.0005477
15	rs6495309	5	rs26559	0.03525		0.006137		0.000549
15	rs11638372	11	rs4944178	0.006284		0.02706		0.0005506
15	rs6495314	20	rs1330017	0.01859		0.01131		0.0005522
15	rs6495309	22	rs10483110	0.02749		0.00772		0.0005524
15	rs11638372	1	rs4926757	0.03414		0.006403		0.0005551
15	rs11638372	6	rs7761137	0.0374		0.005886		0.0005573
15	rs2036534	9	rs4877041	0.02369		0.009001		0.0005575
15	rs8034191	10	rs1502593	0.009962		0.01801		0.0005602
15	rs6495309	8	rs1807420	0.008821		0.0206		0.0005603
15	rs6495309	3	rs7630937	0.02567		0.008408		0.0005611
15	rs2036534	6	rs4896409	0.01226		0.01554		0.0005622
15	rs1051730	9	rs891724	0.0008824		0.06472		0.0005624
15	rs2036534	14	rs983596	0.001314		0.05872		0.0005629
15	rs11638372	7	rs1541519	0.004239		0.03143		0.000564
15	rs11638372	8	rs7822029	0.04397		0.005092		0.0005653
15	rs8034191	1	rs10873804	0.02435		0.008775		0.0005656
15	rs4887077	20	rs1330017	0.0154		0.01375		0.000567
15	rs6495314	2	rs1469594	0.003284		0.03962		0.0005673
15	rs1996371	3	rs10510452	0.02906		0.007602		0.0005673
15	rs1051730	15	rs10519219	0.01203		0.01664		0.0005678
15	rs8034191	13	rs594413	0.002306		0.04006		0.0005681
15	rs4887077	8	rs6469422	0.007834		0.02147		0.0005682
15	rs2036534	2	rs2141652	0.02216		0.009704		0.0005682
15	rs4887077	12	rs3751271	0.006722		0.02346		0.0005691
15	rs1996371	20	rs1330017	0.0134		0.01555		0.0005701
15	rs4887077	2	rs1729903	0.001199		0.06436		0.0005714
15	rs11638372	9	rs12340210	0.006322		0.02463		0.0005723
15	rs11638372	11	rs527589	0.02085		0.009421		0.0005723
15	rs6495309	6	rs7770974	0.01248		0.017		0.000573
15	rs1996371	13	rs1590946	0.01504		0.01318		0.0005734
15	rs1051730	2	rs9309641	0.006182		0.02564		0.0005737
15	rs6495309	4	rs7677635	0.007596		0.02204		0.0005746
15	rs2036534	13	rs9517337	0.02946		0.00764		0.0005756
15	rs1996371	4	rs728846	0.001883		0.05728		0.0005774
15	rs6495314	12	rs10467010	0.01318		0.01444		0.0005778
15	rs6495314	22	rs909795	0.02481		0.008818		0.0005783
15	rs6495309	3	rs3772341	0.01801		0.01159		0.0005812
15	rs1996371	2	rs4147720	0.02373		0.009342		0.0005817
15	rs8034191	21	rs2269193	0.003656		0.036		0.0005819
15	rs2036534	3	rs1028040	0.02203		0.01004		0.0005831
15	rs6495309	7	rs2051906	0.02667		0.008543		0.0005854
15	rs11638372	17	rs4791250	0.04979		0.004253		0.0005864
15	rs4887077	9	rs4314746	0.006937		0.02363		0.0005887
15	rs1996371	11	rs1509718	0.01395		0.01446		0.0005898
15	rs1996371	14	rs10483287	0.04319		0.005372		0.0005922
15	rs6495314	2	rs4147720	0.02843		0.008118		0.000593
15	rs1996371	13	rs4371030	0.008904		0.02026		0.000595
15	rs11638372	2	rs1194849	0.007266		0.02383		0.0005957
15	rs1051730	9	rs4387040	0.00356		0.03886		0.0005982
15	rs6495314	8	rs4733070	0.004337		0.03327		0.0005983
15	rs4887077	2	rs2165208	0.03623		0.006247		0.0005983
15	rs11638372	10	rs7098691	0.009375		0.01992		0.0005989
15	rs1996371	15	rs2054520	0.004269		0.03369		0.0006037
15	rs8034191	7	rs2283054	0.04903		0.004905		0.0006045
15	rs4887077	6	rs441342	0.0006395		0.09464		0.0006061
15	rs1051730	7	rs849776	0.009232		0.02285		0.0006061
15	rs1051730	16	rs3096314	0.01468		0.01474		0.0006084
15	rs6495314	7	rs13237551	0.01672		0.0125		0.0006084
15	rs4887077	8	rs7822029	0.04575		0.005292		0.0006089
15	rs6495309	6	rs9393387	0.0328		0.007327		0.0006096
15	rs8034191	10	rs4925	0.01567		0.01441		0.0006102
15	rs4887077	6	rs9458753	0.0336		0.007134		0.0006117
15	rs11638372	12	rs3751271	0.006346		0.02596		0.0006121
15	rs4887077	8	rs12542856	0.00244		0.05136		0.0006125
15	rs1996371	5	rs4455605	0.004077		0.03376		0.0006133
15	rs1051730	17	rs1029757	0.008383		0.02378		0.0006151
15	rs2036534	14	rs927704	0.008862		0.0215		0.0006153
15	rs6495309	5	rs418768	0.02183		0.01071		0.0006157
15	rs2036534	2	rs630011	0.0007233		0.08173		0.0006161
15	rs4887077	7	rs10256624	0.003646		0.03612		0.0006178
15	rs4887077	20	rs6134530	0.034		0.007141		0.0006186
15	rs4887077	7	rs2240132	0.00287		0.04296		0.0006221
15	rs6495314	9	rs10757612	0.03584		0.006885		0.0006224
15	rs1996371	21	rs582152	0.000422		0.08411		0.0006236
15	rs4887077	6	rs7761137	0.04055		0.006119		0.0006237
15	rs1996371	1	rs4653013	0.02073		0.01086		0.0006247
15	rs2036534	4	rs2169501	0.01534		0.01427		0.000625
15	rs8034191	14	rs744492	0.02127		0.01056		0.000625
15	rs6495314	20	rs6111714	0.01582		0.01447		0.0006253
15	rs8034191	6	rs2243384	0.003741		0.03838		0.0006267
15	rs6495314	10	rs2007712	0.003484		0.0447		0.0006269
15	rs4887077	5	rs177924	0.0009016		0.08183		0.0006277
15	rs1051730	6	rs2243384	0.002997		0.04333		0.0006284
15	rs2036534	18	rs1943097	0.005433		0.02851		0.0006286
15	rs1996371	5	rs7720329	0.005604		0.02887		0.0006288
15	rs4887077	17	rs6502692	0.0489		0.005048		0.0006296
15	rs8034191	2	rs1344185	0.01137		0.02019		0.0006302
15	rs6495309	1	rs9426891	0.04683		0.005333		0.0006306
15	rs11638372	7	rs10256624	0.004017		0.03477		0.0006312
15	rs2036534	7	rs1419812	0.03589		0.006976		0.0006315
15	rs2036534	9	rs7044422	0.01305		0.01666		0.0006327
15	rs1996371	17	rs9893674	0.01454		0.01497		0.0006334
15	rs6495314	7	rs2257190	0.03122		0.007991		0.0006345
15	rs1051730	18	rs12967520	0.02395		0.01018		0.000635
15	rs2036534	18	rs11665486	0.03095		0.008006		0.0006354
15	rs8034191	19	rs757528	0.04468		0.005714		0.0006364
15	rs4887077	3	rs10513848	0.03274		0.007701		0.000639
15	rs1051730	7	rs7455312	0.001159		0.05788		0.0006396
15	rs6495314	6	rs1482455	0.02153		0.01115		0.0006404
15	rs6495314	2	rs4662238	0.01405		0.01566		0.0006413
15	rs1051730	10	rs2799573	0.04446		0.005766		0.0006418
15	rs6495314	17	rs17739392	0.02695		0.009339		0.0006419
15	rs6495314	15	rs495710	0.03087		0.008129		0.0006428
15	rs6495309	17	rs2033111	0.0326		0.007791		0.0006438
15	rs6495309	8	rs959284	0.04753		0.005348		0.0006441
15	rs6495309	1	rs10889118	0.006933		0.02806		0.0006446
15	rs4887077	17	rs17739392	0.04474		0.005588		0.0006451
15	rs1051730	13	rs4942985	0.0318		0.008013		0.0006456
15	rs1051730	10	rs13377176	0.001997		0.07184		0.000647
15	rs8034191	10	rs1890583	0.0101		0.02019		0.0006483
15	rs2036534	10	rs7904753	0.001604		0.06819		0.0006503
15	rs8034191	14	rs3784024	0.001696		0.06798		0.0006506
15	rs2036534	7	rs1156450	0.01871		0.01246		0.0006506
15	rs4887077	5	rs1229742	0.01348		0.01626		0.000652
15	rs6495309	9	rs10435761	0.04893		0.005369		0.000652
15	rs6495314	18	rs319424	0.02525		0.009911		0.0006531
15	rs1051730	18	rs1944386	0.02663		0.00958		0.0006533
15	rs6495314	19	rs2867792	0.002405		0.05073		0.0006539
15	rs11638372	6	rs9458753	0.03363		0.007628		0.0006543
15	rs1051730	4	rs6534152	0.006847		0.0256		0.0006546
15	rs2036534	6	rs12524627	0.03577		0.007212		0.0006555
15	rs11638372	20	rs4811074	0.01254		0.01741		0.0006567
15	rs6495314	7	rs10486777	0.02456		0.01007		0.0006574
15	rs2036534	2	rs10166046	0.01278		0.01789		0.0006579
15	rs1996371	11	rs894558	0.008765		0.02228		0.000659
15	rs1996371	12	rs10467010	0.01826		0.01278		0.0006591
15	rs11638372	8	rs6989229	0.02027		0.01206		0.0006593
15	rs11638372	20	rs6085580	0.01769		0.01364		0.0006605
15	rs2036534	1	rs10489802	0.001235		0.07585		0.0006615
15	rs4887077	3	rs1994480	0.03163		0.008244		0.0006615
15	rs8034191	4	rs11097701	0.0006955		0.09747		0.0006617
15	rs6495309	2	rs10495927	0.02271		0.01127		0.0006619
15	rs8034191	9	rs891724	0.002144		0.04914		0.0006641
15	rs1996371	20	rs6023227	0.003914		0.04702		0.0006648
15	rs6495314	6	rs1521219	0.004783		0.03432		0.0006649
15	rs6495314	21	rs7509675	0.01611		0.0145		0.0006656
15	rs11638372	9	rs10116120	0.004055		0.03399		0.0006662
15	rs4887077	13	rs4371030	0.007469		0.02528		0.0006664
15	rs8034191	16	rs9941212	0.02879		0.009072		0.0006675
15	rs2036534	7	rs853107	0.01526		0.01528		0.0006678
15	rs8034191	12	rs7302649	0.0419		0.006375		0.0006685
15	rs1051730	9	rs4135165	0.007629		0.02901		0.0006696
15	rs4887077	1	rs4926757	0.03149		0.008361		0.00067
15	rs6495309	5	rs6892814	0.03856		0.006898		0.0006709
15	rs8034191	10	rs10764567	0.04886		0.005544		0.0006711
15	rs1996371	22	rs2283885	0.001369		0.07079		0.0006715
15	rs11638372	5	rs2455206	0.01481		0.01566		0.0006715
15	rs6495314	20	rs2143495	0.04198		0.006356		0.0006717
15	rs6495314	17	rs8071653	0.003454		0.04067		0.0006721
15	rs1051730	6	rs214950	0.01336		0.01792		0.0006751
15	rs11638372	5	rs2455208	0.01475		0.01587		0.0006753
15	rs6495309	12	rs10859856	0.02203		0.01162		0.0006762
15	rs1996371	6	rs9353441	0.01795		0.01371		0.0006774
15	rs11638372	22	rs2283885	0.0009581		0.08588		0.0006775
15	rs11638372	12	rs10774293	0.003956		0.03966		0.0006781
15	rs1996371	6	rs6907771	0.0117		0.0192		0.0006794
15	rs1996371	18	rs319424	0.02238		0.01141		0.0006794
15	rs4887077	6	rs1482455	0.02257		0.01137		0.0006796
15	rs6495309	1	rs579035	0.01072		0.02051		0.0006814
15	rs1051730	14	rs8017448	0.002014		0.05857		0.0006849
15	rs6495309	17	rs4985642	0.02645		0.009906		0.0006858
15	rs6495314	20	rs6023227	0.007196		0.0316		0.0006876
15	rs4887077	17	rs6565593	0.007103		0.02773		0.0006879
15	rs1996371	19	rs2867792	0.003519		0.04287		0.0006881
15	rs1996371	4	rs10517593	0.04047		0.006807		0.0006892
15	rs6495314	12	rs10774293	0.001943		0.06014		0.0006898
15	rs6495309	16	rs16961669	0.006042		0.04032		0.00069
15	rs2036534	14	rs1887291	0.03035		0.008881		0.00069
15	rs1996371	6	rs1521219	0.005243		0.03369		0.0006905
15	rs2036534	17	rs8067676	0.002097		0.05731		0.0006907
15	rs2036534	12	rs6488068	0.004158		0.04292		0.0006908
15	rs1996371	22	rs1076930	0.01977		0.01256		0.0006915
15	rs6495314	5	rs325815	0.004214		0.04009		0.0006925
15	rs2036534	4	rs10012883	0.031		0.008831		0.0006925
15	rs11638372	13	rs2540521	0.01353		0.01718		0.0006928
15	rs6495309	4	rs6536747	0.002355		0.05284		0.0006943
15	rs6495314	4	rs2237023	0.02387		0.01114		0.0006955
15	rs6495314	11	rs1109162	0.002018		0.05826		0.0006956
15	rs8034191	8	rs9785096	0.002879		0.05181		0.0006973
15	rs1996371	21	rs689923	0.001017		0.06217		0.000698
15	rs11638372	6	rs1482455	0.02148		0.01217		0.0006989
15	rs1051730	12	rs4765616	0.01326		0.01775		0.000699
15	rs2036534	12	rs12820379	0.01568		0.01734		0.0007005
15	rs1996371	21	rs2824787	0.04601		0.006135		0.000702
15	rs6495309	8	rs7014106	0.03		0.009253		0.0007028
15	rs1996371	2	rs851352	0.04835		0.005771		0.0007032
15	rs6495314	11	rs894558	0.009138		0.0232		0.000704
15	rs11638372	18	rs7230844	0.005115		0.0413		0.0007043
15	rs4887077	8	rs7013593	0.006142		0.02921		0.0007047
15	rs11638372	11	rs11037537	0.008064		0.02204		0.0007068
15	rs11638372	5	rs1962305	0.005763		0.02999		0.000707
15	rs11638372	5	rs177924	0.0009422		0.0871		0.0007076
15	rs11638372	9	rs4546742	0.004534		0.03887		0.000708
15	rs2036534	10	rs224126	0.02118		0.01275		0.0007081
15	rs6495314	11	rs1509718	0.02096		0.01251		0.0007086
15	rs11638372	18	rs1942858	0.04666		0.006132		0.0007089
15	rs1996371	13	rs2540521	0.01706		0.01476		0.0007098
15	rs6495314	5	rs4455605	0.009812		0.02194		0.0007117
15	rs8034191	4	rs4391081	0.0151		0.01629		0.000713
15	rs4887077	5	rs34000	0.003517		0.0404		0.000715
15	rs1051730	17	rs8080479	0.004886		0.03253		0.0007154
15	rs1051730	4	rs2313547	0.01466		0.01715		0.0007163
15	rs6495309	3	rs902956	0.04624		0.006262		0.0007184
15	rs1996371	20	rs2788915	0.0007779		0.08881		0.0007195
15	rs6495309	15	rs11854487	0.03108		0.009168		0.0007201
15	rs6495314	2	rs7561970	0.02188		0.01238		0.0007211
15	rs6495314	20	rs6079381	0.04188		0.006541		0.0007227
15	rs2036534	16	rs1558666	0.01592		0.01627		0.0007236
15	rs11638372	17	rs9893674	0.0176		0.01469		0.0007248
15	rs4887077	9	rs7044370	0.02806		0.01016		0.0007264
15	rs1996371	7	rs10256624	0.01485		0.01674		0.0007272
15	rs1051730	16	rs8051610	0.03856		0.007543		0.0007278
15	rs2036534	10	rs10509398	0.007847		0.02642		0.0007294
15	rs2036534	1	rs10908509	0.02234		0.0124		0.0007295
15	rs6495309	14	rs927236	0.008466		0.02608		0.0007308
15	rs11638372	8	rs12542856	0.002635		0.057		0.0007343
15	rs1051730	5	rs10079855	0.01036		0.01935		0.0007343
15	rs6495309	8	rs10091807	0.01831		0.01517		0.0007343
15	rs8034191	3	rs7636153	0.04408		0.006694		0.0007352
15	rs11638372	9	rs7853898	0.04083		0.007122		0.0007365
15	rs4887077	12	rs10774293	0.004207		0.04098		0.0007379
15	rs4887077	17	rs4300683	0.03766		0.007172		0.0007383
15	rs1996371	21	rs2829247	0.02658		0.01095		0.000739
15	rs4887077	10	rs7073883	0.02349		0.01216		0.0007391
15	rs8034191	10	rs615019	0.01011		0.0229		0.0007398
15	rs2036534	13	rs4771713	0.001006		0.07536		0.0007401
15	rs6495309	1	rs10493875	0.04219		0.006962		0.0007416
15	rs11638372	3	rs6443783	0.007146		0.02971		0.0007427
15	rs4887077	2	rs1194849	0.007786		0.02785		0.0007432
15	rs1996371	5	rs34000	0.005113		0.03406		0.0007443
15	rs1051730	6	rs17059404	0.01131		0.02275		0.0007446
15	rs1996371	18	rs669709	0.004072		0.0363		0.0007449
15	rs1996371	1	rs530303	0.04667		0.006382		0.0007449
15	rs1051730	4	rs1031313	0.02355		0.01198		0.0007455
15	rs6495309	21	rs2835998	0.005427		0.04133		0.0007471
15	rs11638372	2	rs7581865	0.03742		0.007979		0.0007473
15	rs1996371	2	rs3791729	0.01387		0.0188		0.0007482
15	rs1051730	9	rs10819769	0.02889		0.01025		0.0007525
15	rs6495309	4	rs9997349	0.04974		0.006071		0.0007528
15	rs6495309	17	rs8069419	0.007722		0.03125		0.0007535
15	rs1051730	2	rs1850523	0.007832		0.02983		0.0007553
15	rs2036534	9	rs954070	0.02498		0.01171		0.000756
15	rs8034191	20	rs6060612	0.04501		0.00679		0.0007575
15	rs6495314	15	rs2054520	0.003222		0.04834		0.0007588
15	rs11638372	15	rs1007617	0.01454		0.01268		0.0007589
15	rs6495314	1	rs4653013	0.02745		0.01044		0.000759
15	rs1051730	3	rs9873087	0.03467		0.008726		0.0007592
15	rs8034191	6	rs9375980	0.03057		0.009777		0.0007597
15	rs1996371	22	rs909795	0.02016		0.01363		0.0007605
15	rs2036534	5	rs721768	0.008931		0.02541		0.0007616
15	rs6495309	7	rs1419812	0.007415		0.0285		0.0007622
15	rs11638372	7	rs2240132	0.003365		0.0463		0.0007626
15	rs4887077	8	rs6989229	0.01946		0.01438		0.000763
15	rs6495314	5	rs1560061	0.002983		0.04352		0.0007633
15	rs1051730	16	rs8058081	0.004976		0.03658		0.0007638
15	rs8034191	4	rs2040742	0.008879		0.02937		0.0007647
15	rs11638372	17	rs8071653	0.007031		0.0299		0.0007658
15	rs4887077	9	rs12340210	0.006538		0.0311		0.0007659
15	rs4887077	13	rs1590946	0.02055		0.01366		0.000766
15	rs4887077	6	rs1540922	0.04006		0.007672		0.0007673
15	rs2036534	8	rs2668096	0.007626		0.03606		0.0007689
15	rs4887077	20	rs4811074	0.01294		0.01975		0.0007706
15	rs2036534	1	rs10798778	0.002923		0.05132		0.0007718
15	rs8034191	5	rs177924	0.01253		0.02138		0.0007722
15	rs8034191	5	rs9326766	0.0059		0.04013		0.0007725
15	rs6495314	21	rs582152	0.0009212		0.07258		0.0007731
15	rs6495314	14	rs1958394	0.002117		0.0574		0.0007744
15	rs4887077	8	rs4130414	0.007001		0.03463		0.0007744
15	rs11638372	3	rs1994480	0.03614		0.008574		0.0007759
15	rs1996371	11	rs3781691	0.005636		0.03483		0.0007762
15	rs2036534	11	rs2155354	0.01122		0.0225		0.0007779
15	rs11638372	9	rs3789255	0.0267		0.01127		0.000778
15	rs6495314	5	rs10062299	0.02129		0.01322		0.00078
15	rs11638372	17	rs17739392	0.0451		0.006838		0.000782
15	rs6495309	18	rs616329	0.03122		0.009963		0.0007822
15	rs2036534	4	rs4499679	0.008508		0.0265		0.000784
15	rs6495314	12	rs2302365	0.04591		0.006912		0.0007848
15	rs11638372	5	rs1229742	0.01414		0.01868		0.0007857
15	rs8034191	2	rs1850523	0.01821		0.01634		0.0007857
15	rs1996371	8	rs4733070	0.004321		0.04192		0.0007861
15	rs4887077	18	rs1942858	0.04896		0.006526		0.0007863
15	rs1051730	16	rs766291	0.0379		0.00836		0.0007898
15	rs6495314	17	rs11654929	0.0123		0.018		0.00079
15	rs6495314	21	rs689923	0.002234		0.04845		0.0007901
15	rs1051730	6	rs11754567	0.001189		0.07284		0.0007903
15	rs4887077	1	rs1762814	0.02634		0.01159		0.0007919
15	rs2036534	8	rs2668104	0.007515		0.03743		0.0007921
15	rs8034191	9	rs267571	0.002951		0.05644		0.0007926
15	rs4887077	22	rs1076930	0.01386		0.0186		0.0007927
15	rs6495309	3	rs7653795	0.02777		0.01106		0.0007934
15	rs1996371	1	rs4908773	0.01368		0.02126		0.0007936
15	rs6495309	17	rs4141125	0.001582		0.06066		0.0007938
15	rs6495309	5	rs2047070	0.04826		0.006618		0.0007942
15	rs11638372	13	rs4371030	0.008462		0.02741		0.0007999
15	rs6495314	2	rs1435090	0.04558		0.007145		0.0008042
15	rs8034191	3	rs1495591	0.00132		0.07705		0.0008054
15	rs4887077	18	rs7230844	0.005403		0.04486		0.0008064
15	rs1996371	16	rs17189619	0.03315		0.009647		0.0008065
15	rs6495314	4	rs2874743	0.01183		0.01996		0.0008075
15	rs1996371	4	rs6829286	0.02269		0.014		0.0008076
15	rs4887077	17	rs8071653	0.006652		0.03229		0.0008078
15	rs4887077	15	rs1007617	0.01421		0.01358		0.000808
15	rs1051730	2	rs11691129	0.04377		0.00747		0.0008084
15	rs8034191	2	rs17543981	0.004473		0.04068		0.0008087
15	rs4887077	4	rs10012647	0.03441		0.009222		0.0008094
15	rs6495309	19	rs10500276	0.004855		0.04126		0.0008112
15	rs11638372	17	rs4300683	0.03888		0.007669		0.0008113
15	rs4887077	9	rs3789255	0.02829		0.01122		0.000814
15	rs2036534	3	rs2324763	0.02798		0.01031		0.0008146
15	rs8034191	8	rs7814450	0.009164		0.02351		0.0008147
15	rs6495309	12	rs6490059	0.001645		0.07282		0.000815
15	rs4887077	18	rs151472	0.007128		0.03154		0.0008167
15	rs6495309	2	rs2165208	0.005422		0.04887		0.0008168
15	rs1051730	9	rs10812054	0.0256		0.01233		0.0008171
15	rs6495309	2	rs4332918	0.03985		0.008251		0.0008177
15	rs8034191	2	rs1432546	0.04796		0.006878		0.0008187
15	rs6495314	2	rs1729903	0.008037		0.02911		0.0008195
15	rs6495309	18	rs1431748	0.001981		0.06761		0.0008197
15	rs1051730	2	rs6746331	0.02025		0.01542		0.0008221
15	rs6495314	6	rs3793056	0.008435		0.02795		0.0008243
15	rs11638372	8	rs7819644	0.009007		0.02822		0.0008246
15	rs4887077	1	rs952133	0.001626		0.04643		0.0008266
15	rs11638372	20	rs6023227	0.004779		0.04991		0.0008268
15	rs8034191	20	rs183777	0.007595		0.03155		0.0008283
15	rs6495309	2	rs630011	0.01724		0.01715		0.0008283
15	rs2036534	2	rs4662238	0.003593		0.04798		0.0008289
15	rs8034191	9	rs1873764	0.02197		0.01457		0.00083
15	rs6495314	20	rs6085580	0.04942		0.006769		0.00083
15	rs6495314	7	rs260370	0.04614		0.007271		0.0008301
15	rs4887077	11	rs11037537	0.007816		0.02587		0.0008307
15	rs6495314	18	rs1942581	0.005471		0.04155		0.0008325
15	rs1996371	6	rs9342097	0.01462		0.01956		0.0008332
15	rs6495309	2	rs4613264	0.04308		0.007819		0.0008338
15	rs4887077	8	rs7819644	0.008362		0.02999		0.0008348
15	rs1051730	1	rs1281399	0.0284		0.01152		0.0008367
15	rs2036534	10	rs2208950	0.00204		0.07176		0.0008375
15	rs6495314	8	rs12542856	0.006216		0.03767		0.0008376
15	rs8034191	10	rs7896809	0.02064		0.01556		0.0008376
15	rs4887077	11	rs894558	0.006432		0.03412		0.0008389
15	rs11638372	22	rs1076930	0.01407		0.01942		0.0008398
15	rs1996371	13	rs1923862	0.03426		0.009715		0.0008399
15	rs2036534	4	rs4395533	0.03895		0.00868		0.0008399
15	rs6495309	9	rs1857496	0.04001		0.008475		0.0008412
15	rs6495314	1	rs952133	0.002716		0.03808		0.0008418
15	rs6495314	4	rs3020827	0.0195		0.01583		0.0008422
15	rs11638372	17	rs6565593	0.007298		0.03258		0.0008424
15	rs1996371	11	rs7949140	0.009542		0.02834		0.0008434
15	rs1996371	7	rs11976018	0.007839		0.02874		0.0008435
15	rs2036534	14	rs4904425	0.00776		0.02861		0.0008446
15	rs1996371	1	rs952133	0.001596		0.04875		0.0008449
15	rs2036534	14	rs729307	0.002484		0.06413		0.0008469
15	rs4887077	5	rs1962305	0.005138		0.03771		0.000847
15	rs1996371	17	rs17739392	0.02997		0.01127		0.0008487
15	rs4887077	3	rs9839150	0.02013		0.01533		0.0008511
15	rs1996371	14	rs12435593	0.006409		0.03967		0.0008519
15	rs8034191	11	rs3134402	0.01469		0.02046		0.0008525
15	rs1051730	1	rs7523842	0.04726		0.007358		0.000854
15	rs6495314	15	rs8026994	0.03716		0.009233		0.0008544
15	rs11638372	13	rs1590946	0.02097		0.01492		0.0008559
15	rs6495314	2	rs851436	0.03513		0.009768		0.0008564
15	rs6495309	14	rs2073246	0.003939		0.04999		0.0008566
15	rs2036534	1	rs6427703	0.03394		0.01005		0.0008576
15	rs4887077	1	rs12058613	0.02755		0.01209		0.0008595
15	rs11638372	3	rs13100742	0.018		0.01679		0.0008601
15	rs2036534	2	rs1250033	0.007736		0.03308		0.0008609
15	rs11638372	7	rs11243316	0.01317		0.01952		0.0008624
15	rs11638372	2	rs4260216	0.003475		0.05075		0.000864
15	rs1996371	6	rs9458753	0.0406		0.008554		0.0008642
15	rs2036534	3	rs9855624	0.01011		0.02557		0.0008644
15	rs6495314	1	rs506167	0.04944		0.007138		0.0008655
15	rs1051730	6	rs9401001	0.003738		0.05031		0.0008658
15	rs6495309	6	rs9349391	0.01818		0.01728		0.0008689
15	rs11638372	10	rs12267686	0.0144		0.02001		0.0008702
15	rs8034191	18	rs2305042	0.01088		0.02544		0.0008709
15	rs11638372	6	rs1540922	0.04035		0.008676		0.000871
15	rs2036534	3	rs1023532	0.01819		0.01758		0.0008722
15	rs1051730	2	rs17017378	0.02724		0.0127		0.0008727
15	rs6495309	6	rs1034207	0.007776		0.02453		0.0008728
15	rs1051730	3	rs1402276	0.02151		0.01535		0.0008751
15	rs1996371	9	rs7853898	0.04237		0.008202		0.0008764
15	rs2036534	19	rs8113001	0.03862		0.009124		0.0008777
15	rs6495309	7	rs1346665	0.02326		0.01442		0.000878
15	rs1996371	2	rs851436	0.03526		0.00998		0.000878
15	rs1996371	17	rs11655330	0.003793		0.04901		0.0008797
15	rs1051730	13	rs4349054	0.02941		0.01172		0.0008799
15	rs6495309	1	rs10489461	0.005383		0.04279		0.0008801
15	rs1996371	9	rs2148602	0.01158		0.02446		0.0008805
15	rs6495309	21	rs2822637	0.01919		0.01723		0.0008806
15	rs6495314	8	rs7819644	0.005307		0.04247		0.0008807
15	rs11638372	3	rs9289667	0.00193		0.07071		0.0008813
15	rs11638372	1	rs952133	0.001553		0.04951		0.0008815
15	rs6495314	12	rs1873347	0.004675		0.04644		0.0008831
15	rs1051730	1	rs12040679	0.01465		0.0211		0.0008839
15	rs1996371	9	rs2150199	0.03425		0.01015		0.0008843
15	rs1051730	3	rs4234142	0.01182		0.02494		0.0008845
15	rs4887077	22	rs2071947	0.001367		0.08797		0.000886
15	rs6495314	6	rs9458753	0.03859		0.009192		0.0008883
15	rs6495309	4	rs7700079	0.009269		0.02887		0.0008885
15	rs6495309	7	rs13247236	0.04718		0.00766		0.000889
15	rs1051730	6	rs2073041	0.004922		0.04193		0.0008893
15	rs6495314	6	rs9353441	0.02576		0.01329		0.0008903
15	rs4887077	20	rs6085580	0.021		0.01586		0.0008904
15	rs8034191	8	rs2251858	0.001556		0.08146		0.0008907
15	rs1051730	8	rs6577666	0.0007532		0.09759		0.0008909
15	rs2036534	8	rs1807420	0.002243		0.07085		0.0008911
15	rs4887077	5	rs2455206	0.01585		0.01947		0.0008936
15	rs1996371	17	rs2378871	0.006034		0.03703		0.0008939
15	rs8034191	6	rs9401001	0.005767		0.04052		0.0008941
15	rs11638372	20	rs6134530	0.03491		0.01011		0.0008944
15	rs2036534	12	rs4931512	0.01052		0.02691		0.0008947
15	rs4887077	13	rs11842468	0.0221		0.01503		0.0008964
15	rs8034191	6	rs9357371	0.02784		0.01247		0.0008983
15	rs6495314	2	rs3791729	0.01116		0.02622		0.000901
15	rs4887077	5	rs2005698	0.005506		0.04196		0.0009014
15	rs11638372	4	rs10012647	0.03429		0.0103		0.0009018
15	rs2036534	1	rs744224	0.02274		0.01529		0.0009036
15	rs4887077	5	rs2455208	0.01579		0.01985		0.0009037
15	rs6495309	2	rs13020779	0.02556		0.01373		0.0009088
15	rs1996371	5	rs1560061	0.002149		0.05955		0.0009092
15	rs11638372	10	rs7073883	0.02539		0.01399		0.0009098
15	rs11638372	8	rs4130414	0.007331		0.03856		0.0009108
15	rs11638372	9	rs7044370	0.0286		0.0126		0.0009138
15	rs8034191	1	rs428943	0.01871		0.01792		0.000914
15	rs4887077	4	rs10023822	0.02966		0.0121		0.0009173
15	rs11638372	13	rs11842468	0.02127		0.01585		0.0009182
15	rs2036534	20	rs4633985	0.00439		0.04449		0.0009186
15	rs8034191	14	rs9323726	0.004106		0.03343		0.0009196
15	rs4887077	3	rs6443783	0.006648		0.03747		0.0009203
15	rs6495309	17	rs867640	0.0267		0.01315		0.0009209
15	rs4887077	8	rs1010504	0.009736		0.02609		0.0009221
15	rs1996371	1	rs4926757	0.03752		0.00988		0.0009223
15	rs11638372	1	rs12058613	0.02952		0.01222		0.0009225
15	rs1051730	8	rs1602899	0.02454		0.01415		0.0009234
15	rs6495309	1	rs3753494	0.01555		0.02213		0.0009237
15	rs8034191	7	rs2024365	0.0029		0.06291		0.0009258
15	rs6495314	5	rs7720329	0.01091		0.0262		0.0009262
15	rs1996371	5	rs10058673	0.03087		0.01181		0.0009268
15	rs6495314	5	rs1962305	0.009054		0.02869		0.0009298
15	rs4887077	12	rs2302365	0.04295		0.008802		0.000931
15	rs11638372	18	rs151472	0.006268		0.03841		0.0009322
15	rs11638372	1	rs1762814	0.0256		0.01394		0.0009323
15	rs1996371	11	rs527589	0.01356		0.01967		0.0009327
15	rs8034191	7	rs10250599	0.04659		0.008175		0.0009337
15	rs1996371	5	rs11739973	0.005151		0.04286		0.0009355
15	rs1996371	12	rs10774293	0.002725		0.06361		0.0009359
15	rs1996371	5	rs1962305	0.006258		0.0362		0.000936
15	rs6495314	4	rs961521	0.01706		0.01891		0.0009373
15	rs1996371	4	rs1027739	0.004516		0.04554		0.0009387
15	rs6495314	20	rs297672	0.01842		0.01967		0.0009397
15	rs11638372	5	rs2005698	0.005617		0.04291		0.00094
15	rs4887077	17	rs9893674	0.01827		0.01835		0.0009405
15	rs6495314	5	rs34000	0.005169		0.04142		0.0009411
15	rs6495309	3	rs2013828	0.04728		0.008048		0.0009415
15	rs8034191	15	rs727479	0.04698		0.00811		0.0009421
15	rs1996371	20	rs6079381	0.0286		0.01317		0.0009435
15	rs4887077	6	rs7766484	0.001525		0.08148		0.0009456
15	rs11638372	20	rs6091886	0.01199		0.02821		0.0009468
15	rs8034191	4	rs1031313	0.01442		0.02256		0.0009471
15	rs6495314	14	rs12435593	0.01099		0.0297		0.0009489
15	rs1051730	9	rs2417658	0.008401		0.03425		0.0009494
15	rs8034191	4	rs11731823	0.005527		0.04959		0.0009548
15	rs6495314	5	rs177924	0.001392		0.0935		0.0009557
15	rs6495314	2	rs3732083	0.02112		0.01667		0.0009569
15	rs1051730	6	rs12664359	0.01512		0.02147		0.0009588
15	rs1996371	4	rs6554150	0.02879		0.01298		0.0009596
15	rs4887077	8	rs2062078	0.004443		0.05137		0.0009603
15	rs4887077	9	rs7853898	0.04117		0.009221		0.0009614
15	rs2036534	13	rs730210	0.01021		0.02944		0.0009623
15	rs2036534	1	rs732385	0.0159		0.02153		0.0009634
15	rs1996371	2	rs1435090	0.04183		0.009359		0.000965
15	rs1996371	20	rs2143495	0.04293		0.009141		0.0009665
15	rs6495314	16	rs4787247	0.003688		0.05494		0.0009669
15	rs1996371	8	rs10504132	0.03751		0.01012		0.0009671
15	rs2036534	10	rs1219812	0.03393		0.01148		0.000968
15	rs6495309	6	rs206990	0.006303		0.03687		0.0009699
15	rs8034191	12	rs4768609	0.003067		0.06059		0.0009706
15	rs8034191	17	rs8080479	0.007838		0.03289		0.0009716
15	rs11638372	20	rs297672	0.01158		0.02983		0.0009719
15	rs6495314	20	rs4811074	0.01779		0.01937		0.000972
15	rs4887077	3	rs6800733	0.03377		0.01143		0.0009729
15	rs6495309	7	rs7808774	0.0345		0.01127		0.0009732
15	rs11638372	5	rs10512718	0.00329		0.0563		0.0009736
15	rs1051730	15	rs2899527	0.03775		0.01038		0.0009747
15	rs8034191	18	rs1372631	0.02042		0.018		0.0009757
15	rs8034191	2	rs7593402	0.006381		0.04148		0.0009758
15	rs11638372	11	rs3781691	0.001823		0.07829		0.0009768
15	rs2036534	22	rs2267347	0.03976		0.009947		0.000977
15	rs8034191	4	rs11729304	0.007013		0.04324		0.0009792
15	rs2036534	9	rs1327804	0.03157		0.0123		0.0009799
15	rs2036534	6	rs1418708	0.01403		0.0242		0.0009801
15	rs11638372	3	rs9839150	0.02137		0.01671		0.000981
15	rs4887077	2	rs4147720	0.02575		0.01467		0.0009814
15	rs6495314	13	rs7317154	0.005626		0.04418		0.0009863
15	rs8034191	11	rs477980	0.02172		0.01726		0.0009863
15	rs4887077	11	rs3781691	0.001818		0.07915		0.000989
15	rs2036534	3	rs6794393	0.04907		0.008245		0.0009891
15	rs11638372	5	rs2455187	0.01569		0.02169		0.0009895
15	rs1996371	1	rs6694009	0.006481		0.05247		0.0009907
15	rs8034191	19	rs7248819	0.003406		0.06211		0.0009919
15	rs1996371	3	rs13100742	0.01038		0.02847		0.0009923
15	rs2036534	2	rs1916762	0.03928		0.01025		0.0009934
15	rs1051730	11	rs3861787	0.03145		0.0125		0.000994
15	rs6495314	6	rs9328435	0.02106		0.01782		0.0009945
15	rs2036534	4	rs6822777	0.0105		0.03443		0.0009947
15	rs6495314	3	rs6802374	0.03225		0.01231		0.0009952
15	rs1996371	2	rs3732083	0.01887		0.01886		0.0009956
15	rs1996371	5	rs10065396	0.0006922		0.08668		0.0009958
15	rs1996371	13	rs4773094	0.006777		0.04254		0.0009964
15	rs1051730	2	rs7593402	0.009128		0.03254		0.0009967
15	rs6495314	9	rs891725	0.0456		0.008702		0.0009971
15	rs4887077	9	rs4546742	0.003945		0.05629		0.001001
15	rs8034191	7	rs10954714	0.005737		0.04095		0.001001
15	rs4887077	3	rs11924870	0.01517		0.02111		0.001003
15	rs11638372	19	rs8099984	0.02055		0.01789		0.001003
15	rs2036534	3	rs1979425	0.04487		0.009126		0.001003
15	rs4887077	20	rs6023227	0.00444		0.06217		0.001004
15	rs4887077	2	rs3828246	0.00267		0.07164		0.001005
15	rs1051730	2	rs17200279	0.001388		0.08584		0.001006
15	rs2036534	8	rs1481046	0.005325		0.04777		0.001007
15	rs1051730	5	rs10062299	0.01721		0.02017		0.001008
15	rs1051730	20	rs6098118	0.005585		0.05713		0.001009
15	rs11638372	1	rs4908773	0.01268		0.0283		0.001009
15	rs11638372	4	rs10023822	0.03128		0.0127		0.001009
15	rs6495314	1	rs6694009	0.006711		0.0522		0.00101
15	rs11638372	6	rs9328435	0.01606		0.02255		0.00101
15	rs6495309	1	rs903125	0.01258		0.02899		0.001012
15	rs6495314	4	rs6820162	0.01258		0.02732		0.001013
15	rs1996371	4	rs961521	0.01633		0.02096		0.001013
15	rs4887077	2	rs7581865	0.04218		0.009785		0.001014
15	rs8034191	1	rs10927330	0.005184		0.05687		0.001017
15	rs2036534	5	rs889310	0.01996		0.01906		0.001017
15	rs11638372	12	rs1729798	0.01629		0.02182		0.001018
15	rs1996371	5	rs1872183	0.04946		0.008271		0.001018
15	rs6495309	18	rs10438962	0.02784		0.01427		0.00102
15	rs1051730	7	rs2024365	0.003485		0.06076		0.001021
15	rs6495309	18	rs10502424	0.01802		0.01925		0.001022
15	rs2036534	3	rs11128178	0.004362		0.05005		0.001023
15	rs1996371	10	rs11258439	0.01094		0.0315		0.001023
15	rs1051730	14	rs12880735	0.004353		0.05192		0.001024
15	rs1996371	18	rs670215	0.004072		0.0472		0.001026
15	rs6495314	6	rs4960016	0.02947		0.01321		0.001027
15	rs8034191	2	rs7602355	0.03032		0.01358		0.001027
15	rs6495314	6	rs7766484	0.00194		0.07728		0.001028
15	rs2036534	2	rs7603546	0.02699		0.01503		0.001028
15	rs4887077	5	rs7720329	0.00487		0.048		0.001032
15	rs11638372	5	rs7720329	0.004896		0.0479		0.001032
15	rs6495314	22	rs138396	0.04802		0.008806		0.001032
15	rs6495314	6	rs2317219	0.003097		0.05644		0.001034
15	rs8034191	20	rs6123281	0.009494		0.03465		0.001034
15	rs2036534	8	rs2668098	0.01007		0.03754		0.001034
15	rs8034191	6	rs234915	0.003864		0.05652		0.001035
15	rs4887077	9	rs10116120	0.004563		0.04579		0.001036
15	rs11638372	4	rs6811332	0.011		0.0281		0.001036
15	rs11638372	11	rs12420554	0.009146		0.02836		0.001038
15	rs6495309	12	rs10467010	0.03162		0.01297		0.00104
15	rs11638372	8	rs2062078	0.004872		0.05159		0.001041
15	rs1996371	16	rs7194009	0.0246		0.01525		0.001043
15	rs4887077	6	rs9328435	0.01693		0.02233		0.001044
15	rs6495309	5	rs33809	0.004647		0.05113		0.001047
15	rs2036534	18	rs4800049	0.009594		0.03323		0.001047
15	rs11638372	14	rs8004890	0.005695		0.05135		0.001048
15	rs6495314	7	rs10256624	0.01459		0.02405		0.001049
15	rs4887077	12	rs10467010	0.006663		0.03876		0.00105
15	rs1996371	14	rs1958394	0.00299		0.06136		0.001052
15	rs11638372	2	rs4147720	0.02968		0.01393		0.001053
15	rs8034191	5	rs4594899	0.01338		0.02693		0.001059
15	rs6495314	6	rs9342097	0.01872		0.02043		0.00106
15	rs1051730	1	rs428943	0.004369		0.05418		0.001061
15	rs1996371	6	rs3793056	0.00593		0.04359		0.001063
15	rs1051730	9	rs1873764	0.0389		0.0111		0.001063
15	rs11638372	1	rs3111229	0.01438		0.02682		0.001064
15	rs4887077	10	rs12415694	0.008588		0.01844		0.001068
15	rs6495309	8	rs955467	0.04204		0.01035		0.001068
15	rs1996371	13	rs2819270	0.04478		0.00971		0.001068
15	rs4887077	10	rs11594990	0.02121		0.01871		0.001069
15	rs1051730	11	rs3134402	0.03322		0.01288		0.001069
15	rs1051730	7	rs2237310	0.03985		0.01091		0.00107
15	rs1051730	13	rs9572020	0.007662		0.03854		0.001071
15	rs2036534	2	rs11123751	0.0137		0.02665		0.001071
15	rs6495314	10	rs6482647	0.02518		0.01608		0.001071
15	rs11638372	8	rs7013593	0.005596		0.04394		0.001072
15	rs6495309	21	rs13050350	0.03415		0.01266		0.001072
15	rs4887077	6	rs9353441	0.0309		0.0137		0.001073
15	rs11638372	8	rs1010504	0.009309		0.03061		0.001074
15	rs1996371	1	rs1999186	0.01596		0.02293		0.001074
15	rs6495314	3	rs2203428	0.02814		0.01493		0.001074
15	rs4887077	5	rs10512696	0.009938		0.03191		0.001075
15	rs4887077	1	rs4908773	0.0127		0.02998		0.001075
15	rs1996371	6	rs9328435	0.02282		0.01809		0.001076
15	rs11638372	10	rs10904481	0.03256		0.01329		0.001076
15	rs4887077	13	rs7317154	0.002929		0.06924		0.001077
15	rs1051730	7	rs852380	0.003665		0.06278		0.001077
15	rs11638372	6	rs7766484	0.002133		0.07689		0.001078
15	rs6495309	4	rs2378799	0.005845		0.04758		0.001078
15	rs1051730	5	rs11748613	0.00251		0.07872		0.00108
15	rs1051730	9	rs1948680	0.007791		0.0353		0.00108
15	rs6495314	4	rs10517884	0.01124		0.03161		0.00108
15	rs1051730	5	rs2455208	0.01185		0.03055		0.00108
15	rs6495309	21	rs502507	0.01232		0.02712		0.001082
15	rs6495314	11	rs11603947	0.034		0.01058		0.001082
15	rs6495309	10	rs16910442	0.00398		0.04371		0.001083
15	rs8034191	6	rs3903594	0.009806		0.03305		0.001083
15	rs6495314	5	rs4703863	0.0348		0.01235		0.001083
15	rs1051730	17	rs17695385	0.04927		0.00903		0.001084
15	rs11638372	12	rs10467010	0.006938		0.03901		0.001086
15	rs6495314	4	rs1027739	0.003459		0.0596		0.001087
15	rs8034191	6	rs12189558	0.004659		0.05554		0.001087
15	rs8034191	10	rs2033792	0.04292		0.01034		0.001087
15	rs4887077	11	rs509995	0.008936		0.02936		0.001088
15	rs8034191	5	rs154799	0.02097		0.01992		0.001089
15	rs8034191	1	rs2289191	0.01087		0.03415		0.001092
15	rs4887077	13	rs7985155	0.0316		0.01376		0.001094
15	rs11638372	11	rs894558	0.006747		0.04162		0.001095
15	rs6495309	9	rs11795256	0.02499		0.01726		0.001097
15	rs8034191	10	rs991681	0.006373		0.04266		0.001098
15	rs6495314	5	rs11542921	0.006948		0.03953		0.001101
15	rs1051730	22	rs138392	0.04742		0.009283		0.001101
15	rs4887077	6	rs2317219	0.001902		0.07506		0.001102
15	rs2036534	13	rs7994365	0.02922		0.01481		0.001104
15	rs8034191	8	rs10108063	0.01097		0.03287		0.001106
15	rs8034191	16	rs7192142	0.04829		0.009388		0.001106
15	rs1996371	22	rs2071947	0.001964		0.08641		0.001107
15	rs1996371	3	rs3773010	0.03573		0.01236		0.001109
15	rs6495309	7	rs7786719	0.003528		0.06081		0.001112
15	rs4887077	1	rs6694009	0.008327		0.04829		0.001112
15	rs6495314	3	rs6443783	0.01337		0.02796		0.001113
15	rs8034191	3	rs2697160	0.01605		0.02509		0.001113
15	rs1996371	7	rs13237551	0.02166		0.0183		0.001113
15	rs1051730	3	rs6803199	0.02726		0.01576		0.001113
15	rs6495314	13	rs4371030	0.0123		0.02857		0.001114
15	rs4887077	3	rs11927026	0.0157		0.02276		0.001114
15	rs1996371	12	rs7973966	0.02231		0.01973		0.001114
15	rs4887077	2	rs4260216	0.003384		0.06308		0.001115
15	rs4887077	7	rs4909112	0.02503		0.01754		0.001115
15	rs6495309	8	rs3817681	0.03222		0.01373		0.001116
15	rs4887077	19	rs8099984	0.02037		0.01997		0.001117
15	rs11638372	12	rs7965447	0.04579		0.009986		0.001118
15	rs4887077	4	rs6811332	0.01193		0.02864		0.00112
15	rs1996371	7	rs1541519	0.006082		0.04517		0.001123
15	rs8034191	15	rs798081	0.00138		0.09542		0.001124
15	rs8034191	12	rs7965447	0.01532		0.02453		0.001126
15	rs4887077	10	rs12267686	0.01356		0.0264		0.001127
15	rs1051730	7	rs6583440	0.01286		0.0287		0.001129
15	rs11638372	10	rs1915637	0.01749		0.02127		0.001129
15	rs2036534	11	rs10831371	0.006767		0.04357		0.00113
15	rs6495314	1	rs4926757	0.0201		0.02038		0.001131
15	rs4887077	5	rs11739973	0.004656		0.05323		0.001132
15	rs1996371	7	rs4646450	0.007777		0.03709		0.001132
15	rs1051730	9	rs4598317	0.0139		0.02866		0.001132
15	rs6495314	17	rs9893674	0.01625		0.0238		0.001132
15	rs8034191	18	rs12967520	0.03172		0.01428		0.001132
15	rs4887077	13	rs7319342	0.00563		0.04976		0.001133
15	rs8034191	6	rs3806113	0.02211		0.01879		0.001133
15	rs8034191	1	rs1865892	0.00548		0.04955		0.001134
15	rs4887077	5	rs2455187	0.01679		0.02341		0.001134
15	rs1051730	3	rs2697160	0.01539		0.02625		0.001136
15	rs11638372	2	rs185925	0.006934		0.04273		0.001138
15	rs1996371	12	rs7965447	0.04689		0.009951		0.001138
15	rs1996371	8	rs13266712	0.004778		0.05268		0.001139
15	rs4887077	9	rs1889820	0.008629		0.03845		0.001139
15	rs8034191	5	rs9292558	0.02238		0.02035		0.001139
15	rs6495309	1	rs11590799	0.02002		0.021		0.00114
15	rs1996371	8	rs10104368	0.04897		0.009097		0.001141
15	rs6495314	18	rs647879	0.006731		0.04309		0.001142
15	rs2036534	9	rs2477518	0.02666		0.01662		0.001142
15	rs6495309	13	rs1930911	0.003637		0.05808		0.001143
15	rs8034191	7	rs2367914	0.005216		0.05351		0.001144
15	rs1051730	1	rs10493384	0.01807		0.02307		0.001144
15	rs6495314	18	rs669709	0.005947		0.04185		0.001145
15	rs4887077	2	rs185925	0.006362		0.04527		0.001147
15	rs6495309	2	rs2289076	0.04423		0.0104		0.001147
15	rs8034191	2	rs6741642	0.003009		0.06992		0.001148
15	rs2036534	13	rs1340546	0.02225		0.0192		0.001148
15	rs11638372	7	rs4909112	0.02564		0.01768		0.001148
15	rs2036534	5	rs246537	0.04448		0.01058		0.001149
15	rs11638372	8	rs10504132	0.04389		0.01028		0.00115
15	rs6495314	18	rs1462149	0.04782		0.009886		0.001151
15	rs1051730	7	rs6948732	0.002752		0.07667		0.001153
15	rs6495314	20	rs6091886	0.01593		0.02714		0.001153
15	rs2036534	14	rs1253690	0.001746		0.08645		0.001156
15	rs8034191	8	rs1357558	0.0257		0.01686		0.001156
15	rs4887077	3	rs9289667	0.001975		0.08643		0.001158
15	rs6495309	5	rs2052455	0.003945		0.04975		0.001158
15	rs2036534	6	rs916295	0.01554		0.02625		0.001158
15	rs2036534	9	rs628613	0.04854		0.009828		0.001159
15	rs1051730	20	rs6038397	0.01138		0.03381		0.001161
15	rs4887077	21	rs689923	0.001127		0.08741		0.001162
15	rs6495314	12	rs1032332	0.005071		0.0559		0.001162
15	rs8034191	16	rs8058081	0.01074		0.03324		0.001165
15	rs6495309	7	rs1859669	0.007949		0.04162		0.001166
15	rs4887077	20	rs6091886	0.01131		0.03598		0.001166
15	rs8034191	16	rs6564865	0.03311		0.01412		0.001166
15	rs8034191	19	rs12979616	0.002604		0.07739		0.001168
15	rs4887077	6	rs2873009	0.002465		0.07511		0.001169
15	rs2036534	8	rs6981229	0.008843		0.03728		0.00117
15	rs1051730	8	rs10958662	0.00663		0.04586		0.001173
15	rs11638372	5	rs4957237	0.003936		0.05939		0.001175
15	rs1051730	17	rs17633246	0.01763		0.02339		0.001176
15	rs6495314	8	rs13266712	0.004264		0.05776		0.001177
15	rs2036534	3	rs6444236	0.006938		0.05038		0.001178
15	rs11638372	3	rs11924870	0.01398		0.02593		0.00118
15	rs4887077	20	rs2235734	0.0278		0.01665		0.00118
15	rs1051730	9	rs632317	0.008401		0.03866		0.001181
15	rs1996371	2	rs4662238	0.02033		0.02112		0.001183
15	rs4887077	20	rs297672	0.01388		0.03113		0.001184
15	rs1996371	8	rs6471657	0.01677		0.0248		0.001185
15	rs1996371	1	rs10493579	0.04338		0.0112		0.001186
15	rs4887077	3	rs13100742	0.0189		0.02192		0.001188
15	rs6495314	18	rs1016425	0.01306		0.02941		0.001189
15	rs6495314	8	rs1010504	0.01049		0.03121		0.001191
15	rs2036534	8	rs11785817	0.004581		0.04596		0.001194
15	rs6495309	4	rs10428455	0.004412		0.05649		0.001195
15	rs6495314	15	rs900630	0.003762		0.05855		0.001196
15	rs8034191	9	rs10978382	0.03361		0.01445		0.001196
15	rs2036534	8	rs6987909	0.0018		0.09413		0.001197
15	rs6495314	6	rs2873009	0.003212		0.06695		0.001197
15	rs6495314	1	rs2162223	0.02274		0.02019		0.001197
15	rs4887077	21	rs7509675	0.00654		0.04536		0.001199
15	rs4887077	5	rs10512718	0.003451		0.06456		0.0012
15	rs1051730	2	rs7609506	0.04798		0.01026		0.001201
15	rs1996371	6	rs1540922	0.04821		0.01025		0.001201
15	rs1996371	2	rs703300	0.009403		0.03775		0.001202
15	rs6495309	2	rs1035271	0.02149		0.02098		0.001203
15	rs6495309	17	rs8067676	0.004281		0.06099		0.001204
15	rs1996371	6	rs1350406	0.006357		0.04877		0.001204
15	rs11638372	6	rs9353441	0.02967		0.01589		0.001204
15	rs4887077	11	rs2186573	0.00392		0.05161		0.001206
15	rs11638372	10	rs12415694	0.008835		0.02024		0.001209
15	rs2036534	7	rs739773	0.01139		0.02965		0.00121
15	rs1996371	15	rs1007617	0.01293		0.01984		0.001212
15	rs11638372	3	rs9850886	0.02051		0.02144		0.001213
15	rs1996371	6	rs2317219	0.002875		0.06678		0.001215
15	rs11638372	3	rs2203428	0.03636		0.01351		0.001215
15	rs6495314	10	rs1041216	0.0004037		0.07101		0.001217
15	rs4887077	8	rs10097037	0.02189		0.02047		0.001217
15	rs2036534	3	rs1281437	0.02489		0.01825		0.001217
15	rs6495314	13	rs7319342	0.00955		0.03786		0.001219
15	rs4887077	2	rs1469594	0.004703		0.06145		0.00122
15	rs2036534	12	rs10843938	0.01686		0.0253		0.00122
15	rs1051730	6	rs1276588	0.02236		0.02064		0.00122
15	rs6495309	10	rs2493624	0.03684		0.01344		0.001221
15	rs8034191	2	rs2268380	0.002079		0.09317		0.001222
15	rs11638372	6	rs1350406	0.009604		0.03833		0.001222
15	rs11638372	5	rs716376	0.01649		0.02663		0.001223
15	rs1996371	13	rs7317154	0.002994		0.07511		0.001224
15	rs2036534	17	rs4790641	0.0398		0.01259		0.001227
15	rs1996371	18	rs151472	0.006261		0.04852		0.001228
15	rs11638372	21	rs7509675	0.006361		0.04703		0.001229
15	rs11638372	6	rs200823	0.009339		0.03833		0.001229
15	rs4887077	6	rs200823	0.009413		0.03816		0.00123
15	rs4887077	6	rs9401084	0.04014		0.01227		0.001231
15	rs4887077	10	rs1915637	0.01512		0.02541		0.001232
15	rs1996371	10	rs1041216	0.0004193		0.07083		0.001236
15	rs11638372	5	rs253296	0.02307		0.01927		0.001236
15	rs6495309	2	rs10496035	0.004445		0.0506		0.001237
15	rs2036534	15	rs1011289	0.02302		0.01888		0.001237
15	rs11638372	13	rs7317154	0.002994		0.07633		0.001238
15	rs11638372	7	rs2722298	0.005091		0.05284		0.001238
15	rs1996371	2	rs1430182	0.003147		0.07313		0.00124
15	rs2036534	1	rs3934418	0.007103		0.04742		0.00124
15	rs11638372	5	rs10512696	0.009885		0.03638		0.001241
15	rs1996371	1	rs2038027	0.02237		0.02052		0.001241
15	rs2036534	2	rs2626385	0.005019		0.05314		0.001244
15	rs6495309	18	rs3786305	0.01367		0.02863		0.001244
15	rs6495309	16	rs7202122	0.01054		0.03684		0.001246
15	rs1996371	4	rs10517884	0.01422		0.03045		0.001247
15	rs1996371	5	rs253296	0.01548		0.0259		0.001247
15	rs8034191	12	rs4882814	0.02006		0.02309		0.00125
15	rs6495314	1	rs4584412	0.005135		0.06065		0.001251
15	rs1051730	16	rs13330326	0.02663		0.01807		0.001251
15	rs6495309	9	rs7038996	0.0494		0.01046		0.001251
15	rs11638372	17	rs3898431	0.04135		0.01229		0.001252
15	rs1996371	3	rs9289667	0.005626		0.05273		0.001253
15	rs4887077	13	rs4773094	0.02415		0.02033		0.001254
15	rs4887077	15	rs495710	0.04943		0.0105		0.001255
15	rs11638372	5	rs11542921	0.01623		0.0257		0.001257
15	rs11638372	2	rs1469594	0.004328		0.06614		0.001259
15	rs1996371	5	rs11542921	0.009191		0.03729		0.001259
15	rs11638372	9	rs1187286	0.02701		0.01782		0.001259
15	rs11638372	4	rs11731185	0.004755		0.06297		0.00126
15	rs6495309	8	rs2352165	0.02429		0.02002		0.00126
15	rs11638372	1	rs6694009	0.008574		0.05298		0.001261
15	rs1051730	10	rs2033792	0.02678		0.01819		0.001261
15	rs1996371	8	rs2116081	0.01668		0.02562		0.001264
15	rs11638372	3	rs6800733	0.03595		0.01409		0.001264
15	rs2036534	16	rs4782451	0.04134		0.01253		0.001268
15	rs8034191	10	rs7082286	0.004087		0.04262		0.001269
15	rs4887077	4	rs11731185	0.004839		0.0629		0.001269
15	rs4887077	17	rs3898431	0.03258		0.01524		0.001269
15	rs1051730	7	rs1380380	0.01923		0.02352		0.00127
15	rs6495309	10	rs12255933	0.007875		0.04287		0.001271
15	rs2036534	7	rs4731179	0.02865		0.01771		0.001271
15	rs6495314	18	rs9949109	0.01866		0.02548		0.001273
15	rs11638372	21	rs689923	0.001217		0.09169		0.001274
15	rs11638372	5	rs11739973	0.004695		0.05866		0.001276
15	rs2036534	12	rs11052152	0.048		0.01086		0.001276
15	rs8034191	13	rs9572020	0.005563		0.0552		0.001278
15	rs6495309	2	rs7561038	0.04116		0.01275		0.001279
15	rs1996371	6	rs7766484	0.002472		0.08202		0.00128
15	rs6495314	10	rs7901816	0.006323		0.04123		0.001281
15	rs2036534	7	rs632896	0.03856		0.01329		0.001283
15	rs2036534	6	rs10484518	0.04601		0.0115		0.001283
15	rs2036534	4	rs7677635	0.04991		0.01066		0.001283
15	rs2036534	18	rs10438962	0.02642		0.01849		0.001285
15	rs6495314	16	rs7194009	0.03024		0.01594		0.001286
15	rs6495314	5	rs11739973	0.008016		0.04333		0.001287
15	rs1996371	8	rs7819644	0.008226		0.04459		0.001287
15	rs1996371	3	rs4859259	0.0439		0.01206		0.001287
15	rs4887077	2	rs7569502	0.01318		0.03197		0.001288
15	rs1051730	20	rs6123281	0.01844		0.02584		0.001288
15	rs6495314	12	rs7965447	0.04055		0.0128		0.001288
15	rs1996371	10	rs7901816	0.008333		0.03576		0.001289
15	rs6495309	8	rs4075553	0.009441		0.04077		0.001289
15	rs2036534	16	rs243842	0.01636		0.02607		0.001289
15	rs11638372	18	rs1942581	0.02008		0.02428		0.001289
15	rs8034191	4	rs734662	0.01174		0.03293		0.001293
15	rs8034191	8	rs2062057	0.01552		0.02911		0.001294
15	rs11638372	10	rs11594990	0.02314		0.021		0.001294
15	rs8034191	1	rs12040679	0.04106		0.01296		0.001296
15	rs4887077	20	rs6111714	0.04367		0.0122		0.001296
15	rs8034191	10	rs2131471	0.003299		0.07517		0.001298
15	rs1051730	17	rs8067765	0.004115		0.08059		0.001298
15	rs11638372	6	rs2317219	0.001937		0.08427		0.001299
15	rs6495309	5	rs9327668	0.005622		0.06923		0.001299
15	rs6495309	3	rs13075567	0.01536		0.03048		0.0013
15	rs11638372	12	rs2302365	0.03931		0.01344		0.0013
15	rs11638372	5	rs1560061	0.001911		0.08215		0.001303
15	rs4887077	11	rs12420554	0.008703		0.03556		0.001303
15	rs6495314	11	rs527589	0.01621		0.02368		0.001303
15	rs2036534	1	rs3738814	0.01311		0.03232		0.001304
15	rs6495309	5	rs1552984	0.03513		0.01489		0.001304
15	rs6495314	8	rs2433105	0.01667		0.02862		0.001305
15	rs6495314	13	rs2540521	0.04		0.01326		0.001305
15	rs4887077	11	rs7119934	0.002034		0.07641		0.001307
15	rs6495309	15	rs2937947	0.003589		0.07651		0.001308
15	rs11638372	13	rs7319342	0.005748		0.05507		0.001308
15	rs6495309	7	rs10488301	0.0023		0.09297		0.00131
15	rs4887077	7	rs13237551	0.02177		0.02132		0.001312
15	rs11638372	3	rs11927026	0.01448		0.0279		0.001313
15	rs8034191	2	rs1431793	0.01871		0.02499		0.001314
15	rs6495309	1	rs10875145	0.01144		0.03514		0.001318
15	rs4887077	6	rs1350406	0.009743		0.04077		0.001321
15	rs11638372	8	rs4733070	0.002789		0.08084		0.001322
15	rs2036534	14	rs927236	0.005494		0.05799		0.001322
15	rs11638372	2	rs851436	0.0213		0.02315		0.001323
15	rs4887077	7	rs2722298	0.005553		0.0535		0.001324
15	rs1996371	9	rs7047205	0.003628		0.07377		0.001325
15	rs11638372	2	rs7569502	0.01108		0.03691		0.001325
15	rs8034191	8	rs10957312	0.03058		0.01615		0.001325
15	rs1051730	2	rs4556933	0.01613		0.02811		0.001326
15	rs6495314	8	rs1188287	0.01665		0.02631		0.001326
15	rs4887077	5	rs716376	0.01515		0.03065		0.001329
15	rs6495314	1	rs263495	0.0323		0.01643		0.001329
15	rs2036534	4	rs3775479	0.04706		0.01168		0.00133
15	rs11638372	4	rs2369105	0.01624		0.02832		0.001331
15	rs11638372	4	rs6820162	0.01608		0.02937		0.001333
15	rs8034191	10	rs2616108	0.02144		0.0209		0.001333
15	rs6495309	18	rs954905	0.006757		0.0506		0.001335
15	rs2036534	15	rs2470911	0.007051		0.04842		0.001335
15	rs11638372	17	rs2378871	0.01106		0.03592		0.001335
15	rs2036534	8	rs16904092	0.01167		0.0441		0.001336
15	rs1051730	5	rs1908388	0.005644		0.05776		0.001337
15	rs2036534	12	rs1516032	0.04427		0.01244		0.001338
15	rs4887077	17	rs6504797	0.006367		0.05094		0.001339
15	rs2036534	1	rs1412867	0.01445		0.03305		0.00134
15	rs6495314	11	rs3781691	0.01125		0.03626		0.001341
15	rs4887077	4	rs10517254	0.04922		0.01077		0.001343
15	rs8034191	15	rs752032	0.01541		0.03001		0.001344
15	rs1051730	13	rs7329483	0.03111		0.0176		0.001344
15	rs8034191	8	rs10958662	0.01103		0.03771		0.001346
15	rs1996371	20	rs6111714	0.02056		0.02461		0.001346
15	rs1051730	2	rs7594862	0.005852		0.05485		0.001347
15	rs8034191	11	rs9326345	0.02598		0.01961		0.001347
15	rs6495309	11	rs1787716	0.03163		0.01714		0.001348
15	rs2036534	15	rs1871731	0.008878		0.03855		0.001352
15	rs4887077	14	rs8004890	0.00561		0.06453		0.001353
15	rs8034191	2	rs2357527	0.007445		0.05112		0.001353
15	rs4887077	6	rs1203087	0.008329		0.04855		0.001353
15	rs1051730	10	rs2248799	0.01252		0.03488		0.001353
15	rs11638372	13	rs7985155	0.0303		0.01763		0.001353
15	rs1996371	5	rs6860457	0.008048		0.04514		0.001355
15	rs6495309	1	rs3795727	0.04447		0.01258		0.001356
15	rs6495309	19	rs2074639	0.0152		0.03015		0.001357
15	rs1996371	8	rs2433105	0.01195		0.03815		0.001359
15	rs11638372	1	rs2025689	0.04123		0.01355		0.001359
15	rs6495314	17	rs2378871	0.007327		0.04683		0.00136
15	rs4887077	1	rs11488075	0.001346		0.09701		0.001362
15	rs4887077	12	rs1873347	0.003879		0.07307		0.001362
15	rs2036534	8	rs694565	0.01649		0.02931		0.001363
15	rs6495314	8	rs737505	0.006742		0.0518		0.001364
15	rs6495314	2	rs703300	0.01164		0.0368		0.001364
15	rs6495309	9	rs1842565	0.008881		0.04967		0.001366
15	rs4887077	12	rs1729798	0.01676		0.02811		0.001366
15	rs1051730	21	rs2269193	0.007116		0.04865		0.001367
15	rs6495314	15	rs11637396	0.0382		0.01441		0.001367
15	rs1996371	13	rs7319342	0.005248		0.05985		0.001368
15	rs8034191	11	rs10897609	0.004037		0.0802		0.001369
15	rs1051730	2	rs11563204	0.02922		0.01868		0.00137
15	rs11638372	6	rs2873009	0.003417		0.07262		0.001373
15	rs2036534	10	rs12220246	0.009785		0.04307		0.001373
15	rs1996371	9	rs3789255	0.03669		0.01511		0.001373
15	rs6495314	21	rs1023126	0.04049		0.0139		0.001373
15	rs11638372	8	rs10097037	0.02377		0.02161		0.001374
15	rs11638372	12	rs961619	0.04517		0.01243		0.001374
15	rs6495314	12	rs10506170	0.03096		0.01753		0.001375
15	rs8034191	12	rs12310655	0.005082		0.05884		0.001378
15	rs2036534	11	rs676165	0.004061		0.07262		0.00138
15	rs8034191	17	rs1029757	0.005885		0.06239		0.001381
15	rs4887077	22	rs4823169	0.03544		0.0156		0.001381
15	rs6495309	9	rs4743307	0.02289		0.0225		0.001382
15	rs2036534	1	rs870171	0.01623		0.02892		0.001383
15	rs1996371	5	rs10062299	0.01461		0.02961		0.001384
15	rs1051730	13	rs9595560	0.02146		0.02473		0.001387
15	rs2036534	2	rs720796	0.04706		0.01221		0.001387
15	rs6495314	4	rs17483781	0.02742		0.01955		0.001388
15	rs4887077	6	rs9342097	0.02299		0.0225		0.001389
15	rs4887077	8	rs6471657	0.02953		0.01847		0.001389
15	rs1996371	22	rs135059	0.006881		0.0492		0.001391
15	rs6495309	4	rs2306802	0.02957		0.01838		0.001391
15	rs6495309	19	rs7246261	0.02453		0.02217		0.001392
15	rs8034191	5	rs6895290	0.02981		0.01851		0.001393
15	rs1051730	1	rs1342476	0.01869		0.02601		0.001397
15	rs11638372	2	rs851352	0.02956		0.01874		0.001398
15	rs4887077	5	rs253296	0.02171		0.02264		0.001399
15	rs6495309	8	rs12334834	0.01985		0.0266		0.0014
15	rs6495314	1	rs4111063	0.01081		0.03999		0.001401
15	rs2036534	2	rs12993807	0.0216		0.02281		0.001401
15	rs6495309	17	rs203025	0.003561		0.06134		0.001403
15	rs1051730	1	rs2066995	0.006572		0.05289		0.001406
15	rs4887077	12	rs7965447	0.04988		0.01169		0.001407
15	rs6495309	13	rs11843936	0.0477		0.01217		0.001408
15	rs1051730	9	rs10978413	0.04899		0.01177		0.001408
15	rs2036534	21	rs2823183	0.009443		0.03958		0.00141
15	rs2036534	14	rs1956658	0.02164		0.02444		0.00141
15	rs4887077	9	rs2148602	0.01766		0.02788		0.001411
15	rs6495309	7	rs730485	0.01788		0.02845		0.001413
15	rs11638372	20	rs1076691	0.007884		0.04932		0.001414
15	rs2036534	1	rs3753494	0.03706		0.01567		0.001414
15	rs8034191	2	rs9309641	0.0444		0.01318		0.001416
15	rs1996371	10	rs1909645	0.04642		0.01236		0.001416
15	rs4887077	5	rs4957237	0.004133		0.06768		0.001417
15	rs2036534	6	rs1034207	0.01008		0.03099		0.001418
15	rs1996371	9	rs4475568	0.02492		0.02131		0.001418
15	rs6495314	13	rs4773094	0.008677		0.04927		0.001421
15	rs1051730	6	rs1629273	0.002338		0.09475		0.001422
15	rs11638372	4	rs10011807	0.005409		0.06351		0.001422
15	rs6495314	13	rs2274774	0.00588		0.05678		0.001422
15	rs11638372	7	rs13237551	0.02291		0.02212		0.001423
15	rs6495309	21	rs2839372	0.002452		0.08695		0.001425
15	rs2036534	17	rs8069437	0.01512		0.03158		0.001425
15	rs1051730	10	rs4922522	0.03196		0.01766		0.001425
15	rs4887077	4	rs10011807	0.005065		0.06605		0.001426
15	rs6495309	7	rs1063243	0.01009		0.04291		0.001426
15	rs1051730	10	rs6481891	0.01345		0.03541		0.001428
15	rs4887077	3	rs2203428	0.03792		0.01533		0.001428
15	rs11638372	11	rs2186573	0.003608		0.06109		0.00143
15	rs1996371	4	rs6820162	0.01294		0.0366		0.00143
15	rs1051730	3	rs9855624	0.01322		0.03427		0.00143
15	rs4887077	10	rs7094971	0.01377		0.03744		0.00143
15	rs6495314	22	rs4823169	0.02444		0.02182		0.00143
15	rs4887077	18	rs647879	0.002628		0.08518		0.001431
15	rs4887077	7	rs7783055	0.02138		0.02407		0.001431
15	rs1996371	3	rs4678878	0.003103		0.0807		0.001432
15	rs4887077	20	rs1076691	0.007571		0.05118		0.001433
15	rs4887077	6	rs10943122	0.01645		0.0284		0.001433
15	rs1996371	4	rs346122	0.03456		0.01676		0.001433
15	rs6495309	1	rs1846224	0.00189		0.09125		0.001434
15	rs11638372	20	rs6079235	0.00483		0.06517		0.001435
15	rs2036534	8	rs2511690	0.006276		0.05637		0.001435
15	rs1051730	2	rs2432671	0.008131		0.04952		0.001437
15	rs6495309	2	rs4675667	0.04356		0.01364		0.001437
15	rs4887077	14	rs214030	0.005196		0.04579		0.001438
15	rs6495309	12	rs1684405	0.008351		0.05464		0.001439
15	rs1996371	19	rs4801699	0.009329		0.03951		0.001439
15	rs6495314	13	rs7985155	0.01953		0.02672		0.001439
15	rs6495309	15	rs1834207	0.006431		0.05722		0.00144
15	rs2036534	8	rs2976302	0.01783		0.02965		0.001442
15	rs6495309	5	rs2173096	0.04558		0.01313		0.001446
15	rs2036534	1	rs651717	0.02277		0.0247		0.001447
15	rs6495309	1	rs12040679	0.02767		0.02089		0.001447
15	rs6495309	3	rs2228243	0.03868		0.01537		0.001449
15	rs1996371	12	rs10771858	0.01398		0.03359		0.00145
15	rs2036534	8	rs2945744	0.01534		0.02943		0.00145
15	rs1996371	4	rs3020827	0.04121		0.01444		0.00145
15	rs11638372	4	rs4690665	0.01253		0.03926		0.001451
15	rs1051730	5	rs2455206	0.01883		0.02846		0.001453
15	rs8034191	8	rs7016422	0.03947		0.01517		0.001453
15	rs11638372	7	rs7783055	0.02183		0.02414		0.001456
15	rs6495314	10	rs10904481	0.03432		0.01723		0.001456
15	rs2036534	1	rs2249707	0.04266		0.01412		0.001457
15	rs2036534	11	rs4753172	0.01392		0.03292		0.001458
15	rs1051730	10	rs1493171	0.01734		0.02933		0.001458
15	rs1996371	6	rs542063	0.04436		0.01356		0.001458
15	rs1996371	10	rs2182407	0.01634		0.0301		0.001459
15	rs6495309	18	rs1229590	0.04124		0.01447		0.00146
15	rs11638372	14	rs740974	0.04157		0.01407		0.001463
15	rs4887077	4	rs4690665	0.01349		0.03752		0.001464
15	rs4887077	2	rs851436	0.01832		0.0286		0.001464
15	rs2036534	11	rs3847534	0.02486		0.02103		0.001465
15	rs4887077	3	rs10510452	0.02512		0.02205		0.001465
15	rs8034191	12	rs11045049	0.04568		0.01329		0.001465
15	rs11638372	16	rs4787247	0.02326		0.02365		0.001466
15	rs4887077	3	rs9850886	0.01899		0.02708		0.001467
15	rs6495309	7	rs10226468	0.002763		0.08998		0.001468
15	rs11638372	2	rs3828246	0.003178		0.08816		0.001468
15	rs6495314	4	rs4690665	0.01162		0.04219		0.001468
15	rs1996371	22	rs4823169	0.02267		0.02367		0.001468
15	rs4887077	4	rs7685679	0.02766		0.02008		0.001469
15	rs2036534	6	rs916498	0.008967		0.04133		0.00147
15	rs8034191	12	rs2108340	0.03923		0.01537		0.001472
15	rs4887077	10	rs12247017	0.005647		0.05877		0.001473
15	rs1051730	11	rs989017	0.005106		0.06991		0.001474
15	rs4887077	5	rs40713	0.04041		0.0149		0.001474
15	rs8034191	22	rs13053651	0.002843		0.09048		0.001475
15	rs6495314	5	rs253296	0.01108		0.03751		0.001475
15	rs1996371	11	rs4944178	0.01421		0.03674		0.001475
15	rs4887077	5	rs3734010	0.02777		0.02036		0.001475
15	rs11638372	9	rs2148602	0.01915		0.02744		0.001477
15	rs6495309	8	rs2272666	0.03733		0.01603		0.001477
15	rs6495309	1	rs3850718	0.01552		0.03411		0.001478
15	rs6495314	12	rs1968964	0.004132		0.0762		0.001479
15	rs11638372	2	rs6738087	0.00929		0.04575		0.001479
15	rs4887077	6	rs10498893	0.01544		0.03072		0.001479
15	rs4887077	1	rs3111229	0.01551		0.03467		0.00148
15	rs4887077	5	rs1560061	0.001725		0.09421		0.001481
15	rs8034191	6	rs9401670	0.0159		0.03753		0.001482
15	rs2036534	12	rs924425	0.03121		0.0184		0.001482
15	rs8034191	13	rs4942985	0.0456		0.01348		0.001482
15	rs6495314	20	rs1884885	0.0402		0.01522		0.001483
15	rs4887077	2	rs4662238	0.01937		0.02697		0.001485
15	rs1051730	20	rs1146261	0.03439		0.01722		0.001485
15	rs4887077	17	rs2378871	0.01044		0.04087		0.001486
15	rs1051730	7	rs10954714	0.02742		0.02034		0.001489
15	rs1996371	11	rs11037537	0.00678		0.04671		0.001491
15	rs4887077	8	rs3886938	0.004875		0.06902		0.001493
15	rs1996371	2	rs4240224	0.003001		0.08725		0.001494
15	rs11638372	2	rs4662238	0.01841		0.02815		0.001494
15	rs6495309	2	rs1972755	0.02793		0.02114		0.001496
15	rs6495314	17	rs11655330	0.00464		0.06778		0.001498
15	rs6495309	7	rs2283089	0.02011		0.02786		0.001499
15	rs2036534	1	rs949586	0.03728		0.01646		0.001499
15	rs6495309	20	rs214831	0.01373		0.03677		0.0015
15	rs2036534	2	rs3845787	0.02025		0.02591		0.001501
15	rs1996371	10	rs10904481	0.04087		0.01515		0.001501
15	rs1051730	4	rs12513290	0.01261		0.036		0.001502
15	rs8034191	10	rs1189320	0.04308		0.01429		0.001502
15	rs6495309	11	rs567577	0.005584		0.05771		0.001505
15	rs6495314	4	rs244044	0.007959		0.05481		0.001505
15	rs1996371	8	rs6471656	0.01468		0.03406		0.001505
15	rs6495314	12	rs3751271	0.008231		0.04748		0.001506
15	rs6495309	11	rs755933	0.01317		0.03786		0.001506
15	rs4887077	2	rs851352	0.02667		0.02198		0.001506
15	rs4887077	2	rs4670928	0.04009		0.01534		0.001506
15	rs1051730	3	rs10490823	0.03708		0.01641		0.001507
15	rs4887077	9	rs1187286	0.02897		0.02011		0.001508
15	rs6495309	9	rs628613	0.005946		0.0626		0.00151
15	rs2036534	14	rs4516135	0.00318		0.08999		0.001511
15	rs2036534	19	rs8112048	0.005485		0.06447		0.001513
15	rs1051730	13	rs7322968	0.00788		0.05316		0.001513
15	rs6495309	8	rs2339658	0.02636		0.02159		0.001514
15	rs2036534	14	rs1887289	0.00814		0.04474		0.001517
15	rs6495309	5	rs9313523	0.01576		0.02725		0.001517
15	rs11638372	11	rs509995	0.009095		0.03832		0.001518
15	rs6495309	10	rs2421170	0.003822		0.07415		0.001521
15	rs2036534	3	rs6793913	0.006696		0.05654		0.001522
15	rs1996371	18	rs1472194	0.01814		0.03101		0.001522
15	rs8034191	15	rs1088475	0.002887		0.08182		0.001523
15	rs1996371	10	rs6482647	0.01969		0.02697		0.001524
15	rs6495309	13	rs1832050	0.03247		0.01847		0.001524
15	rs4887077	5	rs11542921	0.01542		0.03175		0.001525
15	rs4887077	6	rs2010259	0.03969		0.01575		0.001525
15	rs1996371	2	rs12616546	0.01722		0.03094		0.001526
15	rs6495314	12	rs954147	0.02425		0.02415		0.001527
15	rs2036534	4	rs4555584	0.009175		0.0479		0.001528
15	rs4887077	4	rs6820162	0.01489		0.03532		0.001528
15	rs6495309	5	rs6594475	0.02151		0.02743		0.001528
15	rs6495314	8	rs6471657	0.02422		0.02379		0.001528
15	rs1996371	17	rs11656396	0.0353		0.01778		0.001528
15	rs2036534	16	rs7195219	0.005719		0.06168		0.001536
15	rs4887077	10	rs10904481	0.03364		0.01854		0.001537
15	rs1996371	21	rs766425	0.02704		0.02203		0.001538
15	rs6495309	4	rs1542722	0.01443		0.0346		0.001539
15	rs11638372	5	rs3850653	0.01677		0.02962		0.001539
15	rs11638372	13	rs4773094	0.02584		0.0235		0.001539
15	rs1051730	10	rs1244488	0.01733		0.03128		0.001541
15	rs2036534	11	rs10832644	0.01872		0.02941		0.001542
15	rs6495309	18	rs1943093	0.003475		0.07875		0.001543
15	rs6495309	2	rs6707827	0.007864		0.05322		0.001543
15	rs4887077	2	rs1437466	0.006086		0.06179		0.001546
15	rs6495314	12	rs10492201	0.001971		0.08019		0.001548
15	rs11638372	11	rs7119934	0.00186		0.08967		0.001549
15	rs1996371	5	rs325815	0.005331		0.06831		0.00155
15	rs6495309	14	rs10483745	0.02141		0.02851		0.00155
15	rs1996371	7	rs1011024	0.006548		0.05358		0.001551
15	rs1051730	3	rs6792359	0.03029		0.02025		0.001553
15	rs6495314	5	rs2968258	0.0435		0.01479		0.001555
15	rs6495314	7	rs1541519	0.006871		0.05554		0.001556
15	rs1051730	19	rs299184	0.01357		0.03742		0.001556
15	rs11638372	6	rs9342097	0.02206		0.02579		0.001557
15	rs1996371	3	rs4855810	0.003709		0.08202		0.001558
15	rs1051730	6	rs3903594	0.006832		0.05638		0.001559
15	rs1051730	5	rs1560061	0.006939		0.05237		0.00156
15	rs1996371	4	rs2874743	0.01535		0.03038		0.00156
15	rs4887077	12	rs961619	0.04239		0.01491		0.00156
15	rs1051730	13	rs4770439	0.003305		0.09142		0.001564
15	rs1051730	8	rs7465143	0.004633		0.0887		0.001564
15	rs11638372	20	rs2235734	0.03089		0.02014		0.001564
15	rs6495309	7	rs2906173	0.04087		0.01574		0.001565
15	rs6495309	11	rs602991	0.006631		0.05882		0.001566
15	rs4887077	7	rs11976018	0.00896		0.04478		0.001566
15	rs8034191	4	rs4318679	0.03548		0.01817		0.001569
15	rs4887077	2	rs4953133	0.006188		0.06062		0.001571
15	rs2036534	22	rs743185	0.01065		0.04996		0.001572
15	rs6495309	10	rs4749528	0.02272		0.02676		0.001572
15	rs2036534	18	rs7241677	0.02701		0.02265		0.001572
15	rs6495309	18	rs2849802	0.03114		0.02056		0.001572
15	rs4887077	7	rs10486777	0.04327		0.01486		0.001572
15	rs6495314	2	rs1030052	0.0134		0.03802		0.001573
15	rs1996371	14	rs1009919	0.02174		0.02347		0.001573
15	rs6495309	18	rs2584510	0.04028		0.01616		0.001573
15	rs8034191	5	rs7701252	0.04511		0.01434		0.001575
15	rs6495314	1	rs10493579	0.04808		0.01364		0.001575
15	rs6495314	18	rs670215	0.005947		0.05466		0.001576
15	rs6495314	7	rs11976018	0.007486		0.05016		0.001576
15	rs11638372	14	rs214030	0.005346		0.04845		0.001577
15	rs6495309	7	rs6465347	0.009551		0.04859		0.001581
15	rs8034191	3	rs1402276	0.03897		0.01665		0.001583
15	rs8034191	7	rs724348	0.03253		0.0199		0.001585
15	rs2036534	9	rs966697	0.02543		0.02344		0.001586
15	rs6495309	2	rs6718438	0.0293		0.02114		0.001586
15	rs6495314	9	rs6475020	0.03275		0.0196		0.001586
15	rs8034191	22	rs8136401	0.003002		0.07476		0.001588
15	rs4887077	18	rs4410152	0.04306		0.01521		0.00159
15	rs2036534	6	rs911475	0.02611		0.02393		0.001592
15	rs1051730	6	rs1615058	0.0288		0.02168		0.001593
15	rs11638372	8	rs3886938	0.005341		0.06922		0.001594
15	rs6495314	1	rs11587873	0.009678		0.05073		0.001594
15	rs1051730	10	rs2131471	0.007066		0.05626		0.001595
15	rs1996371	4	rs2237023	0.04645		0.01429		0.001596
15	rs6495314	3	rs4855810	0.004033		0.07975		0.001597
15	rs8034191	1	rs10493384	0.02888		0.02212		0.001598
15	rs1051730	5	rs10520910	0.006561		0.06075		0.001599
15	rs4887077	17	rs8080537	0.004209		0.09036		0.0016
15	rs6495309	9	rs12684725	0.04278		0.0155		0.001601
15	rs4887077	3	rs7651214	0.01423		0.04009		0.001602
15	rs1996371	4	rs2369105	0.01852		0.03054		0.001602
15	rs6495309	8	rs11784248	0.002794		0.09215		0.001605
15	rs1051730	12	rs11057479	0.04255		0.01555		0.001606
15	rs4887077	6	rs6928140	0.04428		0.01483		0.001606
15	rs2036534	16	rs7194165	0.006647		0.06196		0.001607
15	rs11638372	7	rs10486777	0.04183		0.01565		0.001608
15	rs1996371	6	rs2873009	0.00405		0.07575		0.001609
15	rs2036534	5	rs985264	0.03596		0.01832		0.001609
15	rs1996371	3	rs2203428	0.02031		0.02878		0.001611
15	rs8034191	3	rs753721	0.002989		0.09563		0.001616
15	rs6495309	18	rs1344050	0.008576		0.05222		0.001616
15	rs4887077	18	rs1942581	0.01978		0.03047		0.001616
15	rs6495314	3	rs2102623	0.007839		0.05211		0.001617
15	rs2036534	5	rs325238	0.02114		0.02758		0.001618
15	rs4887077	4	rs2369105	0.01597		0.03433		0.001619
15	rs2036534	22	rs174345	0.04748		0.01416		0.00162
15	rs2036534	1	rs4650044	0.003781		0.08559		0.001624
15	rs8034191	10	rs1493171	0.006403		0.06405		0.001624
15	rs6495314	20	rs6079235	0.004354		0.07686		0.001626
15	rs1051730	16	rs4448975	0.026		0.0212		0.001626
15	rs4887077	16	rs4787247	0.0225		0.02681		0.001627
15	rs8034191	10	rs1317894	0.03942		0.01693		0.001627
15	rs1996371	1	rs4584412	0.006354		0.06614		0.001628
15	rs1051730	21	rs2837393	0.004907		0.07301		0.001629
15	rs1051730	1	rs1906768	0.01702		0.03418		0.001629
15	rs6495309	6	rs9504361	0.02004		0.02872		0.001631
15	rs1051730	12	rs12309358	0.03565		0.01832		0.001631
15	rs1996371	8	rs10093879	0.04745		0.01426		0.001633
15	rs4887077	1	rs2025689	0.04181		0.01617		0.001635
15	rs11638372	10	rs7094971	0.01469		0.04027		0.001636
15	rs11638372	18	rs669709	0.002647		0.08427		0.001637
15	rs11638372	2	rs1437466	0.005198		0.0708		0.001637
15	rs6495314	15	rs1007617	0.02712		0.01743		0.001638
15	rs6495309	8	rs1454959	0.02178		0.02743		0.001639
15	rs8034191	8	rs7829839	0.004057		0.08204		0.001641
15	rs1996371	20	rs297672	0.0155		0.03879		0.001642
15	rs2036534	6	rs236419	0.02148		0.02868		0.001642
15	rs6495309	14	rs2224510	0.03661		0.01831		0.001642
15	rs6495309	1	rs3934418	0.003155		0.09411		0.001645
15	rs4887077	5	rs6860457	0.007365		0.05608		0.001645
15	rs1051730	6	rs1213378	0.02218		0.02666		0.001647
15	rs1996371	3	rs6802374	0.03098		0.02109		0.001647
15	rs11638372	12	rs10771858	0.007344		0.05687		0.001648
15	rs1996371	20	rs1884885	0.04073		0.01681		0.001649
15	rs11638372	20	rs6111714	0.04175		0.01639		0.00165
15	rs2036534	22	rs2074733	0.004706		0.07		0.001653
15	rs11638372	8	rs6471657	0.0295		0.02193		0.001654
15	rs6495314	3	rs3773010	0.03745		0.01767		0.001654
15	rs2036534	20	rs6078255	0.01034		0.03729		0.001656
15	rs2036534	6	rs2473122	0.0473		0.01381		0.001656
15	rs1996371	18	rs9949109	0.02292		0.02791		0.001657
15	rs11638372	6	rs9401084	0.04159		0.01603		0.001661
15	rs1996371	11	rs1426153	0.01283		0.04052		0.001662
15	rs6495314	4	rs6534152	0.02322		0.02552		0.001665
15	rs11638372	6	rs6907771	0.03384		0.0197		0.001665
15	rs11638372	6	rs2010259	0.03602		0.0188		0.001668
15	rs6495314	20	rs6134530	0.04492		0.01526		0.001668
15	rs6495309	8	rs2722910	0.02357		0.02631		0.001669
15	rs4887077	12	rs1032332	0.004203		0.08231		0.00167
15	rs6495309	2	rs11695594	0.004934		0.06978		0.00167
15	rs4887077	5	rs4916737	0.03519		0.01909		0.00167
15	rs1051730	4	rs6825169	0.01482		0.03842		0.001671
15	rs6495309	14	rs1253698	0.004452		0.07753		0.001672
15	rs11638372	18	rs9949109	0.02435		0.02683		0.001673
15	rs6495314	9	rs7044370	0.03559		0.01917		0.001674
15	rs8034191	16	rs1392535	0.03837		0.01779		0.001674
15	rs11638372	1	rs6673391	0.03915		0.01719		0.001674
15	rs1996371	7	rs10244236	0.02921		0.0233		0.001675
15	rs6495309	13	rs4942985	0.01516		0.03837		0.001676
15	rs1996371	4	rs346119	0.03536		0.0192		0.001676
15	rs6495309	22	rs6007260	0.002982		0.09951		0.001679
15	rs2036534	7	rs4726492	0.04163		0.01672		0.001681
15	rs6495309	12	rs12820379	0.03187		0.02177		0.001682
15	rs8034191	3	rs10154831	0.03279		0.02021		0.001682
15	rs6495314	9	rs632317	0.01107		0.04331		0.001687
15	rs6495309	9	rs660234	0.008102		0.05723		0.001691
15	rs6495309	7	rs632896	0.009746		0.04543		0.001691
15	rs8034191	4	rs1369409	0.04936		0.01435		0.001691
15	rs2036534	21	rs2837074	0.005697		0.07668		0.001692
15	rs1051730	1	rs213006	0.02111		0.03016		0.001692
15	rs8034191	12	rs774387	0.03436		0.02006		0.001693
15	rs1996371	6	rs7756874	0.004227		0.08876		0.001694
15	rs8034191	11	rs2448281	0.02863		0.02384		0.001695
15	rs1051730	4	rs4446314	0.007692		0.05519		0.001697
15	rs1051730	13	rs6490847	0.005221		0.08136		0.001699
15	rs2036534	3	rs2629877	0.04088		0.01609		0.001699
15	rs8034191	3	rs10937273	0.01203		0.04483		0.0017
15	rs1996371	8	rs4130414	0.01849		0.03458		0.0017
15	rs11638372	5	rs3734010	0.02972		0.0221		0.0017
15	rs4887077	3	rs973174	0.004833		0.07665		0.001701
15	rs1996371	16	rs4787247	0.003932		0.0837		0.001703
15	rs2036534	19	rs454282	0.02613		0.02517		0.001705
15	rs6495309	9	rs4877041	0.03824		0.01835		0.001707
15	rs1051730	13	rs1146815	0.04465		0.01593		0.001709
15	rs8034191	10	rs4592368	0.03781		0.01866		0.00171
15	rs6495314	2	rs4392257	0.03869		0.01788		0.001711
15	rs4887077	13	rs6490653	0.01436		0.03772		0.001717
15	rs2036534	6	rs6454860	0.0252		0.02529		0.001718
15	rs1996371	8	rs1010504	0.01333		0.03721		0.001721
15	rs6495309	18	rs1377167	0.02704		0.02221		0.001722
15	rs8034191	20	rs2840218	0.03139		0.01895		0.001722
15	rs11638372	2	rs7557569	0.008542		0.05556		0.001723
15	rs4887077	5	rs3850653	0.01527		0.03486		0.001725
15	rs6495314	21	rs766425	0.02328		0.02762		0.001725
15	rs8034191	9	rs3780434	0.00486		0.07736		0.001727
15	rs11638372	4	rs7685679	0.02594		0.02457		0.001727
15	rs11638372	12	rs1873347	0.003331		0.09529		0.001729
15	rs11638372	6	rs1203087	0.007823		0.06248		0.001729
15	rs6495314	10	rs11594990	0.043		0.01665		0.00173
15	rs1996371	2	rs7569502	0.01596		0.03666		0.001731
15	rs1996371	12	rs1873347	0.004034		0.08652		0.001733
[truncated: 3,886 more rows]
