# Supplementary material for: Identification of susceptibility pathways for the role of chromosome 15q25.1 in modifying lung cancer risk
Source: Nat Commun. 2018 Aug 13;9:3221. doi: 10.1038/s41467-018-05074-y (PMC6089967; doi:10.1038/s41467-018-05074-y)
Supplement: Supplementary file 4 — Supplementary Data 2 [file 41467_2018_5074_MOESM4_ESM.xlsx]

## Sheet: Sheet1
Supplementary data 2. Summary of the index SNPs within chromosome 15q25.1 and the 3,409 candidate SNPs within whole genome
								Meta-analysis of Discovery Cohorts			Replication Cohort
SNP	BP	Predicted function	Gene	CHR	A1	A2	After pruning for LD	P-value	OR		P-value	OR
rs1051730	76681394	coding	CHRNA3	15	T	C	keep	1.64e-25	1.35		3.11e-49	1.27
rs8034191	76593078	intronic	HYKK	15	C	T		2.4e-23	1.33		2.12e-46	1.27
rs2036534	76614003	3downstream	HYKK	15	C	T		7.81e-14	0.77		4.85e-32	0.79
rs6495309	76702300	3downstream	CHRNB4	15	T	C	keep	2.18e-12	0.78		9.34e-29	0.8
rs1996371	76743861	intronic	CHRNB4	15	G	A		2.05e-14	1.24		2.83e-24	1.18
rs11638372	76770614	intronic	CHRNB4	15	T	C		8.11e-13	1.22		5.28e-24	1.18
rs6495314	76747584	intronic	CHRNB4	15	C	A		1.47e-14	1.24		8.54e-24	1.18
rs4887077	76765419	intronic	CHRNB4	15	T	C		7.72e-13	1.22		2.23e-23	1.17
rs2517713	30026078	intergenic	HLA-A(dist=4438),HCG9(dist=24793)	6	C	A	keep	0.00312	1.09		2.53e-06	0.93
rs1869502	177589547	intergenic	SPCS3(dist=99157),VEGFC(dist=252132)	4	C	T	keep	0.132	0.95		2.33e-05	0.92
rs887060	43023923	intergenic	MRPL32(dist=79945),HECW1(dist=94800)	7	C	T		0.667	1.01		0.000138	0.94
rs1481245	67446415	intergenic	MIR1269A(dist=621174),LOC101927237(dist=519203)	4	T	C	keep	0.7	1.01		0.000158	1.06
rs4926757	49022191	intronic	AGBL4	1	A	G		0.791	1.01		0.000251	0.94
rs2741354	27471393	intergenic	EPHX2(dist=13037),CLU(dist=38958)	8	G	A	keep	0.00134	0.91		0.00033	1.06
rs138396	37142946	intergenic	LOC400927(dist=18069),KCNJ4(dist=9333)	22	A	C	keep	0.0535	1.06		0.000344	1.06
rs3130764	29188328	exonic	OR2J3	6	A	G	keep	0.541	0.98		0.000505	1.08
rs2546691	168922919	intergenic	SLIT3(dist=262208),SPDL1(dist=20297)	5	G	A	keep	0.0357	0.94		0.000578	1.06
rs1233399	29647461	intergenic	UBD(dist=11780),SNORD32B(dist=10547)	6	T	C	keep	0.996	1		0.000856	0.94
rs7374289	38608075	intronic	SCN5A	3	T	C	keep	0.199	1.04		0.000949	1.05
rs2275548	79179773	intronic	VPS13A	9	C	T	keep	0.856	1.01		0.00179	1.05
rs1962305	111719823	intronic	EPB41L4A	5	G	A		0.901	1		0.00193	0.95
rs961619	125302788	intergenic	LOC101927464(dist=148357),LOC100128554(dist=190192)	12	A	G	keep	0.918	1		0.00194	0.94
rs2385799	41568771	intergenic	ZFP14(dist=6826),ZFP82(dist=5930)	19	A	C	keep	0.32	1.03		0.00196	0.95
rs6509447	34690864	ncRNA_intronic	LOC284395	19	C	T	keep	0.985	1		0.00197	0.92
rs11205541	49027003	intronic	AGBL4	1	T	C	keep	0.264	1.04		0.00208	1.06
rs4130414	130787844	intergenic	CCDC26(dist=26177),GSDMC(dist=41780)	8	T	C		0.891	1.01		0.0024	0.91
rs1560061	111710742	intronic	EPB41L4A	5	C	T		0.537	0.98		0.00256	1.06
rs10506097	32653050	intronic	FGD4	12	A	G		0.0948	1.05		0.00257	1.05
rs2432671	38264399	intergenic	CYP1B1-AS1(dist=1902),ATL2(dist=110204)	2	T	C	keep	0.297	0.97		0.00262	0.95
rs557980	39683679	intergenic	PDS5A(dist=27708),LOC344967(dist=37253)	4	T	C	keep	0.736	1.01		0.0031	0.95
rs7422204	77046273	intronic	LRRTM4	2	T	C		0.495	0.98		0.00319	0.95
rs1834207	93753845	intergenic	LINC01197(dist=82512),LINC00924(dist=23481)	15	A	G	keep	0.736	0.99		0.0033	0.95
rs1078985	30665915	intronic	TGFBR2	3	C	T	keep	0.0474	1.06		0.00343	1.05
rs7047205	34961963	intronic	PHF24	9	C	T	keep	0.00272	0.92		0.00356	1.04
rs7896809	105996171	intergenic	CFAP43(dist=14061),GSTO1(dist=7771)	10	A	G		0.0916	1.05		0.00374	1.05
rs10171662	68055048	intergenic	LOC101927701(dist=148850),C1D(dist=67788)	2	A	G	keep	0.506	0.98		0.00389	1.05
rs7944321	117561011	intergenic	SCN2B(dist=8464),JAML(dist=8641)	11	A	G	keep	0.0762	1.06		0.0042	1.06
rs8004890	45856685	ncRNA_intronic	LINC00871	14	T	C	keep	0.893	1		0.00422	1.06
rs12627010	34233427	intergenic	NONE(dist=NONE),LINC00649(dist=9673)	21	T	G		0.568	0.98		0.0043	0.95
rs12435593	45846959	ncRNA_intronic	LINC00871	14	A	C		0.793	0.99		0.00433	1.06
rs10479581	180097973	downstream	OR2Y1	5	C	T	keep	0.0204	1.07		0.00455	0.95
rs12700364	22254801	intronic	RAPGEF5	7	A	G	keep	0.748	1.02		0.00455	1.08
rs833480	47565128	intergenic	RND1(dist=19208),CCDC65(dist=19032)	12	C	T	keep	0.249	0.96		0.00456	0.94
rs6483640	20048495	intronic	NAV2	11	G	A	keep	0.399	1.02		0.00458	1.05
rs9353856	92344261	intergenic	MIR4643(dist=56085),CASC6(dist=51218)	6	A	G	keep	0.592	0.98		0.00459	0.95
rs6488068	32633636	intronic	FGD4	12	G	A		0.37	1.03		0.0049	1.05
rs627313	95408093	intronic	MAML2	11	T	C	keep	0.318	0.97		0.00497	0.96
rs7703938	137669365	intronic	CDC25C	5	C	A	keep	0.287	0.96		0.00497	0.94
rs2019048	46652626	intergenic	IGFBP3(dist=725230),TNS3(dist=628651)	7	C	T		0.249	1.03		0.00528	0.96
rs2347228	27874696	intergenic	KLHL42(dist=27456),PTHLH(dist=127588)	12	T	C		0.503	0.98		0.00537	1.05
rs729650	77146365	intronic	RASGRF1	15	A	G	keep	0.837	1.01		0.00576	1.07
rs1480945	30591570	intergenic	SLC35G3(dist=46045),SLFN5(dist=2629)	17	T	C	keep	0.422	0.97		0.00616	1.05
rs11767716	3092767	intergenic	CARD11(dist=42662),LOC100129603(dist=54324)	7	A	G	keep	0.767	0.99		0.00626	0.95
rs155514	6433324	intergenic	MIR4790(dist=1166384),GRM7-AS3(dist=215721)	3	T	C	keep	0.263	1.03		0.00627	0.96
rs1684405	37411158	intronic	CPNE8	12	T	C	keep	0.89	1.01		0.0068	1.07
rs860324	56418675	ncRNA_intronic	OTX2-AS1	14	C	A	keep	0.896	1		0.00707	0.96
rs4314574	146985864	intronic	CNTNAP2	7	G	A	keep	0.648	1.02		0.00716	0.94
rs7143339	45824963	ncRNA_intronic	LINC00871	14	G	A		0.572	0.98		0.00719	1.05
rs959369	74620278	intergenic	CD109(dist=25517),LOC101928516(dist=215609)	6	A	G	keep	0.793	1.01		0.00756	0.96
rs2082364	46662344	intergenic	IGFBP3(dist=734948),TNS3(dist=618933)	7	T	C	keep	0.726	1.01		0.00771	1.04
rs2635350	118698969	ncRNA_intronic	LINC01378	4	T	C	keep	0.0949	0.9		0.00793	0.92
rs393414	28629295	intergenic	GPX5(dist=18588),ZBED9(dist=18091)	6	T	C	keep	0.274	0.96		0.00801	0.95
rs924465	58246745	intergenic	GOT2(dist=920983),APOOP5(dist=98801)	16	A	G	keep	0.00263	0.91		0.00803	0.96
rs12644889	177759967	intergenic	SPCS3(dist=269577),VEGFC(dist=81712)	4	G	A	keep	0.746	1.02		0.00809	1.11
rs10910220	231796069	intergenic	KIAA1804(dist=208552),KCNK1(dist=20304)	1	A	G	keep	0.188	0.96		0.00819	0.96
rs1123242	45106066	intergenic	ERICH6B(dist=18191),LINC01055(dist=47269)	13	C	T	keep	0.733	0.99		0.00892	0.95
rs10765982	12608884	intergenic	PARVA(dist=95405),TEAD1(dist=43661)	11	C	T	keep	0.516	1.02		0.00898	1.05
rs6113955	2313129	intronic	TGM6	20	G	A	keep	0.659	0.98		0.00942	0.95
rs1925757	45084977	intronic	ERICH6B	13	G	A		0.622	0.98		0.00968	0.95
rs2272843	48941593	exonic	MOV10L1	22	A	C	keep	0.87	1.01		0.00992	0.94
rs10521210	12966928	intergenic	ELAC2(dist=104822),HS3ST3A1(dist=371146)	17	C	T	keep	0.0585	0.95		0.0101	1.04
rs7446842	60569272	intergenic	CTC-436P18.1(dist=5608),ZSWIM6(dist=94585)	5	A	G	keep	0.454	0.98		0.0101	0.96
rs9526329	46866462	intergenic	HTR2A(dist=497250),LINC00562(dist=535827)	13	T	G	keep	0.982	1		0.0103	1.08
rs695318	27212973	intronic	TTC28	22	C	T	keep	0.696	1.01		0.0114	0.96
rs1336457	97688212	ncRNA_UTR3	C10orf131	10	C	A	keep	0.416	0.97		0.0124	0.95
rs7123160	79796236	intergenic	TENM4(dist=966893),LOC101928944(dist=343656)	11	G	A		0.757	0.99		0.0126	0.96
rs3803712	25982001	intronic	HS3ST4	16	A	G	keep	0.0406	1.12		0.0127	1.07
rs7786719	43043641	intergenic	MRPL32(dist=99663),HECW1(dist=75082)	7	A	G		0.198	1.04		0.013	0.96
rs1351807	128561272	intronic	TMEM132D	12	A	G	keep	0.339	1.03		0.0133	0.96
rs683754	85078084	intergenic	LINC00351(dist=61286),SLITRK6(dist=186839)	13	C	A	keep	0.102	1.06		0.0133	0.95
rs1979826	32635939	intronic	FGD4	12	A	G		0.541	1.02		0.014	1.04
rs11118515	218540647	intergenic	RAB3GAP2(dist=28181),MARK1(dist=227501)	1	G	A	keep	0.592	0.98		0.0145	0.94
rs600052	112156980	intergenic	LOC387810(dist=225245),LOC101928847(dist=178232)	11	C	A	keep	0.886	1		0.0145	1.04
rs7592470	76996578	intronic	LRRTM4	2	T	C		0.802	1.01		0.0146	0.96
rs17508783	43376486	intronic	TTC17	11	G	A		0.734	1.01		0.0148	0.96
rs2448281	79803240	intergenic	TENM4(dist=973897),LOC101928944(dist=336652)	11	C	A	keep	0.658	0.99		0.0149	1.04
rs7012413	38436555	intronic	FGFR1	8	T	C	keep	0.0837	1.05		0.0151	0.96
rs1023197	2371672	intergenic	SMARCA2(dist=188049),VLDLR-AS1(dist=153983)	9	A	G	keep	0.92	1		0.0158	0.96
rs12467271	232874368	intronic	DIS3L2	2	A	G	keep	0.252	0.92		0.0158	0.91
rs214831	2269363	UTR3	TGM3(NM_003245:c.*136A>G)	20	A	G	keep	0.584	0.98		0.0159	0.96
rs952133	56632007	intergenic	MIR4422(dist=1168023),PLPP3(dist=101000)	1	T	G		0.695	0.98		0.0162	0.94
rs11089728	33822313	intergenic	ISX(dist=8933),LINC01399(dist=23504)	22	T	C	keep	0.446	0.98		0.0164	0.96
rs297672	4380967	intergenic	ADRA1D(dist=203308),PRNP(dist=233830)	20	G	A	keep	0.673	1.02		0.0164	1.08
rs235387	44977297	intergenic	TSPEAR(dist=21374),UBE2G2(dist=35626)	21	G	A		0.0464	1.08		0.0167	1.05
rs689923	44978546	intergenic	TSPEAR(dist=22623),UBE2G2(dist=34377)	21	A	G	keep	0.105	1.06		0.0167	1.06
rs7604511	47394036	ncRNA_intronic	LOC101927043	2	G	A	keep	0.494	0.98		0.0168	0.96
rs17612678	91616133	intergenic	RGMA(dist=182686),LOC101927153(dist=584660)	15	C	T	keep	0.312	0.97		0.0169	0.96
rs744224	154785003	exonic	IQGAP3	1	A	G		0.604	1.02		0.0169	1.04
rs1975732	48544213	intergenic	BCDIN3D(dist=21034),FAIM2(dist=2733)	12	G	A	keep	0.934	1		0.0172	0.96
rs1579239	96305721	intergenic	NEDD1(dist=434121),RMST(dist=77209)	12	C	T	keep	0.825	0.99		0.0173	0.96
rs4508240	37186069	intergenic	ALG10B(dist=176274),CPNE8(dist=146200)	12	G	A		0.458	0.97		0.0175	0.95
rs12567958	154861280	intronic	HAPLN2	1	C	A	keep	0.419	1.02		0.0181	0.96
rs2860055	52613495	intronic	SPATA18	4	T	C	keep	0.148	1.14		0.0183	0.88
rs10832644	16532125	intergenic	SOX6(dist=77614),C11orf58(dist=184599)	11	T	G	keep	0.555	0.98		0.0186	0.95
rs563244	164997399	intergenic	FMO9P(dist=136302),POGK(dist=77866)	1	G	T	keep	0.206	1.04		0.0188	1.04
rs10764567	25934783	intergenic	GPR158(dist=3620),LINC00836(dist=45864)	10	T	C	keep	0.378	0.97		0.0189	0.96
rs159367	60533353	ncRNA_intronic	CTC-436P18.1	5	A	G		0.654	1.02		0.0189	0.94
rs879567	32565641	intronic	FHOD3	18	G	A		0.042	1.06		0.0192	1.04
rs8080725	22116859	intergenic	MTRNR2L1(dist=168741),MIR4522(dist=528204)	17	T	G	keep	0.37	0.97		0.0193	0.96
rs8079482	22013983	intergenic	MTRNR2L1(dist=65865),MIR4522(dist=631080)	17	G	A		0.17	0.96		0.0194	0.96
rs2583978	90969349	intronic	SNCA	4	A	C	keep	0.738	1.01		0.0201	0.96
rs7443364	92680888	intergenic	ARRDC3-AS1(dist=1928600),NR2F1-AS1(dist=89930)	5	T	C	keep	0.504	1.02		0.0201	1.04
rs7142146	61624864	intronic	SYT16	14	G	A	keep	0.804	1.01		0.0203	0.95
rs10908509	154816878	intronic	TTC24	1	C	T		0.574	1.02		0.0204	1.04
rs974627	37205791	intergenic	ALG10B(dist=195996),CPNE8(dist=126478)	12	T	C		0.587	0.98		0.0206	0.95
rs7005145	122528180	intergenic	SNTB1(dist=634690),HAS2(dist=166272)	8	C	T	keep	0.81	1.01		0.021	1.04
rs590938	1381887	intergenic	DMRT2(dist=334333),SMARCA2(dist=623332)	9	G	A	keep	0.373	1.05		0.0213	0.94
rs7695237	31285919	intergenic	LOC102723778(dist=463525),LOC102723828(dist=356980)	4	G	T	keep	0.201	0.96		0.0213	1.04
rs378862	67075867	intergenic	MDM1(dist=63439),LOC100507195(dist=36022)	12	C	T	keep	0.27	1.03		0.022	0.97
rs13068081	56267869	intronic	ERC2	3	C	A	keep	0.0176	1.08		0.0225	0.96
rs6482647	129716363	intronic	PTPRE	10	G	A	keep	0.735	0.99		0.0228	1.04
rs6656071	229804323	ncRNA_intronic	LINC00582,TSNAX-DISC1	1	C	T	keep	0.367	1.03		0.0228	0.96
rs9316569	21285359	intergenic	FGF9(dist=108719),LINC00424(dist=59576)	13	C	T	keep	0.00367	0.92		0.0228	0.97
rs582152	44978314	intergenic	TSPEAR(dist=22391),UBE2G2(dist=34609)	21	G	A		0.0652	1.07		0.023	1.05
rs3775479	91061994	intronic	MMRN1	4	C	A	keep	0.158	1.04		0.0237	0.97
rs6745054	74303633	intronic	SLC4A5	2	C	T	keep	0.699	0.98		0.0237	0.95
rs979893	145777213	intergenic	POU4F3(dist=76937),TCERG1(dist=29853)	5	T	G	keep	0.248	1.04		0.0238	0.96
rs7205890	22776528	intronic	HS3ST2	16	T	C	keep	0.679	1.01		0.0241	0.97
rs2197120	90948625	intronic	SNCA	4	A	G		0.887	1		0.0242	0.96
rs1913621	98728832	intergenic	MGAT4A(dist=14811),LOC101927070(dist=15126)	2	G	A		0.414	0.97		0.0243	0.96
rs4743501	97864296	intergenic	LINC00092(dist=40438),LOC158435(dist=3646)	9	A	C	keep	0.164	0.95		0.0251	0.95
rs10772929	8064521	intergenic	SLC2A3(dist=84362),FOXJ2(dist=12105)	12	T	C	keep	0.952	1		0.0253	0.93
rs988659	20247891	intergenic	DBX1(dist=109445),HTATIP2(dist=93916)	11	T	C	keep	0.256	1.05		0.0253	1.05
rs279888	968833	intronic	DMRT3	9	G	A	keep	0.54	0.98		0.0258	1.04
rs7525980	208223393	intronic	SYT14	1	G	A	keep	0.151	1.04		0.0258	0.96
rs2827255	22431016	intergenic	LINC00308(dist=20298),D21S2088E(dist=1224281)	21	G	T	keep	0.0898	0.93		0.0259	0.95
rs384974	167608408	intergenic	TCP10L2(dist=92022),UNC93A(dist=16385)	6	C	T		0.103	1.05		0.0259	0.96
rs9941212	84711750	intergenic	IRF8(dist=198038),LINC01082(dist=75538)	16	G	A	keep	0.164	0.96		0.0259	1.04
rs3912439	95233617	intergenic	PDK4(dist=169756),DYNC1I1(dist=6137)	7	T	C	keep	0.0108	0.88		0.0261	0.94
rs1412867	70483824	intronic	SRSF11	1	C	T		0.000653	1.14		0.0264	1.05
rs6488844	16457819	intergenic	MGST1(dist=36429),LMO3(dist=134754)	12	C	T	keep	0.409	1.03		0.0264	1.04
rs4344149	117166618	intronic	42705	9	T	G	keep	0.815	0.99		0.0266	0.94
rs356188	90910560	intronic	SNCA	4	G	A		0.872	1.01		0.0273	1.04
rs11870875	40161011	intronic	DBF4B	17	T	C	keep	0.615	1.02		0.0275	1.05
rs3773826	16609317	intronic	DAZL	3	A	G	keep	0.262	1.05		0.0279	0.95
rs3910736	153454169	intronic	RGS17	6	T	C		0.494	0.98		0.028	1.04
rs187783	239119745	intronic	RGS7	1	G	A	keep	0.335	1.03		0.0298	1.03
rs4925	106012779	exonic	GSTO1	10	A	C		0.065	1.06		0.0298	1.04
rs7423708	212354130	intronic	ERBB4	2	G	T	keep	0.523	1.02		0.0301	0.96
rs3795727	154856074	intronic	HAPLN2	1	T	C		0.211	1.04		0.0307	1.04
rs974188	92881337	intergenic	CRADD(dist=112675),PLXNC1(dist=185293)	12	T	C	keep	0.618	0.99		0.0309	0.97
rs3750751	50335934	UTR3	ERCC6(NM_000124:c.*933T>C)	10	A	G		0.162	1.07		0.031	1.06
rs651717	70380641	intergenic	LRRC7(dist=18882),LRRC40(dist=2432)	1	C	A		0.000569	1.14		0.0313	0.95
rs2724863	467364	intergenic	FAM150B(dist=189056),TMEM18(dist=190609)	2	G	A	keep	0.864	1.01		0.0316	1.04
rs7257183	37155418	intergenic	THEG5(dist=379122),LINC01533(dist=53190)	19	G	A	keep	0.601	1.02		0.0319	0.96
rs6796696	195317634	intergenic	LOC647323(dist=113492),HES1(dist=18991)	3	C	T	keep	0.0674	1.06		0.0324	0.96
rs2174164	16400143	intronic	SOX6	11	G	A		0.655	0.98		0.0326	0.96
rs718268	100965880	intronic	SIM1	6	C	T	keep	0.226	0.96		0.0336	0.96
rs2287497	7533505	intronic	WRAP53	17	T	C	keep	0.0181	1.11		0.0337	1.06
rs6895290	18399239	intergenic	LOC401177(dist=958820),CDH18(dist=1109673)	5	T	C	keep	0.541	0.98		0.0337	1.05
rs2299110	28726425	intronic	CREB5	7	C	T	keep	0.633	0.99		0.0339	0.97
rs1365256	70229244	ncRNA_intronic	LOC101927606	18	A	G	keep	0.941	0.99		0.034	1.08
rs2116800	145775610	intergenic	POU4F3(dist=75334),TCERG1(dist=31456)	5	A	G	keep	0.158	1.04		0.0342	0.97
rs9289667	144914613	intronic	SLC9A9	3	C	T	keep	0.403	0.98		0.0346	1.03
rs4263513	174194366	intergenic	MIR4634(dist=82970),FLJ16171(dist=84325)	5	A	G	keep	0.307	0.97		0.0352	1.04
rs877869	50678467	intergenic	ACVR1B(dist=1337),GRASP(dist=8529)	12	T	C	keep	0.373	0.97		0.0353	1.04
rs3789255	115171500	intronic	BSPRY	9	G	A	keep	0.102	0.94		0.0354	0.95
rs235710	6688366	intergenic	CASC20(dist=231260),BMP2(dist=8379)	20	A	G	keep	0.569	1.02		0.0363	0.97
rs1253690	51452565	intronic	GNG2	14	C	T		0.0624	0.95		0.0366	0.97
rs435954	46401074	intergenic	LINC01522(dist=348806),LINC00494(dist=20987)	20	A	C		0.467	0.96		0.0372	1.06
rs6872396	75859721	intronic	IQGAP2	5	T	C	keep	0.0263	1.07		0.0384	1.03
rs6900672	110346397	intergenic	FIG4(dist=93070),GPR6(dist=59755)	6	T	C		0.768	0.99		0.0389	0.97
rs8050599	49878173	intergenic	SALL1(dist=135489),LINC01571(dist=475758)	16	C	T	keep	0.962	1		0.0392	1.03
rs2269193	37028413	intronic	SIM2	21	A	C	keep	0.12	0.94		0.0393	1.04
rs17027372	31345985	intergenic	MIR466(dist=167702),STT3B(dist=203012)	3	T	C	keep	0.94	0.99		0.0395	1.1
rs2312305	40616597	intergenic	LINC01531(dist=17015),FFAR2(dist=15860)	19	A	G	keep	0.942	1		0.0398	0.96
rs9318486	76965059	intergenic	MYCBP2(dist=165881),SCEL(dist=42751)	13	T	G	keep	0.425	0.97		0.0402	1.04
rs10502670	32985803	intronic	KIAA1328	18	G	A	keep	0.0612	1.06		0.0404	1.04
rs6719949	220404542	intergenic	SLC4A3(dist=189596),MIR4268(dist=74925)	2	C	T	keep	0.17	1.04		0.0404	1.02
rs7997858	28070709	intergenic	FLT1(dist=103444),POMP(dist=60432)	13	A	G	keep	0.0596	1.06		0.0407	0.96
rs1445844	178439876	UTR3	ZNF354C(NM_014594:c.*172T>C)	5	T	C		0.612	1.02		0.0409	0.97
rs7780793	48415720	intronic	ABCA13	7	A	G	keep	0.103	0.95		0.0411	1.04
rs1445845	178439696	exonic	ZNF354C	5	C	T		0.737	1.01		0.0414	0.97
rs1445846	178439675	exonic	ZNF354C	5	A	G		0.711	1.01		0.0415	0.97
rs1281000	10852515	intergenic	CASZ1(dist=73195),C1orf127(dist=76602)	1	A	G	keep	0.739	1.01		0.0417	0.97
rs4753106	87914378	intronic	GRM5	11	A	G	keep	0.927	1		0.0418	1.03
rs2046471	32889604	intronic	KIAA1328	18	A	G		0.05	1.06		0.042	1.04
rs1877960	45471148	intronic	LARS2	3	C	T	keep	0.129	1.05		0.0422	0.97
rs10498843	66770364	intergenic	SLC25A51P1(dist=214267),NONE(dist=NONE)	6	G	A	keep	0.727	0.99		0.0424	1.05
rs1250033	216215381	ncRNA_intronic	LINC00607	2	G	A	keep	0.0497	1.06		0.0436	0.97
rs7044422	70542313	intronic	PIP5K1B	9	C	T	keep	0.33	1.03		0.0438	0.96
rs230723	64385770	intergenic	SPTB(dist=26151),CHURC1(dist=65062)	14	A	G	keep	0.729	0.98		0.0439	1.06
rs451298	38866092	ncRNA_intronic	OSMR-AS1	5	G	A	keep	0.43	0.98		0.044	0.97
rs11063252	471845	intronic	B4GALNT3	12	A	G	keep	0.79	0.99		0.0442	1.07
rs7243256	18770372	intronic	RBBP8	18	C	A	keep	0.703	1.01		0.0444	0.96
rs3898431	78251628	intergenic	RAB40B(dist=1741),FN3KRP(dist=16243)	17	T	C	keep	0.514	1.03		0.0446	1.04
rs4369815	156835210	intergenic	LOC101929378(dist=15521),NR4A2(dist=53980)	2	G	T	keep	0.881	0.99		0.0451	1.07
rs721390	76948298	intronic	LRRTM4	2	A	C		0.878	1		0.0451	0.97
rs6661316	208162150	intergenic	DIEXF(dist=64617),SYT14(dist=15992)	1	C	T		0.21	1.04		0.0454	0.97
rs16961669	82340494	intronic	CDH13	16	T	C	keep	0.388	1.07		0.0457	1.08
rs299184	60979903	intergenic	RFPL4AL1(dist=3546),NLRP11(dist=8672)	19	C	T	keep	0.832	0.99		0.0465	0.97
rs7809414	142384488	intergenic	KEL(dist=14863),OR9A2(dist=48921)	7	G	A	keep	0.158	1.09		0.0468	1.07
rs11750568	178468319	intergenic	ZNF354C(dist=28022),ADAMTS2(dist=2139)	5	A	G		0.715	1.01		0.0469	0.97
rs1415378	119294282	intergenic	ASTN2(dist=77144),LOC101928797(dist=156423)	9	C	A	keep	0.898	1		0.0469	0.97
rs2086393	61474064	intergenic	CA8(dist=117556),LINC01301(dist=3220)	8	G	A	keep	0.547	1.02		0.0469	0.97
rs1275	1595714	ncRNA_exonic	PSMG3-AS1	7	G	A	keep	0.355	1.03		0.047	0.97
rs4785061	58348750	intergenic	APOOP5(dist=2154),LOC101927580(dist=98008)	16	A	G	keep	0.322	0.97		0.047	1.03
rs10169258	16628017	intronic	FAM49A	2	T	C	keep	0.341	1.03		0.0471	0.97
rs359571	156797753	intronic	PLCH1	3	C	T	keep	0.924	1.01		0.0473	1.07
rs10520168	76957227	intronic	LRRTM4	2	C	T		0.639	1.01		0.0474	0.96
rs7648520	113984480	intergenic	LOC101929694(dist=33624),CD200R1L(dist=32766)	3	C	T	keep	0.523	1.03		0.0474	1.06
rs9406815	24789884	intergenic	IZUMO3(dist=254210),TUSC1(dist=876503)	9	A	C	keep	0.655	1.02		0.0474	1.05
rs202970	26802816	intergenic	MIR4307HG(dist=349027),LINC00645(dist=348818)	14	C	T	keep	0.598	1.02		0.0476	0.97
rs7697688	169879654	intronic	PALLD	4	T	C	keep	0.461	1.03		0.0477	1.05
rs4679142	128300473	intergenic	PLXNA1(dist=61548),C3orf56(dist=94191)	3	C	T	keep	0.0278	0.94		0.0479	0.97
rs8113001	2451027	intergenic	GADD45B(dist=21770),GNG7(dist=11191)	19	G	A	keep	0.603	1.02		0.0481	0.96
rs660234	119739231	intergenic	TLR4(dist=219641),BRINP1(dist=1229498)	9	A	C	keep	0.835	0.99		0.0486	0.97
rs916498	96414952	intergenic	MANEA(dist=250903),FUT9(dist=155614)	6	T	C	keep	0.0866	1.06		0.0488	0.96
rs250388	53621019	intronic	ARL15	5	T	G	keep	0.522	1.02		0.0494	1.04
rs628613	119736807	intergenic	TLR4(dist=217217),BRINP1(dist=1231922)	9	G	A		0.774	0.99		0.0498	0.97
rs34597	60355914	intronic	NDUFAF2	5	C	T		0.905	0.99		0.0501	1.05
rs35928	53614878	intronic	ARL15	5	A	G		0.739	1.01		0.0507	1.04
rs1035961	9981862	intergenic	LOC285692(dist=24926),FAM173B(dist=296758)	5	C	A	keep	0.301	0.94		0.0511	0.94
rs1778820	154786423	intronic	IQGAP3	1	G	A		0.635	1.01		0.0521	1.03
rs3909692	32690368	intronic	KIAA1328	18	T	C		0.00413	1.09		0.0525	1.03
rs961798	131366006	intronic	NTM	11	G	T	keep	0.83	0.99		0.0529	1.04
rs6907986	110334116	intergenic	FIG4(dist=80789),GPR6(dist=72036)	6	T	C		0.176	1.04		0.0534	0.97
rs10256624	125695901	intergenic	LOC101928283(dist=889290),GRM8(dist=169987)	7	C	A	keep	0.11	0.95		0.0535	0.97
rs1997137	4401724	intronic	CSMD1	8	G	A	keep	0.57	1.02		0.0537	1.05
rs6713115	54865706	intronic	EML6	2	A	C	keep	0.66	1.03		0.0537	0.92
rs1177696	154775101	intronic	IQGAP3	1	A	G		0.758	1.01		0.054	1.03
rs4499679	47216786	intronic	ATP10D	4	A	G	keep	0.483	1.02		0.0546	0.97
rs7819644	93729883	ncRNA_intronic	LOC102724710	8	A	G	keep	0.847	1.01		0.0547	1.04
rs3109189	193609451	UTR5	FGF12(NM_021032:c.-745T>G)	3	A	C	keep	0.541	1.02		0.0548	1.03
rs1354837	68116291	intergenic	LINC00364(dist=1264164),MIR548H4(dist=125053)	13	C	T	keep	0.431	1.03		0.0549	1.04
rs11123751	98736189	intergenic	MGAT4A(dist=22168),LOC101927070(dist=7769)	2	C	A	keep	0.501	0.98		0.0551	0.96
rs7607019	76938859	intronic	LRRTM4	2	G	A		0.644	1.01		0.0552	0.97
rs9541476	68110347	intergenic	LINC00364(dist=1258220),MIR548H4(dist=130997)	13	C	T		0.377	1.03		0.0553	1.04
rs1063243	91564863	exonic	AKAP9	7	C	A		0.773	1.01		0.0555	0.97
rs6829756	156152384	intergenic	RBM46(dist=182969),NPY2R(dist=196847)	4	T	C	keep	0.723	0.99		0.0556	1.03
rs7674353	47228595	intronic	ATP10D	4	T	C	keep	0.171	1.05		0.0558	0.96
rs9586520	103918947	intergenic	LINC01309(dist=1040911),DAOA-AS1(dist=990460)	13	T	G	keep	0.907	1		0.056	1.04
rs6847427	66468650	intergenic	EPHA5-AS1(dist=226951),MIR1269A(dist=356487)	4	T	G		0.606	1.02		0.0564	1.04
rs10889118	58994235	intergenic	MYSM1(dist=55900),JUN(dist=24816)	1	T	C	keep	0.218	1.04		0.0566	1.03
rs13239875	91554040	intronic	AKAP9	7	A	G		0.775	1.01		0.0566	0.97
rs4715056	47977103	UTR3	PTCHD4(NM_207499:c.*499G>A)	6	C	T	keep	0.0134	1.08		0.0568	0.97
rs2079082	91549727	intronic	AKAP9	7	G	A		0.673	1.01		0.0569	0.97
rs1948680	22534004	intergenic	DMRTA1(dist=91532),LINC01239(dist=102195)	9	A	G	keep	0.273	0.96		0.0572	1.04
rs1513697	122553215	intergenic	QRFPR(dist=31584),ANXA5(dist=255387)	4	G	T	keep	0.925	1		0.0573	1.04
rs12231093	86033572	intergenic	MGAT4C(dist=276760),MKRN9P(dist=667222)	12	A	G	keep	0.367	0.97		0.0574	0.97
rs7765883	139944019	intergenic	LINC01625(dist=106593),LOC100132735(dist=189884)	6	G	A	keep	0.879	1.01		0.0574	0.96
rs1981752	16430035	intergenic	MGST1(dist=8645),LMO3(dist=162538)	12	C	T		0.0588	1.06		0.0576	1.03
rs7144994	62738086	intergenic	KCNH5(dist=156377),RHOJ(dist=2769)	14	G	A	keep	0.183	0.96		0.0577	0.97
rs733957	91545133	intronic	AKAP9	7	T	C		0.72	1.01		0.0583	0.97
rs2350347	66472249	intergenic	EPHA5-AS1(dist=230550),MIR1269A(dist=352888)	4	C	A	keep	0.644	1.01		0.0585	0.97
rs12311381	85959439	intergenic	MGAT4C(dist=202627),MKRN9P(dist=741355)	12	A	C		0.248	0.97		0.0586	0.97
rs1994480	158988212	intergenic	PQLC2L(dist=186497),SHOX2(dist=308282)	3	A	G	keep	0.14	0.96		0.0589	1.03
rs12661667	41900523	intronic	USP49	6	T	C		0.183	0.96		0.059	0.97
rs1863254	127189204	intergenic	LOC101929497(dist=477066),ETS1(dist=644662)	11	C	A	keep	0.237	0.96		0.0594	1.03
rs2117018	85954340	intergenic	MGAT4C(dist=197528),MKRN9P(dist=746454)	12	G	T		0.259	0.97		0.0594	0.97
rs3130981	31191792	exonic	CDSN	6	T	C	keep	0.357	1.03		0.0596	1.03
rs4265	91557544	intronic	AKAP9	7	T	C		0.735	1.01		0.0598	0.97
rs2220504	1210201	intronic	CNTN6	3	A	G		0.187	0.96		0.0599	1.03
rs1370050	191406179	intergenic	P3H2-AS1(dist=60850),CLDN1(dist=100005)	3	A	C	keep	0.632	0.99		0.06	0.97
rs8076228	24386665	intergenic	SEZ6(dist=29081),PIPOX(dist=7379)	17	G	A	keep	0.594	1.04		0.0601	0.93
rs2272675	134648217	intronic	ST3GAL1	8	A	G	keep	0.901	1		0.0602	0.97
rs217092	87610021	intergenic	MIR3166(dist=60612),CTSC(dist=56387)	11	T	C	keep	0.749	1.01		0.0603	1.03
rs4766076	3200273	intronic	TSPAN9	12	A	C	keep	0.833	0.99		0.0604	1.03
rs6465347	91531773	intronic	AKAP9	7	G	A		0.613	1.01		0.0605	0.97
rs749044	46429137	ncRNA_exonic	LINC00494	20	T	C	keep	0.358	0.95		0.0613	0.95
rs4729015	91399528	intergenic	MTERF1(dist=51558),AKAP9(dist=8597)	7	T	G		0.631	1.01		0.0614	1.03
rs6115906	345928	intronic	RBCK1	20	C	T	keep	0.0536	1.07		0.0614	0.96
rs12530984	12799614	intergenic	ARL4A(dist=102531),ETV1(dist=1097767)	7	G	A	keep	0.066	1.06		0.0618	0.97
rs1872183	180178532	intergenic	MGAT1(dist=8789),HEIH(dist=11028)	5	A	G	keep	0.665	0.98		0.0622	1.05
rs9342920	72839884	intronic	RIMS1	6	T	C		0.531	1.02		0.0622	0.97
rs3850712	41966963	intergenic	TMPRSS2(dist=165008),LINC00111(dist=5568)	21	T	C	keep	0.721	0.98		0.0623	0.94
rs435287	27450834	intergenic	ADAMTS5(dist=189524),MIR5009(dist=130859)	21	A	G		0.566	0.98		0.0633	1.03
rs9342097	64779015	intronic	EYS	6	G	T		0.256	1.03		0.0634	1.03
rs6998142	29468768	intergenic	DUSP4(dist=204582),LINC00589(dist=165926)	8	T	C		0.841	0.99		0.0638	0.97
rs10250599	150195294	intergenic	AOC1(dist=5982),KCNH2(dist=77683)	7	G	A	keep	0.137	0.96		0.0641	0.97
rs7241677	71703391	intergenic	SMIM21(dist=434745),LOC339298(dist=260550)	18	G	A	keep	0.952	1		0.0642	0.97
rs10513201	144621072	intronic	SLC9A9	3	A	G	keep	0.927	1		0.0645	0.95
rs7215021	11628246	intronic	DNAH9	17	T	G	keep	0.918	1.01		0.0647	1.06
rs489631	20243022	intergenic	OSBPL1A(dist=11191),IMPACT(dist=17585)	18	C	T	keep	0.774	0.98		0.0648	0.95
rs7901816	129291896	intergenic	NPS(dist=50971),FOXI2(dist=133632)	10	T	C	keep	0.321	1.03		0.0648	1.03
rs1477358	61927378	ncRNA_intronic	IPO11-LRRC70	5	G	A	keep	0.288	1.03		0.0649	1.03
rs9566697	40574452	intergenic	MIR3168(dist=1216),KBTBD6(dist=25257)	13	A	G	keep	0.24	0.94		0.065	0.95
rs10898250	83900085	intronic	DLG2	11	G	T	keep	0.363	0.97		0.0651	0.97
rs11877776	47550493	intergenic	LOC100287225(dist=207656),DCC(dist=570047)	18	G	A	keep	0.417	1.04		0.066	1.06
rs1859037	91406208	intergenic	MTERF1(dist=58238),AKAP9(dist=1917)	7	A	G		0.616	1.01		0.066	1.03
rs709570	108049594	intergenic	CBLB(dist=979017),LINC00882(dist=261733)	3	C	T	keep	0.0581	0.86		0.0664	1.09
rs2228243	187877807	exonic	HRG	3	G	A	keep	0.155	1.05		0.0665	1.04
rs1033696	50233389	intronic	ZFP64	20	T	C	keep	0.95	1		0.0666	0.96
rs2303508	32578374	intronic	FHOD3	18	C	T		0.388	1.02		0.067	1.03
rs7701252	2881738	intergenic	C5orf38(dist=73227),LINC01377(dist=349211)	5	G	A	keep	0.906	1		0.067	1.04
rs1152509	55901573	intergenic	PELI2(dist=63789),TMEM260(dist=214691)	14	A	G		0.391	1.05		0.0671	1.06
rs2076075	185089907	intronic	PLA2G4A	1	A	G	keep	0.033	0.91		0.0671	0.95
rs17337083	75317421	intronic	JPH1	8	C	T	keep	0.358	1.05		0.0678	0.95
rs2358657	20344631	intronic	PLXDC2	10	C	A	keep	0.486	1.02		0.0682	0.97
rs4754861	102019096	intergenic	MMP20(dist=17823),MMP27(dist=48529)	11	A	C	keep	0.722	0.99		0.0684	0.97
rs3824535	124723677	intronic	ZBTB26	9	C	A	keep	0.518	1.03		0.0687	1.04
rs838313	113467861	intergenic	TBX5-AS1(dist=132841),TBX3(dist=124581)	12	C	T		0.0546	1.1		0.0689	0.95
rs2141652	140459687	intergenic	YY1P2(dist=1086473),LRP1B(dist=245779)	2	C	A	keep	0.441	1.02		0.0693	1.03
rs7664551	118554689	intergenic	TRAM1L1(dist=328505),LINC01378(dist=14313)	4	T	C	keep	0.553	1.02		0.0698	1.03
rs7921016	20341676	intronic	PLXDC2	10	G	A		0.331	1.03		0.0704	0.97
rs2237310	24726173	intronic	DFNA5	7	C	A	keep	0.154	0.94		0.0709	0.96
rs220392	86941040	intergenic	SNHG5(dist=495870),HTR1E(dist=762703)	6	A	C	keep	0.636	0.97		0.0714	1.06
rs3117951	21423954	intergenic	LINC00424(dist=73655),LINC00540(dist=258470)	13	T	C	keep	0.0166	1.14		0.0716	1.06
rs10771858	31669994	intergenic	DENND5B-AS1(dist=10442),METTL20(dist=21367)	12	G	A	keep	0.351	0.97		0.0717	0.97
rs6746331	234574538	intronic	TRPM8	2	A	G		0.618	1.02		0.0718	0.97
rs616414	83027670	intronic	DLG2	11	C	T	keep	0.527	1.02		0.0724	0.97
rs869214	235179236	intergenic	ARL4C(dist=108800),LINC01173(dist=76815)	2	A	G	keep	0.838	0.99		0.0724	1.02
rs1322219	7484953	intergenic	RIOK1(dist=121684),DSP(dist=1916)	6	C	T	keep	0.831	1.01		0.0727	1.03
rs17684592	126295139	intronic	GRM8	7	A	C	keep	0.41	1.02		0.073	0.97
rs4693811	88419119	intergenic	KLHL8(dist=58335),MIR5705(dist=21552)	4	T	C	keep	0.234	1.03		0.0732	1.03
rs7333503	94884481	intronic	CLDN10	13	T	C	keep	0.624	0.99		0.0732	0.97
rs10274542	63077544	intergenic	MIR4283-1(dist=358562),LINC01005(dist=44687)	7	G	A	keep	0.231	1.05		0.0735	1.04
rs12630931	31956771	intronic	OSBPL10	3	C	T	keep	0.585	0.98		0.0736	1.03
rs10226468	43100461	intergenic	MRPL32(dist=156483),HECW1(dist=18262)	7	C	T	keep	0.588	1.02		0.0738	0.97
rs9655027	4369198	intergenic	SDK1(dist=94041),FOXK1(dist=319258)	7	T	C	keep	0.996	1		0.0741	1.03
rs7964031	71237190	intronic	TRHDE	12	T	C		0.781	0.99		0.0744	1.04
rs9326345	103424432	intronic	PDGFD	11	A	G	keep	0.938	1		0.0746	0.97
rs10493873	95074166	intronic	SLC44A3	1	C	T	keep	0.0269	1.08		0.0749	0.97
rs12051478	20871819	intronic	DNAH3	16	A	G	keep	0.713	0.98		0.0749	1.05
rs2306802	95405078	exonic	SMARCAD1	4	C	T	keep	0.421	0.98		0.0751	0.97
rs6696692	65294214	intergenic	LINC01359(dist=53467),MIR3671(dist=1812)	1	A	G	keep	0.259	1.04		0.0751	0.97
rs13280616	2878216	intronic	CSMD1	8	G	A	keep	0.0799	1.06		0.0752	0.97
rs258402	27900058	intergenic	KLHL42(dist=52818),PTHLH(dist=102226)	12	C	T	keep	0.46	1.02		0.0752	0.97
rs4749114	26670036	intergenic	GAD2(dist=36539),APBB1IP(dist=97236)	10	A	G	keep	0.19	1.04		0.0752	1.03
rs1393357	100015249	intergenic	CNTN5(dist=280423),LOC100128386(dist=44853)	11	G	T	keep	0.206	1.04		0.0755	0.97
rs1247571	161138641	intergenic	PLG(dist=43566),MAP3K4(dist=194108)	6	A	G		0.0569	0.93		0.0762	0.96
rs2087210	176018128	UTR3	TSPAN17(NM_001006616:c.*989T>C,NM_012171:c.*823T>C,NM_130465:c.*823T>C)	5	T	C	keep	0.663	1.01		0.0764	0.97
rs2329047	77399651	intronic	EDNRB	13	T	G	keep	0.294	0.97		0.0764	0.97
rs1032332	71248398	intronic	TRHDE	12	G	A		0.711	0.99		0.0765	1.04
rs1907087	71250802	intronic	TRHDE	12	A	G		0.672	0.98		0.0765	1.04
rs1968964	71244166	intronic	TRHDE	12	G	T		0.773	0.99		0.0765	1.04
rs920660	44754451	intergenic	SMAD7(dist=23372),DYM(dist=69719)	18	G	A	keep	0.984	1		0.0765	1.03
rs889310	56000924	intergenic	C5orf67(dist=63108),MAP3K1(dist=145733)	5	C	T	keep	0.832	0.99		0.0767	1.03
rs11976018	98960373	intronic	ZKSCAN5	7	A	G		0.653	0.98		0.0768	0.96
rs6490847	23395118	ncRNA_intronic	ANKRD20A19P	13	G	A		0.0943	1.07		0.0779	0.96
rs10943122	74447143	intergenic	SLC17A5(dist=26685),LOC101928489(dist=13204)	6	A	G		0.225	1.04		0.078	1.03
rs10841976	22250125	intronic	ST8SIA1	12	T	C		0.47	0.98		0.0782	1.03
rs4765616	123880874	intronic	SCARB1	12	A	G	keep	0.53	0.98		0.0782	0.97
rs7826194	94951489	intergenic	TMEM67(dist=51966),MIR378D2(dist=45937)	8	C	T	keep	0.376	0.98		0.0783	0.97
rs12979616	53041823	intergenic	CRX(dist=3425),SULT2A1(dist=23712)	19	T	G	keep	0.307	0.96		0.0794	0.97
rs1448625	2975361	ncRNA_intronic	LINC01250	2	T	C	keep	0.703	0.99		0.0797	0.97
rs4953133	44883029	intergenic	CAMKMT(dist=29793),SIX3-AS1(dist=137768)	2	C	T	keep	0.106	1.05		0.0797	1.03
rs244044	111446758	intergenic	ELOVL6(dist=107489),ENPEP(dist=169920)	4	G	T	keep	0.886	1		0.0804	1.03
rs7240561	27513938	intronic	B4GALT6	18	G	A	keep	0.0934	1.12		0.0804	1.07
rs10498893	74438497	intergenic	SLC17A5(dist=18039),LOC101928489(dist=21850)	6	T	G	keep	0.187	1.04		0.0811	1.03
rs2051906	123753753	intergenic	TMEM229A(dist=292994),LOC101928211(dist=10917)	7	T	C	keep	0.196	1.05		0.0811	0.96
rs6469858	120965416	intronic	DEPTOR	8	A	G	keep	0.999	1		0.0813	1.04
rs3734010	96544548	intronic	RIOK2	5	C	A	keep	0.134	1.04		0.0815	1.03
rs220414	86921748	intergenic	SNHG5(dist=476578),HTR1E(dist=781995)	6	C	T		0.774	0.98		0.0818	1.06
rs1677193	31647422	ncRNA_intronic	DENND5B-AS1	12	C	A	keep	0.711	1.01		0.0819	1.03
rs7126210	47416882	exonic	RAPSN	11	A	G		0.573	1.02		0.0821	0.97
rs1077166	43489769	intronic	PRR5,PRR5-ARHGAP8	22	C	T		0.267	0.96		0.0822	0.97
rs9357371	41993297	intronic	MED20	6	C	A		0.163	0.96		0.0827	0.97
rs1887401	192099650	intergenic	LINC01031(dist=497944),NONE(dist=NONE)	1	G	A		0.851	0.99		0.0836	0.96
rs2269727	91590626	intronic	CYP51A1	7	A	C		0.468	1.02		0.0838	0.97
rs458108	5064061	ncRNA_intronic	LYRM4-AS1	6	T	C		0.301	1.06		0.0844	0.95
rs2410038	13099149	intronic	DLC1	8	C	T		0.752	1.01		0.0846	1.03
rs11563204	234582116	intronic	TRPM8	2	A	G	keep	0.532	1.02		0.0849	0.97
rs1873764	110449345	intergenic	KLF4(dist=1157523),ACTL7B(dist=207345)	9	T	C	keep	0.715	1.01		0.0852	0.96
rs4891524	69618030	intergenic	LOC100505817(dist=449926),FBXO15(dist=273538)	18	C	A	keep	0.297	1.03		0.0853	0.97
rs1459014	13513831	intergenic	PTH(dist=39533),FAR1(dist=132951)	11	G	A	keep	0.959	1		0.0856	0.97
rs5768405	46941844	intergenic	LOC284930(dist=311831),MIR3201(dist=106996)	22	C	T		0.0456	1.06		0.0858	1.03
rs2301559	91584663	intronic	CYP51A1	7	C	T		0.439	1.02		0.0859	0.97
rs4477348	68216254	intronic	CTNNA3	10	A	G	keep	0.309	1.03		0.0867	0.97
rs9804190	61509837	intronic	ANK3	10	T	C	keep	0.124	0.95		0.0869	0.97
rs2074142	24709110	intronic	DFNA5	7	T	C		0.266	0.97		0.087	0.97
rs1873347	71266497	intronic	TRHDE	12	C	A	keep	0.713	0.99		0.0871	1.04
rs4644173	91597533	intronic	CYP51A1	7	G	A		0.377	1.03		0.0873	0.97
rs656730	93982092	intronic	PIWIL4	11	A	G	keep	0.858	1.01		0.0873	0.96
rs1911207	81992104	intergenic	LINC01467(dist=832946),NONE(dist=NONE)	14	C	T	keep	0.927	1		0.0874	1.04
rs3806113	41984313	intronic	MED20	6	A	G		0.211	0.96		0.0876	0.97
rs1462149	41173923	intronic	SLC14A2	18	T	C		0.417	1.03		0.0879	0.97
rs11630088	90635138	intergenic	SLCO3A1(dist=118469),ST8SIA2(dist=103006)	15	C	T	keep	0.818	0.99		0.088	0.97
rs1347117	155388706	intergenic	KIF4B(dist=1010828),SGCD(dist=297639)	5	A	C	keep	0.555	1.02		0.0882	1.04
rs749516	98112073	intergenic	LYSMD4(dist=20901),DNM1P46(dist=35811)	15	G	A	keep	0.581	0.98		0.089	0.97
rs7923028	82345175	intronic	SH2D4B	10	A	G	keep	0.0206	0.9		0.0893	0.95
rs1481046	71534456	intergenic	NCOA2(dist=55882),LOC101926892(dist=11467)	8	G	T	keep	0.92	1		0.0895	1.03
rs1498657	194295167	intergenic	MB21D2(dist=176523),HRASLS(dist=146444)	3	C	T	keep	0.00409	0.85		0.0896	0.95
rs1023532	62016923	intronic	PTPRG	3	G	A	keep	0.0809	1.05		0.0902	1.03
rs4871694	127470049	intergenic	LOC101927657(dist=59089),FAM84B(dist=163816)	8	G	T	keep	0.244	0.96		0.0906	0.96
rs1539358	96066729	intergenic	LOC100996635(dist=313121),LOC102723661(dist=163483)	1	C	T	keep	0.811	0.99		0.0908	1.05
rs5749715	32755834	intergenic	LARGE(dist=109418),ISX(dist=1036295)	22	C	T	keep	0.81	1.01		0.091	0.97
rs2975498	32671731	intronic	NRG1	8	G	A		0.909	1		0.0915	1.03
rs6829286	188972080	intergenic	LOC100506272(dist=141291),ZFP42(dist=181839)	4	C	T	keep	0.74	1.01		0.0923	0.96
rs796155	32028034	intergenic	ZEB1(dist=169286),ARHGAP12(dist=106298)	10	G	A	keep	0.00728	1.11		0.0926	0.96
rs6815581	139070218	intergenic	PCDH18(dist=397116),LINC00616(dist=97809)	4	C	T	keep	0.546	1.02		0.0933	0.97
rs1502593	102099192	intronic	SCD	10	T	C	keep	0.936	1		0.0937	0.97
rs1873104	59833322	intergenic	NSMAF(dist=98364),TOX(dist=47209)	8	G	A	keep	0.706	0.99		0.0937	0.97
rs7079622	12109568	intronic	UPF2	10	C	T	keep	0.819	1.01		0.094	0.97
rs193436	110132752	intergenic	SLC25A46(dist=3992),TSLP(dist=302537)	5	T	C		0.37	1.03		0.0941	0.97
rs4715624	56389280	intergenic	COL21A1(dist=168943),DST(dist=41464)	6	C	T	keep	0.514	0.98		0.0942	0.97
rs6496694	88925838	intronic	CRTC3	15	T	C	keep	0.474	0.96		0.0943	1.05
rs10483287	24341015	intergenic	GZMB(dist=167743),STXBP6(dist=7686)	14	C	T	keep	0.32	0.96		0.0945	1.04
rs1560407	120743665	intergenic	SC5D(dist=54336),SORL1(dist=84457)	11	G	A		0.175	0.96		0.0945	1.03
rs10206082	99526456	intergenic	REV1(dist=53544),AFF3(dist=3692)	2	T	C	keep	0.68	1.01		0.0947	1.03
rs12415694	128035917	intronic	ADAM12	10	T	C		0.819	0.99		0.0948	1.06
rs771165	6877822	intergenic	LINC00487(dist=49929),NRIR(dist=8314)	2	A	G	keep	0.649	0.99		0.0953	0.98
rs1011024	99035337	intronic	GS1-259H13.2	7	G	A		0.679	0.98		0.0962	0.96
rs3013165	64916292	intronic	EYS	6	T	C	keep	0.801	1.01		0.0964	1.03
rs3218097	42013253	intronic	CCND3	6	T	C	keep	0.449	0.98		0.0964	0.97
rs2072952	9473601	intronic	PAK7	20	G	A		0.508	0.98		0.0968	0.97
rs7661824	177709873	intergenic	SPCS3(dist=219483),VEGFC(dist=131806)	4	C	T		0.929	1		0.0968	0.96
rs1344185	9207775	intergenic	MBOAT2(dist=146448),ASAP2(dist=56570)	2	G	A	keep	0.694	1.02		0.0973	1.05
rs1122675	17315537	intronic	FAM184B	4	A	G	keep	0.0999	0.95		0.0984	1.03
rs2679648	122392195	intergenic	GJA1(dist=579606),HSF2(dist=370200)	6	A	G		0.805	1.01		0.0988	0.97
rs9648340	27388530	intergenic	EVX1(dist=134567),HIBADH(dist=143054)	7	G	A	keep	0.509	0.98		0.0991	1.03
rs11706418	183268209	intergenic	LINC01206(dist=57051),FLJ46066(dist=379243)	3	A	G		0.0655	1.06		0.0994	1.03
rs2660034	68040186	intronic	CTNNA3	10	T	G	keep	0.746	0.99		0.0998	1.03
rs2919384	32679485	intronic	NRG1	8	C	T	keep	0.967	1		0.1	1.03
rs1281437	59591557	intergenic	C3orf67(dist=580802),FHIT(dist=118519)	3	C	T	keep	0.0493	1.06		0.101	1.03
rs1467079	9207642	intergenic	MBOAT2(dist=146315),ASAP2(dist=56703)	2	C	T		0.728	0.98		0.101	1.05
rs4935610	57248430	intergenic	MTRNR2L5(dist=217937),ZWINT(dist=538775)	10	G	T	keep	0.719	0.98		0.101	0.96
rs7276872	17893230	intronic	BTG3	21	C	A	keep	0.541	1.02		0.101	1.03
rs750379	54086917	intergenic	SELK(dist=185888),CACNA2D3(dist=44816)	3	T	C	keep	0.0714	1.06		0.101	0.97
rs8054431	27133938	intronic	KDM8	16	T	G		0.732	1.01		0.101	0.97
rs947661	154761540	downstream	IQGAP3	1	T	C		0.947	1		0.101	1.03
rs10492201	66672133	ncRNA_intronic	IFNG-AS1	12	T	C	keep	0.907	0.99		0.102	0.96
rs2293429	51860170	intronic	CSAD	12	C	A	keep	0.182	0.93		0.102	1.05
rs6549289	70307050	intergenic	LINC01212(dist=159909),FOXP1(dist=779505)	3	A	G	keep	0.936	1		0.102	0.97
rs7709635	102739558	intergenic	C5orf30(dist=97298),LOC102467212(dist=152476)	5	A	G	keep	0.187	0.96		0.102	0.97
rs9353441	64788974	intronic	EYS	6	G	A		0.4	1.02		0.102	1.03
rs6537539	50426040	intergenic	ERCC6-PGBD3(dist=8450),CHAT(dist=61107)	10	G	T	keep	0.657	0.98		0.103	0.97
rs6927659	153438992	intronic	RGS17	6	G	T		0.0733	0.95		0.103	1.03
rs10058598	61906766	intronic	IPO11	5	G	A		0.419	1.02		0.104	1.03
rs10958662	41126277	intergenic	ZMAT4(dist=251777),SFRP1(dist=112356)	8	G	A		0.135	0.95		0.104	0.97
rs197467	143119921	intronic	HIVEP2	6	A	C	keep	0.714	0.99		0.104	0.97
rs6471742	59797294	intergenic	NSMAF(dist=62336),TOX(dist=83237)	8	C	T		0.805	0.99		0.104	0.97
rs9360275	67951801	intergenic	SLC25A51P1(dist=1395704),LOC102723883(dist=870163)	6	T	C	keep	0.354	0.97		0.104	0.97
rs9692372	27306096	intergenic	EVX1(dist=52133),HIBADH(dist=225488)	7	C	A		0.496	1.02		0.104	0.97
rs1552984	83970229	intergenic	EDIL3(dist=253788),NBPF22P(dist=1643789)	5	G	A	keep	0.428	0.95		0.105	0.95
rs2280289	238148468	exonic	RAB17	2	G	A	keep	0.666	1.02		0.105	1.04
rs26559	111357548	ncRNA_intronic	NREP-AS1	5	T	C		0.494	0.98		0.105	0.97
rs4516135	50571820	intronic	TRIM9	14	A	G	keep	0.162	1.05		0.105	0.97
rs4786571	4963227	intronic	SEC14L5	16	G	T		0.872	0.99		0.105	0.97
rs9375683	130305284	intergenic	TMEM244(dist=81175),L3MBTL3(dist=76137)	6	C	T		0.594	0.98		0.105	0.97
rs969988	27474523	intergenic	ADAMTS5(dist=213213),MIR5009(dist=107170)	21	A	G	keep	0.774	0.99		0.105	0.97
rs1556487	102253768	UTR3	MSANTD3(NM_001198807:c.*1116T>C,NM_080655:c.*699T>C,NM_001198805:c.*699T>C,NM_001198806:c.*699T>C)	9	T	C	keep	0.435	0.98		0.106	1.03
rs1890905	56024151	intergenic	PELI2(dist=186367),TMEM260(dist=92113)	14	C	T	keep	0.033	0.93		0.106	1.02
rs7251035	19727371	downstream	LINC00663	19	T	C	keep	0.836	1.01		0.106	1.03
rs795118	105292977	intergenic	TACR3(dist=432555),CXXC4(dist=315935)	4	T	C	keep	0.384	1.02		0.106	1.03
rs359937	89755307	intergenic	GBP1P1(dist=92226),LRRC8B(dist=7678)	1	G	A	keep	0.5	0.98		0.107	0.97
rs4657134	160257615	intronic	OLFML2B	1	G	A	keep	0.131	1.08		0.107	0.96
rs1009919	69455364	intronic	SMOC1	14	G	A	keep	0.278	1.04		0.108	0.97
rs10897609	79797561	intergenic	TENM4(dist=968218),LOC101928944(dist=342331)	11	T	C		0.641	0.98		0.108	0.97
rs2289191	218366658	intronic	IARS2	1	C	T	keep	0.639	1.02		0.108	0.95
rs4859259	184147241	intronic	DCUN1D1	3	G	A	keep	0.742	1.01		0.108	0.97
rs5993462	17372121	ncRNA_intronic	DGCR5	22	T	C	keep	0.99	1		0.108	0.96
rs6489568	4800361	intronic	KCNA6	12	A	G	keep	0.936	1		0.108	1.03
rs9820939	197235139	intergenic	SDHAP1(dist=33592),TFRC(dist=25413)	3	A	G	keep	0.953	1		0.108	0.97
rs10015266	41330590	intronic	LIMCH1	4	G	A	keep	0.451	0.96		0.109	0.95
rs10958663	41135797	intergenic	ZMAT4(dist=261297),SFRP1(dist=102836)	8	T	C		0.0369	0.92		0.109	0.96
rs11108860	96081537	intergenic	NEDD1(dist=209937),RMST(dist=301393)	12	C	T	keep	0.443	1.05		0.109	1.05
rs11694911	10490649	intergenic	HPCAL1(dist=5455),ODC1(dist=7299)	2	T	C	keep	0.938	1		0.109	1.04
rs270413	7694642	intronic	BMP6	6	C	T	keep	0.0169	1.07		0.109	0.97
rs6741642	46788412	intronic	SOCS5	2	C	T	keep	0.754	0.99		0.11	0.97
rs7321702	80059964	intergenic	SPRY2(dist=246877),LINC00377(dist=430563)	13	T	C	keep	0.0135	0.93		0.11	1.03
rs156697	106029175	exonic	GSTO2	10	C	T		0.0251	1.07		0.111	1.03
rs4662238	145751871	intergenic	TEX41(dist=201110),MIR548Q(dist=206914)	2	A	G	keep	0.0636	0.94		0.111	1.03
rs6738087	65445829	intronic	SPRED2	2	T	C		0.561	0.98		0.111	0.97
rs1890005	20771603	intergenic	FAM43B(dist=17503),CDA(dist=16428)	1	G	A	keep	0.978	1		0.112	0.97
rs2047070	111330026	ncRNA_intronic	NREP-AS1	5	G	A		0.48	0.98		0.112	0.97
rs445870	28602306	intronic	GPX5	6	G	A		0.599	1.02		0.112	0.97
rs4917028	48848666	intergenic	ABCA13(dist=191029),CDC14C(dist=86037)	7	T	C	keep	0.713	0.99		0.112	1.03
rs730485	42461022	intergenic	GLI3(dist=217879),LINC01448(dist=206829)	7	C	T	keep	0.511	0.97		0.112	0.96
rs1870849	81380132	ncRNA_intronic	LOC101928446	16	A	G	keep	0.601	0.97		0.113	0.95
rs2111505	37471459	intergenic	LOC101927411(dist=182797),ZNF507(dist=56895)	19	A	C	keep	0.000467	1.12		0.113	0.97
rs4331533	76929626	intronic	LRRTM4	2	T	C		0.828	1.01		0.113	0.97
rs7720329	14094925	intergenic	DNAH5(dist=97336),TRIO(dist=101904)	5	A	G	keep	0.265	1.03		0.113	0.98
rs10495600	12591576	ncRNA_intronic	MIR3681HG	2	A	G	keep	0.263	0.96		0.114	0.97
rs10851036	117698487	intergenic	SUDS3(dist=358264),SRRM4(dist=205196)	12	G	A	keep	0.832	1.01		0.114	0.97
rs6534268	122533749	intergenic	QRFPR(dist=12118),ANXA5(dist=274853)	4	C	T		0.741	0.99		0.114	1.04
rs6964636	27307670	intergenic	EVX1(dist=53707),HIBADH(dist=223914)	7	G	A		0.529	1.02		0.114	0.97
rs1038627	129732230	intronic	CPA4	7	G	A		0.727	0.99		0.115	0.98
rs11488075	104724028	intergenic	LOC100129138(dist=302812),MIR548H3(dist=406086)	1	T	C	keep	0.982	1		0.115	1.04
rs3765148	54139525	exonic	DHDH	19	T	C	keep	0.152	0.92		0.115	1.05
rs3824867	47425145	intronic	RAPSN	11	T	C		0.792	1.01		0.115	0.97
rs13420278	51496826	intergenic	NRXN1(dist=383648),MIR4431(dist=1286338)	2	A	G	keep	0.088	1.06		0.116	1.03
rs1652500	161112179	intergenic	PLG(dist=17104),MAP3K4(dist=220570)	6	C	T	keep	0.0449	0.93		0.116	0.97
rs16899159	67943877	intergenic	SLC25A51P1(dist=1387780),LOC102723883(dist=878087)	6	A	C		0.433	0.98		0.116	0.97
rs1931073	56633044	intergenic	MIR4422(dist=1169060),PLPP3(dist=99963)	1	A	G	keep	0.465	1.03		0.116	0.97
rs7719325	123500475	ncRNA_intronic	LINC01170	5	G	A	keep	0.695	0.99		0.116	0.97
rs10493384	65962640	intergenic	LEPR(dist=86876),PDE4B(dist=68141)	1	T	C	keep	0.903	1		0.117	0.97
rs26540	111377219	ncRNA_intronic	NREP-AS1	5	G	A		0.452	0.98		0.117	0.97
rs3845691	181250300	intergenic	CWC22(dist=670275),SCHLAP1(dist=14776)	2	C	T	keep	0.588	1.02		0.117	1.03
rs4675667	207939898	intergenic	MIR1302-4(dist=97505),CREB1(dist=162963)	2	A	G		0.853	1.01		0.117	1.03
rs4750311	6427998	intergenic	LOC399715(dist=10049),PRKCQ(dist=81113)	10	C	A	keep	0.716	0.98		0.117	0.96
rs4880094	139137959	intergenic	DPP7(dist=8943),GRIN1(dist=15471)	9	C	T	keep	0.443	1.03		0.117	0.97
rs6039502	9488838	intronic	PAK7	20	A	G	keep	0.614	0.99		0.117	0.97
rs2215128	81630840	intronic	ATP6AP1L	5	G	A	keep	0.743	0.99		0.118	0.97
rs10495927	46206003	intronic	PRKCE	2	G	A	keep	0.974	1		0.119	1.03
rs2116081	125766854	intronic	MTSS1	8	T	C	keep	0.331	1.03		0.119	0.98
rs7581407	197193007	intergenic	HECW2(dist=27427),CCDC150(dist=19594)	2	A	G	keep	0.752	0.99		0.119	0.97
rs2900169	122225545	intronic	CDK5RAP2	9	C	T	keep	0.741	1.01		0.12	1.02
rs506167	164996208	intergenic	FMO9P(dist=135111),POGK(dist=79057)	1	T	G		0.266	1.04		0.12	1.03
rs7835846	120051022	intergenic	TNFRSF11B(dist=17458),COLEC10(dist=97583)	8	C	T	keep	0.466	1.07		0.12	1.09
rs1356083	129575938	intergenic	RIMBP2(dist=7575),STX2(dist=264162)	12	A	C	keep	0.604	0.99		0.121	1.02
rs267571	81722846	ncRNA_intronic	LINC01507	9	A	G	keep	0.864	0.99		0.121	1.03
rs7985155	46725490	intergenic	HTR2A(dist=356278),LINC00562(dist=676799)	13	G	A		0.895	0.99		0.121	0.96
rs1842565	105121200	ncRNA_intronic	LINC01492	9	C	T		0.397	1.03		0.122	0.97
rs6545832	60912887	intergenic	PAPOLG(dist=30162),LINC01185(dist=15512)	2	C	T	keep	0.396	0.98		0.122	0.98
rs9550193	112372325	intronic	ATP11AUN	13	T	G	keep	0.391	0.98		0.122	1.02
rs2148602	26536480	intergenic	LOC100506422(dist=428074),CAAP1(dist=294203)	9	T	C		0.71	1.01		0.123	1.02
rs2282295	104164885	exonic	PSD	10	T	C	keep	0.176	1.07		0.123	1.04
rs6861666	96231557	intergenic	ERAP1(dist=55953),ERAP2(dist=5843)	5	G	A	keep	0.393	1.04		0.123	0.96
rs7119934	76928560	intergenic	PAK1(dist=65804),LOC646029(dist=31222)	11	A	G		0.598	0.97		0.123	1.04
rs13182989	176014197	intronic	TSPAN17	5	T	C		0.802	1.01		0.124	0.97
rs1894231	130610928	intergenic	SNX19(dist=319336),NTM(dist=134653)	11	A	C	keep	0.212	0.97		0.124	1.02
rs3863524	18715280	intergenic	LOC101927571(dist=94482),RBBP8(dist=52013)	18	G	A		0.968	1		0.124	0.97
rs10516486	102970299	exonic	BANK1	4	A	G	keep	0.632	0.99		0.125	1.03
rs11045049	20162751	intergenic	LOC100506393(dist=19682),PDE3A(dist=250695)	12	A	G	keep	0.437	0.97		0.125	0.97
rs2695882	129753596	intergenic	RIMBP2(dist=185233),STX2(dist=86504)	12	T	C	keep	0.39	0.97		0.125	1.03
rs339656	42660820	ncRNA_intronic	LOC101928323	3	C	T	keep	0.719	0.99		0.125	0.97
rs4240224	18876289	intergenic	NT5C1B-RDH14(dist=241962),MIR4757(dist=535382)	2	C	T	keep	0.83	0.99		0.125	1.03
rs10435761	13065874	intergenic	SNORD137(dist=103242),MPDZ(dist=29829)	9	T	C	keep	0.849	1.01		0.127	0.97
rs1231365	25742734	intergenic	TUSC1(dist=73878),LINC01241(dist=27320)	9	G	A	keep	0.323	1.04		0.127	0.96
rs1327804	120065778	intergenic	TLR4(dist=546188),BRINP1(dist=902951)	9	C	T		0.481	0.98		0.127	1.02
rs1550694	6199393	intergenic	CSMD1(dist=1359657),LOC100287015(dist=49092)	8	A	G	keep	0.00651	0.92		0.127	0.97
rs430976	22441545	intergenic	GBA3(dist=11252),PPARGC1A(dist=961197)	4	C	T	keep	0.114	1.06		0.127	0.97
rs4985642	5721124	ncRNA_intronic	LOC339166	17	T	C	keep	0.821	0.99		0.127	0.98
rs6974804	130433661	ncRNA_intronic	LINC-PINT	7	C	T	keep	0.829	0.99		0.127	0.97
rs2722298	37975168	intergenic	EPDR1(dist=17101),STARD3NL(dist=209165)	7	A	G	keep	0.915	1		0.128	0.97
rs4145858	25877245	intronic	GPR158	10	G	A		0.109	0.95		0.128	0.97
rs500559	32524192	intronic	FHOD3	18	A	G		0.0692	1.06		0.128	0.97
rs6600147	1447989	intronic	CLCN7	16	C	T	keep	0.969	1		0.129	0.98
rs6933557	110353281	intergenic	FIG4(dist=99954),GPR6(dist=52871)	6	C	T	keep	0.341	0.97		0.129	0.98
rs9555035	103638871	intergenic	LINC01309(dist=760835),DAOA-AS1(dist=1270536)	13	G	T	keep	0.774	1.01		0.129	0.97
rs1426790	86915707	intergenic	LOC283585(dist=456855),GALC(dist=553404)	14	A	G	keep	0.949	1		0.13	0.98
rs2629877	59768102	intronic	FHIT	3	G	A	keep	0.362	0.97		0.13	0.97
rs6707827	99489462	intergenic	REV1(dist=16550),AFF3(dist=40686)	2	A	G		0.984	1		0.131	0.97
rs735877	102094511	intergenic	PKD2L1(dist=14278),SCD(dist=2251)	10	A	G		0.232	0.97		0.131	0.98
rs12552544	118750009	intronic	ASTN2	9	A	G		0.861	0.99		0.132	0.97
rs2417713	108457180	ncRNA_intronic	LINC01505	9	G	A	keep	0.173	0.96		0.132	1.02
rs2745787	8273418	intronic	PLCB1	20	T	G	keep	0.833	0.99		0.132	1.03
rs6471748	59809069	intergenic	NSMAF(dist=74111),TOX(dist=71462)	8	C	A		0.723	0.99		0.132	0.98
rs6586088	82334435	intronic	SH2D4B	10	C	T		0.00573	0.92		0.132	0.97
rs502154	32524314	intronic	FHOD3	18	A	G		0.0724	1.05		0.133	0.97
rs7561038	207945095	intergenic	MIR1302-4(dist=102702),CREB1(dist=157766)	2	A	G	keep	0.819	1.01		0.133	1.03
rs9410916	88279296	intergenic	ZCCHC6(dist=120074),GAS1(dist=469801)	9	C	T	keep	0.797	1.01		0.133	1.02
rs9512654	26839474	intergenic	RASL11A(dist=93647),GTF3A(dist=57207)	13	A	G	keep	0.0114	0.9		0.133	0.96
rs1446137	4800847	intergenic	LINC01249(dist=119160),LINC01248(dist=890877)	2	A	G		0.469	1.02		0.134	1.02
rs466390	88272927	intergenic	ZCCHC6(dist=113705),GAS1(dist=476170)	9	G	A		0.739	1.01		0.134	1.02
rs4919054	98496822	intergenic	PIK3AP1(dist=26553),MIR607(dist=81594)	10	T	C	keep	0.543	0.98		0.134	0.98
rs6471749	59812801	intergenic	NSMAF(dist=77843),TOX(dist=67730)	8	C	T		0.751	0.99		0.134	0.98
rs6574310	76119457	intergenic	ESRRB(dist=81524),VASH1(dist=178531)	14	A	C	keep	0.162	1.05		0.134	1.03
rs1111200	51472138	intergenic	NRXN1(dist=358960),MIR4431(dist=1311026)	2	G	A		0.0862	1.06		0.135	1.03
rs13050350	14653413	intergenic	ABCC13(dist=57850),HSPA13(dist=11895)	21	A	G		0.549	1.02		0.135	1.02
rs2310798	30404199	intronic	MPPED2	11	T	C	keep	0.246	1.05		0.135	1.04
rs4267943	49547764	exonic	CENPQ	6	A	G	keep	0.125	1.05		0.135	1.03
rs459382	88276811	intergenic	ZCCHC6(dist=117589),GAS1(dist=472286)	9	C	T		0.852	1.01		0.135	1.02
rs910700	5414940	intergenic	LOC643406(dist=9160),LINC00654(dist=12278)	20	C	T	keep	0.208	1.04		0.135	1.02
rs979534	8836602	intergenic	LINC00708(dist=486328),LOC105755953(dist=143356)	10	T	C		0.165	1.05		0.135	1.03
rs1062246	11055169	UTR3	SLC6A1(NM_003042:c.*1517G>A)	3	G	A		0.722	0.99		0.136	0.98
rs2224510	84940974	ncRNA_intronic	LINC00911	14	C	T	keep	0.177	0.96		0.136	0.98
rs2710857	169785409	intronic	PALLD	4	T	C	keep	0.0843	0.93		0.136	0.97
rs530240	35154217	ncRNA_intronic	MIR548F5	13	T	G	keep	0.996	1		0.136	0.97
rs737505	41099547	intergenic	ZMAT4(dist=225047),SFRP1(dist=139086)	8	T	C		0.762	0.99		0.136	0.98
rs7762152	42247803	intronic	GUCA1A	6	A	G	keep	0.461	1.03		0.136	1.03
rs630011	224324400	intergenic	SCG2(dist=148939),AP1S3(dist=3891)	2	C	T	keep	0.418	1.03		0.137	1.03
rs898560	106221494	intergenic	LRP12(dist=551066),ZFPM2(dist=178829)	8	T	C	keep	0.343	0.97		0.137	0.97
rs900968	41590918	intergenic	SLC14A1(dist=4435),SIGLEC15(dist=68625)	18	T	C	keep	0.00674	0.83		0.137	0.95
rs12044963	112193883	intronic	KCND3	1	T	G	keep	0.142	1.08		0.138	1.04
rs13085606	136459854	intronic	EPHB1	3	C	T	keep	0.287	1.05		0.138	1.04
rs2127850	34872317	intergenic	LOC101928622(dist=1154407),ARAP2(dist=871698)	4	A	G	keep	0.162	1.05		0.138	1.03
rs3753494	100130691	exonic	AGL	1	T	C	keep	0.449	1.03		0.138	1.03
rs405761	88274946	intergenic	ZCCHC6(dist=115724),GAS1(dist=474151)	9	C	T		0.79	1.01		0.138	1.02
rs4148515	94585497	intronic	ABCC4	13	A	C	keep	0.000629	1.16		0.138	1.04
rs6650533	85268266	intronic	AGBL1	15	T	C	keep	0.449	0.98		0.138	1.02
rs7714610	132670510	intronic	FSTL4	5	T	C	keep	0.964	1		0.138	0.97
rs1203087	120971590	intergenic	MIR3144(dist=593488),TBC1D32(dist=470749)	6	T	C	keep	0.344	1.04		0.139	1.04
rs11128178	70640606	intergenic	LINC01212(dist=493465),FOXP1(dist=445949)	3	A	G	keep	0.0316	0.93		0.14	0.97
rs2005698	136754650	intronic	SPOCK1	5	T	G	keep	0.381	1.03		0.14	0.98
rs903125	100125058	intronic	AGL	1	A	C		0.524	1.03		0.14	1.03
rs2426509	52489243	intergenic	PFDN4(dist=219344),DOK5(dist=36175)	20	C	A		0.518	1.02		0.141	0.97
rs952499	94331013	intronic	ABCA4	1	C	T	keep	0.184	0.96		0.141	1.02
rs9840469	69357004	intronic	FRMD4B	3	T	C	keep	0.0468	0.95		0.141	1.02
rs1229742	136743648	intronic	SPOCK1	5	C	T		0.89	1		0.142	0.98
rs11590799	95042340	ncRNA_intronic	LINC01057	1	A	C		0.0174	1.09		0.143	0.97
rs16904092	130571112	ncRNA_intronic	CCDC26	8	C	T	keep	0.634	1.04		0.143	1.08
rs1992348	34061197	intergenic	PDCD6IP(dist=174994),LOC101928135(dist=831094)	3	C	T	keep	0.736	0.99		0.143	0.97
rs2423762	13859291	intronic	SEL1L2	20	G	A		0.74	1.01		0.143	0.97
rs7163417	66808248	intergenic	CORO2B(dist=1050),ANP32A(dist=49681)	15	T	G	keep	0.124	1.04		0.143	1.02
rs270695	104899340	intergenic	NONE(dist=NONE),HACE1(dist=383321)	6	G	A	keep	0.328	1.03		0.144	1.03
rs6007260	43492586	intronic	PRR5,PRR5-ARHGAP8	22	G	A	keep	0.501	0.98		0.144	0.98
rs7358851	77492042	ncRNA_intronic	LINC00446	13	C	T		0.663	0.99		0.144	0.98
rs2799573	18641934	intronic	CACNB2	10	G	A	keep	0.0251	0.93		0.145	0.98
rs2811650	92033828	intergenic	MAP3K7(dist=680087),MIR4643(dist=254271)	6	A	G	keep	0.911	1		0.145	1.03
rs340853	212203848	ncRNA_intronic	PROX1-AS1	1	A	G	keep	0.87	1		0.145	0.98
rs6887783	159854787	intergenic	LOC285628(dist=7776),ATP10B(dist=67918)	5	G	T	keep	0.54	1.02		0.145	1.02
rs7071899	8820490	intergenic	LINC00708(dist=470216),LOC105755953(dist=159468)	10	T	C		0.179	1.04		0.145	1.03
rs7573097	224727042	intergenic	SERPINE2(dist=114762),FAM124B(dist=224617)	2	G	A	keep	0.93	1		0.145	0.97
rs2235734	45725556	intronic	SULF2	20	C	A	keep	0.0386	1.06		0.146	1.02
rs7924748	76128686	intergenic	GUCY2EP(dist=18205),TSKU(dist=42319)	11	C	T	keep	0.113	0.94		0.146	0.97
rs12744386	24040606	intergenic	HMGCL(dist=16070),FUCA1(dist=3553)	1	T	C	keep	0.908	1		0.147	0.98
rs2280288	238148214	UTR3	RAB17(NM_022449:c.*187G>A)	2	C	T		0.667	1.02		0.147	1.03
rs633496	29414338	ncRNA_intronic	LINC00544	13	T	G		0.699	1.01		0.147	0.97
rs6495364	77154848	intronic	RASGRF1	15	T	C	keep	0.0596	0.93		0.147	1.03
rs126459	6658858	intergenic	LY86(dist=58643),RREB1(dist=393971)	6	G	A	keep	0.696	0.98		0.148	0.97
rs2822637	14665257	downstream	HSPA13	21	C	T	keep	0.462	1.02		0.148	1.02
rs200823	97991795	ncRNA_intronic	LOC101927314	6	C	T	keep	0.822	1.01		0.149	1.02
rs646983	29413553	ncRNA_intronic	LINC00544	13	T	C		0.711	1.01		0.149	0.97
rs2473122	22420266	intergenic	PRL(dist=9205),HDGFL1(dist=257391)	6	T	C	keep	0.0111	0.88		0.151	1.04
rs2840218	49042606	intergenic	MOCS3(dist=30800),KCNG1(dist=10994)	20	C	T	keep	0.472	0.97		0.151	1.04
rs3848779	13989179	intronic	MACROD2	20	G	A	keep	0.429	1.03		0.151	1.03
rs6991575	25885608	intronic	EBF2	8	C	T	keep	0.98	1		0.151	0.97
rs7319850	78449014	ncRNA_intronic	MIR548A2	13	A	G	keep	0.655	1.01		0.151	0.98
rs7631400	161011416	intronic	IQCJ-SCHIP1,SCHIP1	3	A	G	keep	0.744	1.01		0.151	0.97
rs1832050	104303225	intergenic	LINC01309(dist=1425189),DAOA-AS1(dist=606182)	13	A	G		0.994	1		0.152	1.03
rs2013845	125688384	intronic	MTSS1	8	G	A	keep	0.692	1.01		0.152	0.97
rs2421919	63331108	intronic	WDPCP	2	G	A	keep	0.817	1.01		0.152	0.96
rs6458690	49519578	intronic	MUT	6	G	A		0.163	1.04		0.152	1.02
rs10510452	16600052	intergenic	LINC00690(dist=42168),DAZL(dist=3253)	3	G	A		0.723	1.01		0.153	1.03
rs1076930	46224868	intergenic	TBC1D22A(dist=274862),LL22NC03-75H12.2(dist=10844)	22	C	A	keep	0.603	0.99		0.153	0.98
rs1329411	73419679	intergenic	TRPM3(dist=493345),TMEM2(dist=68423)	9	A	G	keep	0.171	1.04		0.153	1.02
rs307765	142221624	intronic	DENND3	8	C	T	keep	0.214	0.97		0.153	1.02
rs4908932	6562434	upstream;downstream	ZBTB48;TAS1R1	1	T	G	keep	0.534	0.98		0.153	1.03
rs8002871	29472667	intergenic	LINC00544(dist=50042),LINC00365(dist=102648)	13	G	A		0.208	0.97		0.153	0.98
rs12184778	68006426	intergenic	LINC00364(dist=1154299),MIR548H4(dist=234918)	13	A	G		0.529	0.96		0.154	0.96
rs12894584	56933138	intronic	NAA30	14	T	C	keep	0.688	0.99		0.154	0.98
rs2605262	48646966	intergenic	OCIAD2(dist=43364),CWH43(dist=36056)	4	A	G	keep	0.0882	0.95		0.154	0.98
rs2720264	128690261	intergenic	LOC101927123(dist=98058),LINC01471(dist=8873)	3	A	G	keep	0.986	1		0.154	0.97
rs418768	9535178	intronic	SEMA5A	5	G	A	keep	0.467	1.02		0.154	1.02
rs927704	30822415	intergenic	HECTD1(dist=75935),HEATR5A(dist=8330)	14	A	C	keep	0.669	1.01		0.154	1.02
rs9999406	54076102	ncRNA_intronic	LNX1-AS1	4	T	C	keep	0.792	1.01		0.154	0.98
rs10944733	95068944	intergenic	TSG1(dist=526024),MANEA-AS1(dist=1045749)	6	A	G		0.419	1.03		0.155	0.97
rs17027976	99855238	intergenic	TSPAN5(dist=56403),EIF4E(dist=163392)	4	G	A	keep	0.743	1.01		0.155	1.04
rs4741655	2219694	intergenic	SMARCA2(dist=36071),VLDLR-AS1(dist=305961)	9	T	C	keep	0.605	1.02		0.155	1.02
rs11052152	32713873	intergenic	FGD4(dist=23622),DNM1L(dist=9528)	12	G	A	keep	0.112	1.05		0.156	1.03
rs1407586	36181704	intergenic	SERTM1(dist=11729),RFXAP(dist=109635)	13	T	G		0.609	1.01		0.156	1.02
rs7822664	9008510	intergenic	MIR4660(dist=65072),PPP1R3B(dist=22664)	8	C	T		0.714	0.99		0.156	0.97
rs986809	177656003	intergenic	SPCS3(dist=165613),VEGFC(dist=185676)	4	A	G		0.811	1.01		0.156	1.04
rs2077268	31661043	exonic	RYR3	15	T	C	keep	0.91	0.99		0.157	0.97
rs6762606	135862442	intergenic	KY(dist=9888),EPHB1(dist=134347)	3	T	C	keep	0.369	1.03		0.157	0.98
rs7654667	106271707	intergenic	LOC101929468(dist=433509),TET2(dist=14774)	4	T	C		0.572	1.02		0.157	1.03
rs10936508	168167299	intergenic	BCHE(dist=1129352),ZBBX(dist=273472)	3	G	T		0.103	0.94		0.158	1.03
rs1489483	179396700	intergenic	TTN(dist=16305),CCDC141(dist=6029)	2	G	A	keep	0.101	0.95		0.158	1.03
rs17394079	12881608	intergenic	DDX47(dist=7426),RPL13AP20(dist=38070)	12	T	C	keep	0.699	0.99		0.158	1.03
rs2350850	9500649	intergenic	NXPH1(dist=741531),PER4(dist=139776)	7	C	T	keep	0.369	1.03		0.158	0.98
rs7768872	747938	intergenic	EXOC2(dist=109797),LOC101927691(dist=65560)	6	G	T		0.351	0.97		0.158	1.03
rs8058081	85045312	intergenic	LINC00917(dist=108526),FENDRR(dist=20320)	16	C	T	keep	0.505	0.98		0.158	1.02
rs10795268	5398461	intronic	UCN3	10	C	T		0.562	1.02		0.159	1.03
rs4314746	125802949	intergenic	DENND1A(dist=70711),LHX2(dist=10761)	9	T	C	keep	0.242	1.03		0.159	0.98
rs544511	192138101	intergenic	LINC01031(dist=536395),NONE(dist=NONE)	1	A	G	keep	0.722	0.99		0.159	1.03
rs9893674	69672319	intergenic	LINC00469(dist=336048),RPL38(dist=39071)	17	G	A	keep	0.591	0.98		0.159	0.98
rs1935745	113696150	intergenic	LOC643441(dist=145752),MAGI3(dist=38848)	1	C	T		0.465	1.02		0.16	1.02
rs4927033	53973250	upstream	GLIS1	1	T	C		0.0111	0.9		0.16	0.97
rs10483745	61177878	ncRNA_intronic	FLJ22447	14	C	T	keep	0.151	1.05		0.161	1.03
rs11648894	87293860	intronic	RNF166	16	T	C	keep	0.569	0.98		0.161	0.98
rs4475568	73376380	intergenic	TRPM3(dist=450046),TMEM2(dist=111722)	9	A	G		0.348	0.97		0.161	1.02
rs5996168	41192425	intergenic	NFAM1(dist=34080),SERHL(dist=34104)	22	T	G	keep	0.907	1		0.161	0.97
rs709184	5632420	intergenic	MIR4417(dist=85630),MIR4689(dist=212899)	1	A	G	keep	0.425	1.03		0.161	0.97
rs1772987	2457074	intergenic	GMDS-AS1(dist=98250),LINC01600(dist=110072)	6	G	A	keep	0.223	1.05		0.162	0.97
rs2486758	104587470	upstream	CYP17A1	10	C	T	keep	0.399	0.97		0.162	0.97
rs3010322	59339787	intergenic	LINC01358(dist=13280),HSD52(dist=30409)	1	G	A	keep	0.602	0.98		0.162	0.97
rs4550856	99358457	intergenic	OR5H14(dist=6605),OR5H15(dist=11777)	3	G	A		0.32	1.03		0.162	1.02
rs7522365	113796951	intronic	MAGI3	1	A	G	keep	0.911	1		0.162	1.02
rs985036	119302296	intronic	TBX15	1	A	G	keep	0.339	0.97		0.162	1.02
rs27409	111459912	intergenic	NREP-AS1(dist=79010),EPB41L4A-AS1(dist=64210)	5	G	A	keep	0.395	0.98		0.163	1.02
rs4763944	13249239	intronic	EMP1	12	A	G	keep	0.142	0.95		0.163	1.03
rs6702011	229467827	intronic	GNPAT	1	C	T	keep	0.238	1.04		0.163	1.03
rs1320864	122882695	intergenic	TSN(dist=640797),CNTNAP5(dist=1616639)	2	T	C	keep	0.619	1.02		0.164	1.03
rs1400030	14472857	intergenic	LINC00276(dist=14324),FAM84A(dist=217404)	2	G	A	keep	0.616	1.02		0.164	1.03
rs4570579	22282645	intergenic	ANO5(dist=21156),SLC17A6(dist=33598)	11	C	T	keep	0.762	0.99		0.164	1.03
rs542063	23754854	intergenic	HDGFL1(dist=1076125),NRSN1(dist=479539)	6	C	A	keep	0.544	1.02		0.164	0.98
rs10927330	243064576	upstream	COX20	1	G	A	keep	0.133	1.05		0.165	1.03
rs267660	30313297	intergenic	LOC101929406(dist=30251),MATN1(dist=643414)	1	A	G	keep	0.398	0.97		0.165	0.97
rs346420	62564968	intergenic	IPO11(dist=604796),HTR1A(dist=726663)	5	G	T	keep	0.476	0.97		0.165	0.97
rs1295640	225137001	intronic	PSEN2	1	C	T	keep	0.929	1		0.166	0.98
rs2054520	96482340	intergenic	LINC01582(dist=32835),FAM169B(dist=315574)	15	T	C	keep	0.388	1.02		0.166	1.02
rs234915	2154576	intronic	GMDS	6	A	C	keep	0.124	0.96		0.166	1.02
rs622863	11936739	intergenic	MPPE1(dist=37943),IMPA2(dist=34688)	18	T	C	keep	0.513	1.02		0.166	1.02
rs10822361	66315792	intergenic	ANXA2P3(dist=59152),LINC01515(dist=685397)	10	T	C		0.268	0.95		0.167	1.03
rs4584412	100954164	intergenic	LINC01349(dist=69016),VCAM1(dist=3620)	1	G	A	keep	0.994	1		0.167	1.03
rs579035	110148408	intergenic	EPS8L3(dist=40241),CSF1(dist=106348)	1	T	G	keep	0.741	1.01		0.167	1.02
rs7829839	106012739	intergenic	LRP12(dist=342311),ZFPM2(dist=387584)	8	G	A	keep	0.933	1		0.168	1.02
rs156699	106043631	intronic	GSTO2	10	C	T		0.0348	1.06		0.169	1.02
rs2288542	17198223	intronic	OCEL1	19	C	T	keep	0.746	1.01		0.169	1.02
rs3131529	34287073	intronic	CSMD2	1	T	C		0.491	0.98		0.169	0.98
rs909795	27980692	intronic	EMID1	22	A	G	keep	0.215	0.96		0.169	0.98
rs12544597	143515902	intergenic	TSNARE1(dist=33387),ADGRB1(dist=26477)	8	G	A	keep	0.532	0.98		0.17	1.02
rs17057631	159667590	intronic	CCNJL	5	G	T	keep	0.595	1.03		0.17	0.96
rs1865892	34306289	intronic	CSMD2	1	C	T	keep	0.892	1		0.17	1.02
rs27368	115721791	intergenic	COMMD10(dist=64905),LOC101927190(dist=9221)	5	T	C	keep	0.915	1		0.17	1.02
rs6475020	16265107	intergenic	NONE(dist=NONE),BNC2(dist=134394)	9	A	G	keep	0.974	1		0.17	0.98
rs7760443	162092708	intronic	PARK2	6	T	C	keep	0.164	0.95		0.17	0.97
rs9315440	36191989	intergenic	SERTM1(dist=22014),RFXAP(dist=99350)	13	G	A	keep	0.727	1.01		0.17	1.02
rs9318219	73284794	intronic	KLF12	13	A	G	keep	0.316	1.03		0.171	0.98
rs12471739	156720471	ncRNA_intronic	LOC101929378	2	A	C	keep	0.963	1		0.172	1.02
rs2014712	140709816	intronic	KCNK9	8	T	C	keep	0.0257	1.08		0.172	1.03
rs2584295	71485719	intergenic	SMIM21(dist=217073),LOC339298(dist=478222)	18	C	T		0.349	1.03		0.172	1.02
rs2618580	17783347	intergenic	BANF2(dist=118830),SNX5(dist=86893)	20	C	T	keep	0.887	1.01		0.172	0.96
rs385114	105133819	intergenic	LINC01492(dist=6683),MIR6130(dist=526230)	9	T	C		0.495	1.02		0.172	0.97
rs1558666	54116231	intronic	LPCAT2	16	A	G	keep	0.454	0.98		0.173	1.02
rs707094	155022102	intronic	LOC100144595	2	T	C	keep	0.839	1.01		0.173	0.97
rs1011382	224047217	intergenic	SRP9(dist=2426),EPHX1(dist=17182)	1	C	T	keep	0.596	1.02		0.174	1.03
rs1194849	65460157	intronic	SPRED2	2	G	A		0.707	0.99		0.174	1.02
rs12074823	34291713	intronic	CSMD2	1	G	A		0.681	0.99		0.174	1.03
rs2342213	74031260	intergenic	LINC01360(dist=454112),LRRIQ3(dist=233030)	1	C	T	keep	0.701	1.01		0.174	0.98
rs2468215	104926049	intergenic	CASC18(dist=264078),NUAK1(dist=55206)	12	G	A	keep	0.0123	1.08		0.174	1.02
rs10428455	16097537	intergenic	TAPT1-AS1(dist=228629),LDB2(dist=14718)	4	G	A		0.632	1.01		0.175	1.02
rs1029396	116812056	exonic	ASZ1	7	G	T		0.64	0.98		0.176	1.04
rs2283054	116913637	intronic	CFTR	7	A	G	keep	0.718	0.98		0.176	1.04
rs2540521	50173109	intergenic	DLEU1(dist=172329),DLEU7(dist=10054)	13	T	C	keep	0.288	1.03		0.176	1.02
rs7858253	137288987	intergenic	LOC401557(dist=70014),C9orf62(dist=85929)	9	T	C	keep	0.579	1.02		0.176	0.98
rs10516297	15775502	intronic	TAPT1	4	A	G		0.165	0.96		0.177	0.98
rs12878444	21195326	intergenic	OR10G2(dist=22390),OR4E2(dist=7811)	14	T	G	keep	0.918	1		0.178	0.97
rs12419174	36515854	intergenic	TRAF6(dist=27415),RAG1(dist=30285)	11	A	G	keep	0.85	1.01		0.179	1.03
rs6835823	155191807	intergenic	SFRP2(dist=262129),DCHS2(dist=183170)	4	G	T	keep	0.327	1.03		0.179	1.02
rs7814450	5648084	intergenic	CSMD1(dist=808348),LOC100287015(dist=600401)	8	A	G	keep	0.946	1		0.179	0.98
rs2270423	76865391	intronic	GSTZ1	14	A	G		0.475	0.98		0.18	1.02
rs4572250	104303807	intergenic	LINC01309(dist=1425771),DAOA-AS1(dist=605600)	13	G	A	keep	0.916	1		0.18	1.03
rs7520307	106695423	intergenic	LOC101928476(dist=732343),PRMT6(dist=705367)	1	A	C	keep	0.441	1.02		0.18	0.98
rs2306514	44400219	intronic	CTIF	18	C	T	keep	0.0922	0.95		0.181	1.02
rs4237573	94877571	intergenic	LOC100129203(dist=270354),FAM76B(dist=264183)	11	G	A	keep	0.458	1.02		0.181	0.98
rs6134530	12317473	intergenic	BTBD3(dist=462230),LOC101929486(dist=476379)	20	T	C	keep	0.0145	0.91		0.181	1.03
rs7031476	15047624	intergenic	LOC389705(dist=37902),TTC39B(dist=113218)	9	A	G	keep	0.246	1.05		0.181	0.97
rs740974	72257827	intronic	DPF3	14	G	A	keep	0.424	0.98		0.181	0.98
rs1011289	35927387	intergenic	MEIS2(dist=746595),TMCO5A(dist=86713)	15	C	A	keep	0.738	0.99		0.182	0.97
rs1211973	130169632	intronic	ADGRD1	12	C	T	keep	0.902	1.01		0.182	0.96
rs2285831	46411969	intergenic	ENDOU(dist=6347),RAPGEF3(dist=2751)	12	T	C	keep	0.0823	0.92		0.182	0.97
rs271960	57458817	intergenic	EDN3(dist=124375),PHACTR3(dist=127142)	20	A	G	keep	0.454	1.02		0.182	1.02
rs7077972	7520698	intergenic	SFMBT2(dist=27244),ITIH5(dist=120540)	10	C	A	keep	0.0567	0.94		0.182	1.02
rs10274882	42432789	intergenic	GLI3(dist=189646),LINC01448(dist=235062)	7	C	T		0.68	0.98		0.183	0.97
rs4617138	39991286	intronic	IDO2	8	T	C	keep	0.346	1.04		0.183	0.97
rs30218	14325882	ncRNA_intronic	MIR193BHG	16	C	T	keep	0.872	1		0.184	1.02
rs7898226	21668358	intergenic	NEBL-AS1(dist=164500),CASC10(dist=155069)	10	T	C		0.425	1.04		0.184	0.96
rs1326156	125223390	intergenic	NKAIN2(dist=34905),RNF217-AS1(dist=47698)	6	G	T	keep	0.193	0.96		0.185	0.98
rs2267347	35342899	intronic	CACNG2	22	A	G	keep	0.264	1.04		0.185	1.02
rs4646450	99104254	intronic	CYP3A5	7	T	C	keep	0.723	0.99		0.185	0.97
rs7552954	113763554	intronic	MAGI3	1	G	A		0.92	1		0.185	1.02
rs10493875	94980112	ncRNA_intronic	LINC01057	1	T	C		0.128	0.95		0.186	0.98
rs1898716	216174032	intergenic	LOC102724849(dist=137196),LINC00607(dist=10499)	2	G	A		0.208	1.04		0.186	0.98
rs2744584	24613333	intronic	ALDH5A1	6	A	G	keep	0.623	1.02		0.186	0.98
rs4922828	21453259	intronic	NELL1	11	G	A	keep	0.15	0.96		0.187	1.02
rs10516154	59827105	ncRNA_intronic	PART1	5	G	A	keep	0.845	0.99		0.188	1.03
rs2787985	82890632	intergenic	ADGRL2(dist=659622),LINC01361(dist=321522)	1	T	G	keep	0.599	0.99		0.188	0.98
rs7524751	73804142	intergenic	LINC01360(dist=226994),LRRIQ3(dist=460148)	1	T	C	keep	0.43	0.96		0.188	1.04
rs2393610	61490607	intronic	ANK3	10	G	T		0.0909	0.93		0.189	0.97
rs4669238	8063449	intergenic	LINC00298(dist=29053),LINC00299(dist=1903)	2	T	C	keep	0.573	0.98		0.189	1.02
rs1152563	55949017	intergenic	PELI2(dist=111233),TMEM260(dist=167247)	14	T	C	keep	0.637	1.03		0.19	1.04
rs13196352	49621726	intergenic	GLYATL3(dist=17990),C6orf141(dist=4346)	6	C	T		0.751	0.99		0.191	0.98
rs1558120	13748089	intergenic	HS3ST3A1(dist=302105),CDRT15P1(dist=120451)	17	C	T	keep	0.901	1		0.191	1.02
rs4715136	49623484	intergenic	GLYATL3(dist=19748),C6orf141(dist=2588)	6	T	C	keep	0.571	0.98		0.191	1.02
rs912530	18431855	intergenic	DEK(dist=59077),RNF144B(dist=63705)	6	C	A	keep	0.0746	0.95		0.191	1.02
rs7080719	21673351	intergenic	NEBL-AS1(dist=169493),CASC10(dist=150076)	10	G	A	keep	0.467	1.04		0.192	0.96
rs1330388	104293804	intergenic	AMY1A(dist=190970),LOC100129138(dist=123364)	1	G	A	keep	0.0859	1.05		0.193	1.02
rs6948732	38585873	intronic	AMPH	7	G	A	keep	0.717	0.99		0.193	1.02
rs10074525	90245580	intronic	ADGRV1	5	C	T	keep	0.0768	0.95		0.194	0.98
rs201071	11033832	ncRNA_intronic	LINC00710	10	G	A	keep	0.444	0.96		0.194	1.04
rs2346137	18625818	intronic	NT5C1B,NT5C1B-RDH14	2	G	A	keep	0.692	1.01		0.194	1.02
rs4819328	44094269	intergenic	AATBC(dist=37393),AGPAT3(dist=15275)	21	A	G	keep	0.899	1		0.194	0.98
rs1447807	59623721	intergenic	C3orf67(dist=612966),FHIT(dist=86355)	3	A	G	keep	0.00211	1.09		0.195	0.98
rs4685366	16631335	intergenic	DAZL(dist=9325),PLCL2(dist=270121)	3	G	A	keep	0.354	1.03		0.195	1.02
rs4821063	31173436	intronic	BPIFC	22	T	C	keep	0.228	1.03		0.195	1.02
rs911475	109369880	intronic	ARMC2	6	A	G		0.385	0.97		0.195	0.97
rs952319	99009385	UTR3	ZNF655(NM_001083956:c.*242T>C,NM_138494:c.*242T>C,NM_001009960:c.*242T>C,NM_001085368:c.*242T>C)	7	T	C		0.974	1		0.195	0.97
rs965060	102014198	intergenic	LINC01307(dist=398741),OLFM3(dist=26513)	1	T	G	keep	0.871	1		0.195	1.02
rs12269628	133980149	intergenic	STK32C(dist=8682),LRRC27(dist=15455)	10	T	C	keep	0.898	1.01		0.196	1.03
rs2186564	77260914	exonic	AAMDC	11	T	C		0.398	0.96		0.196	1.03
rs10904481	5405954	exonic	UCN3	10	G	A	keep	0.879	1		0.197	1.02
rs10953286	98725738	ncRNA_intronic	MYH16	7	T	C		0.944	1		0.197	0.97
rs1958394	20587265	intronic	NDRG2	14	G	T	keep	0.607	0.98		0.199	1.02
rs10119153	78648435	intronic	PRUNE2	9	C	T	keep	0.873	1.01		0.2	1.03
rs10851936	78705800	intergenic	ARNT2(dist=28468),ABHD17C(dist=68907)	15	T	G	keep	0.184	1.05		0.2	0.97
rs1921627	77026201	intronic	LRRTM4	2	C	T		0.643	0.99		0.2	0.98
rs2251858	116932747	ncRNA_intronic	MIR6507	8	A	C		0.515	1.02		0.2	1.03
rs2754822	109353827	intronic	ARMC2	6	T	C		0.202	0.96		0.2	1.02
rs10842186	23625440	intronic	SOX5	12	A	G	keep	0.321	0.97		0.201	0.98
rs11920803	78482008	intergenic	ROBO2(dist=700204),ROBO1(dist=247070)	3	A	G	keep	0.824	0.99		0.201	1.04
rs1559681	31227074	intergenic	WRN(dist=76255),NRG1(dist=389736)	8	G	A		0.672	0.99		0.201	0.98
rs586915	25681070	intronic	RNF6	13	C	T	keep	0.00838	1.11		0.201	1.03
rs6838440	113547527	intronic	ALPK1	4	T	C	keep	0.783	0.99		0.201	1.02
rs7046231	86196078	intergenic	SLC28A3(dist=22845),NTRK2(dist=277115)	9	C	A		0.0121	1.09		0.201	0.98
rs7321084	107971966	intergenic	TNFSF13B(dist=213133),MYO16(dist=74535)	13	A	G	keep	0.0597	1.06		0.201	1.02
rs7329483	23140801	intronic	TNFRSF19	13	A	G	keep	0.774	1.01		0.201	0.97
rs10059684	171925885	intergenic	SH3PXD2B(dist=111753),NEURL1B(dist=74989)	5	C	T	keep	0.842	0.99		0.203	1.03
rs11592920	62490635	intergenic	LINC00845(dist=34454),TMEM26(dist=345772)	10	G	A	keep	0.945	1		0.203	1.04
rs1342602	82782349	intergenic	NONE(dist=NONE),SLITRK1(dist=566992)	13	G	A	keep	0.452	1.02		0.203	1.02
rs6496696	88930112	intronic	CRTC3	15	C	T	keep	0.678	1.01		0.203	0.98
rs966697	111119949	intronic	EPB41L4B	9	A	G	keep	0.681	0.99		0.203	0.98
rs1418708	150610	upstream	LOC285766	6	T	C	keep	0.819	0.99		0.204	1.03
rs2077208	7846747	intronic	UMAD1	7	G	A	keep	0.123	0.96		0.204	1.02
rs2186573	77083462	intronic	RSF1	11	G	T		0.408	0.96		0.204	1.03
rs2838647	44944198	intronic	TSPEAR	21	G	T	keep	0.749	1.01		0.204	1.02
rs2959802	6459403	intronic	MCPH1	8	C	T	keep	0.913	1		0.204	0.98
rs33857	171126395	intergenic	FGF18(dist=309160),SMIM23(dist=19086)	5	C	T	keep	0.66	0.99		0.204	1.02
rs755933	72003130	intronic	PDE2A	11	A	G	keep	0.313	0.96		0.204	0.97
rs11532981	108792791	ncRNA_intronic	LOC340512	9	T	C	keep	0.782	1.01		0.205	0.96
rs2028592	98658542	intronic	ADAMTS17	15	G	A	keep	0.0332	1.13		0.205	1.04
rs2268952	32367306	intronic	AKAP6	14	T	C	keep	0.000965	0.85		0.205	0.97
rs661264	99974630	intergenic	CNTN5(dist=239804),LOC100128386(dist=85472)	11	T	C		0.226	1.04		0.205	1.02
rs753855	231774895	intronic	ARMC9	2	A	G	keep	0.595	0.99		0.205	0.98
rs9858491	77075642	intergenic	ZNF717(dist=1158218),ROBO2(dist=96342)	3	T	C	keep	0.667	0.99		0.205	1.02
rs12499143	127484515	intergenic	MIR2054(dist=836603),INTU(dist=1289022)	4	C	A	keep	0.71	0.98		0.206	0.97
rs13155746	7271137	intergenic	MIR4278(dist=390103),MIR4454(dist=51279)	5	A	G	keep	0.487	1.03		0.206	0.97
rs1369353	54091718	intronic	LNX1	4	A	G	keep	0.209	0.96		0.206	1.03
rs174345	16413199	UTR3	CECR2(NM_001290046:c.*659A>G,NM_001290047:c.*659A>G)	22	A	G	keep	0.601	1.01		0.206	0.98
rs1952098	45174072	upstream	LINC01055,SPERT	13	A	C	keep	0.506	1.02		0.206	1.02
rs2010259	150427168	intronic	ULBP3	6	A	G	keep	0.0421	1.06		0.206	1.02
rs2063643	52586323	intergenic	TRAM2-AS1(dist=29573),LOC730101(dist=50835)	6	C	T	keep	0.988	1		0.206	1.03
rs813890	116925150	ncRNA_intronic	MIR6507	8	A	C		0.589	1.02		0.206	1.02
rs4274307	94478310	intronic	ABCC4	13	C	T	keep	0.842	0.99		0.207	1.03
rs1006679	25080959	intronic	GABRG3	15	A	G	keep	0.0258	0.94		0.208	1.02
rs11000792	53534408	intronic	PRKG1	10	A	G	keep	0.269	0.97		0.208	0.98
rs3020827	55273838	intronic	KIT	4	A	G	keep	0.0353	1.06		0.208	1.02
rs4749821	8841851	intergenic	LINC00708(dist=491577),LOC105755953(dist=138107)	10	T	C	keep	0.171	1.04		0.208	1.02
rs4846445	216131453	intergenic	SPATA17(dist=23335),LINC00210(dist=1412)	1	G	A	keep	0.26	1.04		0.208	0.98
rs6711791	65432732	intronic	SPRED2	2	G	T		0.854	0.99		0.208	0.98
rs9483293	131867018	intergenic	AKAP7(dist=220650),ARG1(dist=69019)	6	T	G	keep	0.19	1.05		0.208	0.98
rs3811259	21850339	intergenic	OR4E1(dist=641267),DAD1(dist=253308)	14	A	G	keep	0.436	1.02		0.209	0.98
rs4759958	128576256	intronic	TMEM132D	12	C	T	keep	0.112	1.05		0.209	0.98
rs10859888	94412553	intronic	METAP2	12	C	T	keep	0.124	1.05		0.21	0.98
rs1962474	54584957	intergenic	MBL2(dist=383491),PCDH15(dist=647582)	10	C	T	keep	0.221	1.04		0.21	0.98
rs880324	49487597	intronic	NFATC2	20	A	G	keep	0.692	1.01		0.21	0.98
rs12255933	126569148	intergenic	FAM175B(dist=53919),ZRANB1(dist=51534)	10	T	G	keep	0.671	0.98		0.211	1.02
rs4782368	87057673	intronic	ZFPM1	16	A	G	keep	0.611	1.02		0.211	1.02
rs9393387	23396822	intergenic	HDGFL1(dist=718093),NRSN1(dist=837571)	6	G	T	keep	0.964	1		0.211	0.98
rs1873502	96236456	intergenic	LINC00923(dist=17793),ARRDC4(dist=68481)	15	G	A	keep	0.141	0.95		0.212	0.98
rs6712962	234577772	intronic	TRPM8	2	C	T		0.239	1.03		0.212	0.98
rs10110940	29342920	intergenic	DUSP4(dist=78734),LINC00589(dist=291774)	8	C	T	keep	0.238	1.07		0.213	0.96
rs10497368	170970745	intronic	MYO3B	2	A	G	keep	0.834	0.99		0.213	0.98
rs7531583	1696020	intronic	NADK	1	A	G	keep	0.618	1.02		0.213	0.98
rs1022177	1036304	intergenic	ADCYAP1(dist=134131),LINC00470(dist=222008)	18	T	C	keep	0.876	1		0.214	1.02
rs12705240	104029173	intronic	LHFPL3	7	T	C	keep	0.512	1.02		0.214	1.03
rs2859593	50613223	intergenic	ACVRL1(dist=9811),ACVR1B(dist=18495)	12	T	C	keep	0.618	1.01		0.214	1.02
rs306090	110775818	intronic	CAMK4	5	C	T	keep	0.191	1.04		0.214	0.98
rs477461	8160149	intergenic	GATA3(dist=2979),LINC00708(dist=181152)	10	G	A	keep	0.252	1.04		0.214	0.97
rs10111830	2290333	intergenic	MYOM2(dist=209546),LOC101927815(dist=84293)	8	T	C	keep	0.0828	1.05		0.215	1.02
rs2140779	121019189	intergenic	LINC01101(dist=78794),GLI2(dist=252148)	2	T	C	keep	0.405	1.03		0.216	1.03
rs663377	4110452	intergenic	LRRN1(dist=246065),SETMAR(dist=209536)	3	A	G	keep	0.427	1.03		0.216	1.03
rs1144444	60942848	intergenic	LOC284294(dist=701041),CDH7(dist=625620)	18	C	T		0.495	1.03		0.217	1.03
rs1714640	122077124	intergenic	SNTB1(dist=183634),HAS2(dist=617328)	8	C	A		0.66	1.01		0.217	1.02
rs2197551	138157392	intergenic	THSD7B(dist=5640),LOC101928273(dist=195402)	2	G	A	keep	0.723	1.02		0.217	0.97
rs2470911	42834426	exonic	TRIM69	15	G	A	keep	0.864	1.01		0.217	0.98
rs4433707	44882065	intronic	SLC25A30	13	T	C	keep	0.87	1		0.217	1.02
rs4446314	97988643	intergenic	PDHA2(dist=1006995),STPG2-AS1(dist=518457)	4	G	T	keep	0.887	1.01		0.217	1.03
rs1475609	96301413	intergenic	HS6ST3(dist=11596),LINC00359(dist=90123)	13	T	C	keep	0.417	1.04		0.218	1.03
rs4270488	955897	intergenic	LINC01266(dist=93199),CNTN6(dist=153445)	3	G	A	keep	0.333	0.97		0.218	0.98
rs6037081	2528772	intronic	TMC2	20	C	T	keep	0.661	0.99		0.218	0.98
rs1468515	13740642	intergenic	HS3ST3A1(dist=294658),CDRT15P1(dist=127898)	17	T	C		0.877	1		0.219	0.98
rs6594475	110198733	intergenic	SLC25A46(dist=69973),TSLP(dist=236556)	5	G	A	keep	0.636	1.02		0.219	0.98
rs7581865	213468438	intergenic	LOC102725079(dist=76206),MIR4776-2(dist=30788)	2	C	T	keep	0.0167	0.91		0.219	0.97
rs11178755	70027331	intergenic	TSPAN8(dist=189285),LGR5(dist=92486)	12	T	C	keep	0.599	1.01		0.22	1.02
rs1671215	60244831	intergenic	GP6(dist=3387),RDH13(dist=2673)	19	C	A	keep	0.437	0.98		0.22	1.02
rs1942858	58214564	intergenic	TNFRSF11A(dist=8641),ZCCHC2(dist=127074)	18	G	A	keep	0.568	1.02		0.22	1.03
rs955987	133646952	intergenic	LOC101927305(dist=714865),LINC01256(dist=84742)	4	T	C	keep	0.912	0.99		0.22	0.95
rs10511745	24776754	intergenic	IZUMO3(dist=241080),TUSC1(dist=889633)	9	A	G		0.878	0.99		0.221	1.03
rs10839203	1670194	intergenic	FAM99B(dist=6759),KRTAP5-6(dist=4807)	11	A	G	keep	0.286	0.96		0.221	1.02
rs6953940	129734243	intronic	CPA4	7	A	G		0.787	0.99		0.221	0.98
rs1560777	122116201	intergenic	SNTB1(dist=222711),HAS2(dist=578251)	8	G	A	keep	0.614	1.02		0.222	1.02
rs1587734	121028903	intergenic	LINC01365(dist=83785),LOC100996694(dist=51240)	4	C	T	keep	0.875	1		0.222	0.98
rs4293342	20455753	intronic	CYFIP1	15	C	T	keep	0.00554	1.08		0.222	0.98
rs991681	54083560	intergenic	LINC01468(dist=183261),MBL2(dist=111586)	10	T	C	keep	0.327	1.03		0.222	1.02
rs6503310	10282051	ncRNA_intronic	MYHAS	17	A	C	keep	0.0807	1.05		0.223	1.02
rs8018146	53440346	intergenic	LOC101927620(dist=746350),MIR5580(dist=44549)	14	G	T	keep	0.0943	1.05		0.223	1.02
rs11167761	141218527	intronic	PCDH1	5	A	G	keep	0.622	1.02		0.224	0.98
rs1159008	14718881	intergenic	POTEC(dist=185282),ANKRD30B(dist=19358)	18	G	T	keep	0.744	0.98		0.224	0.97
rs11652097	42671716	intergenic	MYL4(dist=15672),ITGB3(dist=14491)	17	T	C	keep	0.392	0.98		0.224	0.98
rs382259	32317005	intergenic	NOTCH4(dist=17183),C6orf10(dist=51448)	6	A	G	keep	0.111	0.96		0.224	0.98
rs4391266	98151353	ncRNA_intronic	LOC101927314	6	G	A	keep	0.631	1.02		0.224	0.97
rs4666159	29064735	intronic	FAM179A	2	A	G	keep	0.22	0.95		0.224	0.97
rs9370224	53619520	intergenic	LINC01564(dist=15369),KLHL31(dist=1138)	6	A	G	keep	0.565	0.98		0.224	0.98
rs1446477	164712722	intergenic	FIGN(dist=411963),GRB14(dist=344440)	2	A	C	keep	0.887	1.01		0.225	1.03
rs7237237	41155999	intronic	SLC14A2	18	T	C		0.47	1.03		0.225	0.97
rs9844484	1247373	intronic	CNTN6	3	C	T		0.894	1		0.225	1.02
rs1642571	60868959	intergenic	LOC284294(dist=627152),CDH7(dist=699509)	18	T	C		0.59	1.03		0.226	0.97
rs2100272	98082296	intronic	VWA3B	2	C	T		0.639	1.03		0.226	0.96
rs7215551	59018472	intronic	DCAF7	17	G	A	keep	0.235	0.97		0.226	1.02
rs7812391	31241311	intergenic	WRN(dist=90492),NRG1(dist=375499)	8	T	C	keep	0.489	0.98		0.226	1.02
rs4300625	90058889	intergenic	CRAT37(dist=219805),SLCO3A1(dist=139053)	15	C	T	keep	0.608	0.99		0.227	1.02
rs4859332	34705058	intergenic	LOC101928622(dist=987148),ARAP2(dist=1038957)	4	G	T	keep	0.675	0.99		0.227	1.02
rs9410427	90752686	intergenic	MIR4289(dist=202046),C9orf47(dist=42912)	9	A	G	keep	0.705	1.01		0.227	0.98
rs10486590	28733213	intronic	CREB5	7	T	C		0.0955	1.08		0.228	1.03
rs2939924	132381691	intergenic	GLRX3(dist=513055),MIR378C(dist=269150)	10	A	G	keep	0.0824	0.95		0.228	0.98
rs6123281	51478713	intronic	TSHZ2	20	T	C	keep	0.824	0.99		0.228	1.03
rs10154999	140891045	intergenic	NMNAT3(dist=11470),CLSTN2(dist=245672)	3	A	G	keep	0.809	1.01		0.229	0.97
rs10435594	59785743	intergenic	NSMAF(dist=50785),TOX(dist=94788)	8	G	A		0.213	0.97		0.229	0.98
rs10512696	39459664	intronic	DAB2	5	A	G	keep	0.326	1.03		0.229	1.02
rs11011862	20531017	intronic	PLXDC2	10	G	T	keep	0.922	1		0.229	1.02
rs1179816	60964621	intergenic	LOC284294(dist=722814),CDH7(dist=603847)	18	A	G	keep	0.582	1.03		0.229	1.03
rs11961080	95074106	intergenic	TSG1(dist=531186),MANEA-AS1(dist=1040587)	6	T	C	keep	0.828	0.99		0.229	1.02
rs30943	174278768	ncRNA_exonic	FLJ16171	5	C	T		0.719	0.99		0.229	0.98
rs744492	41780633	intergenic	LRFN5(dist=337129),NONE(dist=NONE)	14	A	G	keep	0.409	0.97		0.229	1.03
rs9388808	130942933	intergenic	TMEM200A(dist=137030),SMLR1(dist=247305)	6	T	C	keep	0.151	1.04		0.229	0.98
rs3795251	76170560	exonic	ASB17	1	T	C	keep	0.688	1.01		0.23	1.02
rs668459	139877382	intergenic	LINC01625(dist=39956),LOC100132735(dist=256521)	6	C	T	keep	0.00443	0.92		0.23	1.02
rs2282381	243907032	intronic	KIF26B	1	A	C	keep	0.983	1		0.231	0.97
rs325815	41157377	intergenic	MROH2B(dist=50176),C6(dist=20628)	5	T	C	keep	0.98	1		0.231	0.98
rs10935259	99373057	intergenic	OR5H15(dist=1882),OR5H6(dist=92762)	3	T	C	keep	0.377	1.03		0.232	1.02
rs12232877	24095263	intronic	ZNF254	19	C	T	keep	0.424	1.03		0.232	1.02
rs253950	115654489	intronic	COMMD10	5	A	G		0.957	1		0.232	1.02
rs3759732	76873305	intergenic	GSTZ1(dist=5612),TMED8(dist=4562)	14	G	A	keep	0.245	1.07		0.232	1.04
rs4704604	79227458	intergenic	CMYA5(dist=95653),LINC01455(dist=40700)	5	C	T	keep	0.154	0.96		0.232	0.98
rs6927999	156913513	intergenic	MIR1202(dist=603808),ARID1B(dist=227243)	6	C	T	keep	0.855	0.99		0.232	0.97
rs7659915	182182771	intergenic	NONE(dist=NONE),LINC00290(dist=39466)	4	A	G	keep	0.814	0.99		0.232	1.03
rs7866673	70547425	intronic	PIP5K1B	9	G	A	keep	0.347	0.97		0.232	1.02
rs9327668	133094704	intergenic	FSTL4(dist=118582),WSPAR(dist=182563)	5	T	C	keep	0.23	1.06		0.232	1.03
rs1035271	144377392	intergenic	ARHGAP15(dist=135001),LOC101928386(dist=33712)	2	A	G	keep	0.681	0.99		0.233	0.98
rs2305355	98102657	exonic	VWA3B	2	A	G	keep	0.711	1.02		0.233	0.96
rs3741639	126325220	intergenic	LOC101927592(dist=214325),LOC101927616(dist=49433)	12	C	T	keep	0.337	1.03		0.233	1.02
rs2275682	195847296	intronic	LSG1	3	C	T	keep	0.029	0.92		0.234	0.97
rs604948	82068947	intergenic	LINC01507(dist=229657),TLE1(dist=1319471)	9	A	G	keep	0.976	1		0.234	0.98
rs6927188	43020567	intergenic	CNPY3(dist=5581),GNMT(dist=15911)	6	G	A	keep	0.115	0.95		0.234	0.98
rs2282004	133477197	intronic	RAPGEF1	9	T	C		0.733	1.02		0.236	0.97
rs303572	105141829	intergenic	LINC01492(dist=14693),MIR6130(dist=518220)	9	G	T		0.5	1.02		0.236	0.98
rs4851953	98236346	intronic	VWA3B	2	G	A	keep	0.559	1.04		0.236	1.05
rs4853551	191739508	intergenic	STAT4(dist=14941),MYO1B(dist=78844)	2	T	C	keep	0.216	0.94		0.236	1.03
rs6084288	3121666	intronic	DDRGK1	20	A	G	keep	0.973	1		0.236	1.02
rs7498985	88630618	intronic	GAS8	16	A	G	keep	0.196	1.04		0.236	1.02
rs1001117	151072903	intronic	PRKAG2	7	T	C	keep	0.191	0.96		0.237	0.98
rs10058673	7255086	intergenic	MIR4278(dist=374052),MIR4454(dist=67330)	5	G	A		0.0296	0.94		0.237	0.98
rs206990	167618759	intergenic	TCP10L2(dist=102373),UNC93A(dist=6034)	6	T	C	keep	0.636	0.99		0.237	0.98
rs1426163	82206953	intronic	ADAMTSL3	15	C	A		0.979	1		0.238	1.02
rs1909645	60994597	intergenic	FAM13C(dist=201930),SLC16A9(dist=85931)	10	G	T		0.335	0.96		0.238	1.03
rs2275297	69912508	intronic	SYNJ2BP,SYNJ2BP-COX16	14	T	G	keep	0.0557	1.08		0.238	0.97
rs6823305	182752068	intergenic	LINC00290(dist=434772),LOC90768(dist=544739)	4	T	C	keep	0.841	0.99		0.238	0.98
rs3738814	17204263	intronic	ATP13A2	1	C	T	keep	0.667	1.01		0.239	1.02
rs10281788	13238779	intergenic	ARL4A(dist=541696),ETV1(dist=658602)	7	G	T	keep	0.749	0.99		0.24	0.98
rs11666833	17953442	intronic	KCNN1	19	A	G	keep	0.607	0.98		0.24	1.02
rs1317894	49853743	intronic	WDFY4	10	T	C	keep	0.345	0.95		0.24	1.04
rs16839402	156231566	intergenic	KCNJ3(dist=808456),LOC101929378(dist=353727)	2	G	A	keep	0.547	0.97		0.24	0.97
rs3782314	27021216	intronic	TM7SF3	12	G	A	keep	0.658	0.98		0.241	0.98
rs7083064	106128529	intronic	CFAP58	10	G	A	keep	0.219	1.04		0.241	1.02
rs899073	140486231	intergenic	COL22A1(dist=490800),NONE(dist=NONE)	8	A	C	keep	0.0775	1.05		0.241	1.02
rs4983522	104217624	intergenic	MIR4710(dist=2493),INF2(dist=9364)	14	C	A	keep	0.944	1		0.242	0.98
rs10483110	21011312	intergenic	BMS1P20(dist=3988),ZNF280B(dist=157459)	22	G	A	keep	0.349	1.04		0.243	0.97
rs1426159	82146406	intronic	ADAMTSL3	15	A	G		0.615	1.02		0.243	1.02
rs2381904	8835177	intronic	PTPRD	9	A	C	keep	0.848	0.99		0.243	1.02
rs2618699	235732482	intronic	RYR2	1	T	C	keep	0.56	1.02		0.243	1.02
rs3805620	127634763	intronic	FBN2	5	C	T		0.377	0.95		0.243	1.04
rs760645	37362216	intronic	FAM227A	22	C	T	keep	0.856	1		0.243	0.98
rs1017753	92417721	intronic	DIRAS2	9	C	T	keep	0.888	1		0.244	1.02
rs11592239	20233803	intronic	PLXDC2	10	A	C	keep	0.589	1.02		0.244	1.03
rs11754567	2216033	ncRNA_intronic	GMDS-AS1	6	C	T	keep	0.0499	1.07		0.244	0.98
rs1372631	4016587	intronic	DLGAP1	18	G	T	keep	0.934	1		0.244	0.98
rs4755737	43748441	intronic	HSD17B12	11	A	G	keep	0.00723	0.93		0.244	0.98
rs2066995	25947964	intronic	MAN1C1	1	T	C	keep	0.612	1.02		0.245	1.02
rs405742	12320356	intergenic	HIVEP1(dist=47138),EDN1(dist=78159)	6	G	A	keep	0.162	0.96		0.246	1.02
rs562516	59754716	intronic	FHIT	3	T	C		0.294	0.97		0.246	0.98
rs1840819	33425918	intergenic	LOC101927151(dist=436390),LOC100420587(dist=192218)	19	C	A	keep	0.297	0.96		0.247	1.03
rs1942581	73322990	intergenic	GALR1(dist=211906),LINC01029(dist=489251)	18	A	G	keep	0.446	0.97		0.247	1.02
rs954905	73461495	intergenic	GALR1(dist=350411),LINC01029(dist=350746)	18	G	A	keep	0.81	0.99		0.247	1.02
rs9558257	103626677	intergenic	LINC01309(dist=748641),DAOA-AS1(dist=1282730)	13	C	T		0.397	1.02		0.247	0.98
rs1040849	109349779	ncRNA_intronic	ARMC2-AS1	6	C	T		0.219	0.96		0.248	1.02
rs1999047	26499378	intergenic	LOC100506422(dist=390972),CAAP1(dist=331305)	9	T	C		0.125	1.04		0.248	1.02
rs4622161	10229200	intergenic	LOC101928298(dist=83729),LOC101928322(dist=272307)	10	T	G	keep	0.467	1.02		0.248	1.02
rs6479768	52308939	intronic	A1CF	10	T	G	keep	0.124	0.94		0.248	1.03
rs11719708	11062044	intergenic	SLC6A1(dist=6109),HRH1(dist=91735)	3	G	A	keep	0.352	0.97		0.249	0.98
rs2073341	105533383	intronic	SH3PXD2A	10	C	T	keep	0.731	1.01		0.249	0.98
rs2150199	118765546	intronic	ASTN2	9	G	A		0.0793	0.95		0.249	0.98
rs2584298	71488432	intergenic	SMIM21(dist=219786),LOC339298(dist=475509)	18	T	G		0.377	1.03		0.249	1.02
rs4723335	33814417	intergenic	BBS9(dist=202212),BMPER(dist=96631)	7	T	C	keep	0.42	0.97		0.249	0.98
rs7082286	59162522	intergenic	MIR3924(dist=428197),IPMK(dist=458762)	10	A	G	keep	0.153	0.91		0.249	1.05
rs7770974	124907149	intronic	NKAIN2	6	T	C	keep	0.305	1.04		0.249	1.03
rs991866	152907787	ncRNA_intronic	MIR548H2	3	G	A	keep	0.13	0.96		0.249	1.02
rs1219812	125426545	intronic	GPR26	10	C	T	keep	0.616	1.02		0.25	1.02
rs4980259	124862504	intergenic	ACADSB(dist=54708),HMX3(dist=23053)	10	G	T	keep	0.308	0.97		0.25	1.02
rs10488301	119954552	intronic	KCND2	7	T	C	keep	0.534	1.02		0.251	0.98
rs1370714	76269621	intergenic	LOC101927342(dist=11992),ST6GALNAC3(dist=43356)	1	G	A		0.458	0.98		0.251	1.02
rs1933488	153482772	intronic	RGS17	6	G	A	keep	0.464	0.98		0.251	1.02
rs4805409	34635060	ncRNA_intronic	LOC284395	19	T	C	keep	0.999	1		0.251	0.98
rs6026522	56799795	intergenic	STX16-NPEPL1(dist=75488),MIR296(dist=26270)	20	A	G	keep	0.479	1.02		0.251	0.98
rs7317733	109944514	intronic	COL4A2	13	A	C		0.363	0.98		0.251	0.98
rs10493107	42681929	intronic	ZMYND12	1	T	C	keep	0.458	1.02		0.252	1.02
rs11587873	97425658	ncRNA_intronic	DPYD-AS1	1	T	C	keep	0.831	0.99		0.252	1.02
rs4922522	48173807	intergenic	GDF10(dist=114663),PTPN20(dist=183241)	10	G	T	keep	0.541	0.95		0.252	0.95
rs732385	53700768	intronic	DMRTB1	1	T	C	keep	0.49	1.02		0.252	1.02
rs871747	5741767	intronic	ASB13	10	A	G	keep	0.992	1		0.252	0.97
rs2025689	85052749	intronic	LPAR3	1	T	C	keep	0.288	0.96		0.253	1.02
rs5747200	16338441	intronic	CECR2	22	C	T		0.705	0.99		0.253	0.98
rs10843938	31439162	intronic	DENND5B	12	T	C		0.621	1.01		0.254	1.02
rs1566236	80328428	intergenic	LOC101928944(dist=176934),MIR4300HG(dist=940113)	11	A	G	keep	0.34	1.03		0.254	1.02
rs236419	36852756	intronic	CPNE5	6	G	A	keep	0.426	0.98		0.254	1.02
rs750494	174519515	intergenic	FLJ16171(dist=164175),DRD1(dist=280766)	5	A	G	keep	0.694	0.99		0.254	1.02
rs10493405	66693465	intergenic	PDE4B(dist=80615),SGIP1(dist=78375)	1	A	G	keep	0.922	1.01		0.255	1.04
rs8067765	31889664	intergenic	TBC1D3B(dist=7459),ZNHIT3(dist=26920)	17	C	T	keep	0.869	1.01		0.255	1.04
rs10486656	34767285	ncRNA_intronic	NPSR1-AS1	7	T	C	keep	0.313	1.05		0.256	0.97
rs12418658	36740278	intergenic	C11orf74(dist=102861),LOC103312105(dist=1856112)	11	A	G	keep	0.792	0.99		0.256	1.02
rs2025751	51730408	intronic	PKHD1	6	A	G	keep	0.643	0.99		0.256	0.98
rs4487010	55809759	intergenic	PMAIP1(dist=87241),MC4R(dist=379785)	18	A	C	keep	0.108	1.05		0.256	0.98
rs4902815	69950782	intronic	SYNJ2BP,SYNJ2BP-COX16	14	A	G		0.196	0.96		0.256	1.02
rs846845	85006577	intergenic	SSX2IP(dist=77749),LPAR3(dist=45097)	1	C	T	keep	0.997	1		0.256	1.02
rs12517979	157361496	intergenic	CLINT1(dist=142735),LOC101927697(dist=318793)	5	C	T		0.175	1.06		0.257	0.97
rs6431587	238754781	intronic	ILKAP	2	A	G	keep	0.544	1.02		0.257	0.98
rs6822777	89010419	intergenic	MEPE(dist=23427),SPP1(dist=105407)	4	G	A	keep	0.943	1		0.257	1.03
rs2253961	41934989	intronic	USP49	6	G	A		0.926	1		0.258	0.98
rs4770439	18412214	intergenic	LINC00408(dist=13333),LINC00442(dist=68185)	13	C	T	keep	0.883	1.01		0.258	0.96
rs2339658	93749445	intergenic	LOC102724710(dist=12547),FLJ46284(dist=44921)	8	A	G	keep	0.984	1		0.259	1.04
rs2629396	120731657	intronic	CD80	3	C	A	keep	0.334	0.97		0.259	0.98
rs6536757	165039693	intronic	42430	4	A	G	keep	0.245	1.03		0.259	0.98
rs11008623	32075904	intergenic	ZEB1(dist=217156),ARHGAP12(dist=58428)	10	C	T	keep	0.653	1.02		0.26	1.03
rs7230844	46578457	UTR3	MRO(NM_031939:c.*1248T>C,NM_001127176:c.*1248T>C,NM_001127175:c.*1248T>C,NM_001127174:c.*1248T>C)	18	A	G	keep	0.644	1.02		0.26	0.97
rs760650	173792163	intronic	TNR	1	G	A	keep	0.115	0.95		0.26	1.02
rs10062299	7262065	intergenic	MIR4278(dist=381031),MIR4454(dist=60351)	5	G	A		0.612	0.98		0.261	0.98
rs263238	131881215	intronic	ADCY8	8	T	C	keep	0.118	1.07		0.261	0.97
rs10502107	108398975	intergenic	DDX10(dist=82108),C11orf87(dist=399081)	11	A	C	keep	0.502	1.03		0.262	1.03
rs1398908	122491949	intronic	QRFPR	4	G	A	keep	0.983	1		0.262	0.98
rs1428971	36610778	intergenic	RANBP3L(dist=273010),SLC1A3(dist=31436)	5	T	G	keep	0.203	1.04		0.262	1.02
rs11258439	13618399	intergenic	BEND7(dist=33417),PRPF18(dist=50546)	10	A	G	keep	0.683	0.99		0.263	1.02
rs17121177	61117597	intergenic	LOC101926964(dist=53753),NFIA-AS2(dist=60907)	1	C	T	keep	0.711	0.98		0.263	0.97
rs17159111	106172468	intergenic	RAB9BP1(dist=1708770),LOC102467213(dist=6329)	5	T	C		0.732	0.98		0.263	0.97
rs4944178	77270869	intronic	AAMDC,INTS4	11	T	C	keep	0.877	0.99		0.263	1.03
rs6753345	4124734	intergenic	LINC01304(dist=125237),LINC01249(dist=528949)	2	A	G	keep	0.842	1.01		0.263	1.03
rs2239591	169710184	intronic	LRP2	2	A	G	keep	0.891	1		0.264	0.98
rs2322333	26751172	intronic	ADRA1A	8	A	G	keep	0.715	0.99		0.264	1.02
rs320686	136691488	intergenic	PTN(dist=12402),DGKI(dist=33437)	7	G	A	keep	0.15	1.04		0.264	0.98
rs3845787	37769564	intergenic	CDC42EP3(dist=16382),LINC00211(dist=137330)	2	A	G	keep	0.931	1		0.264	1.02
rs6788984	41082177	intergenic	ZNF621(dist=525888),CTNNB1(dist=133769)	3	G	A	keep	0.712	1.01		0.264	1.03
rs7127254	46265125	intronic	CREB3L1	11	T	C		0.928	1		0.264	1.02
rs7593402	68826230	intronic	ARHGAP25	2	G	A		0.794	0.99		0.264	1.03
rs7611423	113990491	intergenic	LOC101929694(dist=39635),CD200R1L(dist=26755)	3	C	T	keep	0.473	0.98		0.264	0.98
rs7759830	130278625	intergenic	TMEM244(dist=54516),L3MBTL3(dist=102796)	6	G	T		0.111	1.05		0.264	0.98
rs1029757	14869852	intergenic	HS3ST3B1(dist=676406),CDRT7(dist=5165)	17	A	G	keep	0.983	1		0.265	0.98
rs1390359	18305609	intergenic	NAT2(dist=2606),PSD3(dist=123484)	8	A	C	keep	0.774	1.01		0.265	0.98
rs1445493	9018773	intergenic	MIR4660(dist=75335),PPP1R3B(dist=12401)	8	A	G	keep	0.491	0.98		0.265	0.98
rs1982401	111218795	intergenic	KCNV1(dist=162660),LINC01608(dist=800300)	8	G	A		0.227	1.04		0.265	0.98
rs2243384	117784776	intronic	ROS1	6	T	C	keep	0.262	1.03		0.265	1.02
rs2251681	151663304	intronic	AKAP12	6	T	C	keep	0.821	0.99		0.265	0.97
rs6783954	145795092	intergenic	C3orf58(dist=601192),PLOD2(dist=1474826)	3	G	A	keep	0.446	0.96		0.265	1.03
rs7505650	34639712	intergenic	MIR4318(dist=1148536),MIR924HG(dist=401174)	18	C	T		0.712	1.01		0.265	0.98
rs7756874	120904464	intergenic	MIR3144(dist=526362),TBC1D32(dist=537875)	6	G	A		0.338	1.04		0.265	1.03
rs3000752	112348648	intergenic	LOC643355(dist=5662),CTTNBP2NL(dist=391675)	1	G	T		0.603	0.98		0.266	0.98
rs6462540	34320990	intergenic	BMPER(dist=158981),NPSR1-AS1(dist=31659)	7	C	T		0.0442	1.06		0.266	1.02
rs1887289	87617056	ncRNA_intronic	LINC01146	14	T	C		0.517	1.03		0.267	0.97
rs10505140	111223708	intergenic	KCNV1(dist=167573),LINC01608(dist=795387)	8	T	C	keep	0.404	1.03		0.268	0.98
rs2896702	24443350	intergenic	MIR8054(dist=1046038),LUZP2(dist=31742)	11	A	G	keep	0.937	1		0.268	1.02
rs7542768	199391949	intronic	TMEM9	1	C	T	keep	0.194	0.96		0.268	1.02
rs981460	169458207	intergenic	FMO2(dist=9761),FMO1(dist=26027)	1	T	C	keep	0.409	1.03		0.268	0.98
rs9827948	77055494	intergenic	ZNF717(dist=1138070),ROBO2(dist=116490)	3	C	T		0.555	0.98		0.268	1.02
rs1130495	157652672	exonic	PTPRN2	7	T	C		0.614	1.02		0.269	1.02
rs4387040	107760914	intergenic	TMEM38B(dist=182201),MIR8081(dist=642116)	9	T	G	keep	0.434	1.02		0.269	0.98
rs6928140	148982293	intergenic	SASH1(dist=67416),UST(dist=127671)	6	G	A		0.0962	0.95		0.269	0.98
rs7330895	70261555	intergenic	ATXN8OS(dist=649669),LINC00348(dist=225719)	13	A	G	keep	0.447	1.02		0.269	1.02
rs1249894	113979157	intergenic	LOC101929694(dist=28301),CD200R1L(dist=38089)	3	C	T		0.526	0.98		0.27	1.02
rs1435118	31652747	intronic	RYR3	15	C	T		0.702	1.01		0.27	1.02
rs2208950	10954509	intergenic	SFTA1P(dist=77626),LINC00710(dist=62400)	10	C	A		0.67	0.99		0.27	0.98
rs953504	96747390	intronic	MBNL2	13	G	A	keep	0.626	0.97		0.27	1.04
rs9822511	130188257	intronic	KIAA1257	3	G	A	keep	0.534	1.02		0.27	1.02
rs1003964	173787999	intronic	TNR	1	T	C		0.209	0.96		0.271	1.02
rs2268380	169705645	intronic	LRP2	2	C	T		0.6	1.02		0.271	0.98
rs2271581	3604643	ncRNA_intronic	TRPC2	11	T	C		0.696	1.02		0.271	1.03
rs4678878	36445311	intronic	STAC	3	C	T	keep	0.254	0.97		0.271	1.02
rs7652987	170680718	intronic	MECOM	3	G	A	keep	0.608	1.01		0.271	0.98
rs9785096	41212307	intergenic	ZMAT4(dist=337807),SFRP1(dist=26326)	8	A	C		0.431	0.98		0.271	0.98
rs10783481	50616036	intergenic	ACVRL1(dist=12624),ACVR1B(dist=15682)	12	A	G		0.969	1		0.272	1.02
rs1580800	20914295	intergenic	LOC101927829(dist=546871),VENTXP7(dist=507927)	3	A	G	keep	0.656	1.02		0.272	1.03
rs16910442	52295276	intronic	A1CF	10	G	A	keep	0.0413	1.1		0.272	1.03
rs2668098	138983211	intergenic	LOC101927915(dist=488198),FAM135B(dist=228237)	8	T	C		0.231	0.94		0.272	0.97
rs6504797	48301503	intergenic	CA10(dist=709127),C17orf112(dist=116376)	17	C	A	keep	0.768	1.01		0.272	1.02
rs694565	2877299	intronic	CSMD1	8	T	G		0.0941	0.95		0.273	0.98
rs10741061	18761210	intronic	CACNB2	10	A	G		0.273	1.05		0.274	0.97
rs11542921	149915873	UTR3	NDST1(NM_001301063:c.*2786G>A,NM_001543:c.*2786G>A)	5	G	A		0.553	0.98		0.274	1.02
rs2173096	178362981	intergenic	GRM6(dist=8251),ZNF879(dist=20401)	5	G	A	keep	0.0214	1.07		0.274	1.02
rs2382992	125766440	intronic	MTSS1	8	A	G		0.161	1.04		0.275	0.98
rs2668104	138988234	intergenic	LOC101927915(dist=493221),FAM135B(dist=223214)	8	T	C		0.32	0.95		0.275	0.97
rs7825576	123723572	intergenic	LOC105375734(dist=73508),LINC01151(dist=28233)	8	T	C		0.131	1.08		0.275	1.03
rs12100564	80428870	intronic	CEP128	14	G	A	keep	0.473	1.04		0.276	1.03
rs2125719	83550407	ncRNA_intronic	MIR548T	12	T	G	keep	0.546	1.02		0.276	0.98
rs477980	94738830	intergenic	LOC100129203(dist=131613),FAM76B(dist=402924)	11	G	T	keep	0.432	1.04		0.276	0.97
rs12201990	121858807	intergenic	GJA1(dist=46218),HSF2(dist=903588)	6	T	C		0.662	0.98		0.277	0.98
rs1238884	4265664	intronic	CSMD1	8	A	G	keep	0.96	1		0.277	1.04
rs1401990	102116109	intergenic	LOC101929058(dist=29893),NONE(dist=NONE)	12	G	A	keep	0.256	1.03		0.277	0.98
rs1419842	34321625	intergenic	BMPER(dist=159616),NPSR1-AS1(dist=31024)	7	T	C		0.0427	1.06		0.277	1.02
rs6552487	182305091	ncRNA_intronic	LINC00290	4	T	C	keep	0.949	1		0.277	1.02
rs9390537	148465064	intergenic	SAMD5(dist=532214),SASH1(dist=240358)	6	C	T	keep	0.961	1		0.277	1.02
rs2867792	37503659	intergenic	LOC101927411(dist=214997),ZNF507(dist=24695)	19	T	C	keep	0.643	1.02		0.278	1.03
rs3886038	9734353	intergenic	WDR1(dist=6682),ZNF518B(dist=316249)	4	A	G		0.134	1.05		0.279	1.02
rs10802274	244057164	intronic	SMYD3	1	C	T	keep	0.9	1.01		0.28	0.96
rs12554150	26520622	intergenic	LOC100506422(dist=412216),CAAP1(dist=310061)	9	C	T		0.104	1.05		0.28	1.02
rs1422259	13400602	intronic	CACNA1A	19	C	T	keep	0.518	1.02		0.28	0.98
rs4804715	12502232	intronic	ZNF564	19	G	A	keep	0.453	1.02		0.28	1.02
rs2081406	173331494	intronic	RAPGEF4	2	G	T	keep	0.511	1.03		0.281	1.03
rs2839378	46909417	UTR3	PRMT2(NM_001242864:c.*750A>C,NM_206962:c.*750A>C,NM_001286676:c.*703A>C,NM_001286677:c.*743A>C,NM_001286678:c.*750A>C,NM_001535:c.*750A>C)	21	A	C	keep	0.898	1		0.281	0.98
rs9866504	197379934	intergenic	LINC00885(dist=7776),ZDHHC19(dist=28786)	3	G	A	keep	0.993	1		0.281	0.98
rs10777720	94634522	intronic	NTN4	12	T	C	keep	0.149	1.05		0.282	0.98
rs2176324	3890292	intronic	ZZEF1	17	A	G	keep	0.389	0.97		0.282	1.02
rs637452	6276338	intronic	PFKFB3	10	C	T	keep	0.439	0.97		0.282	1.02
rs12065806	82875957	intergenic	ADGRL2(dist=644947),LINC01361(dist=336197)	1	T	G		0.826	1.01		0.283	1.02
rs1886634	87387409	ncRNA_intronic	LINC01140	1	T	C	keep	0.322	0.97		0.283	1.02
rs2615192	65089693	intergenic	SMAD6(dist=228302),SMAD3(dist=55556)	15	T	C	keep	0.22	1.04		0.283	1.02
rs3096314	87852014	intergenic	ZNF778(dist=28548),ANKRD11(dist=9516)	16	C	T	keep	0.447	0.98		0.283	0.98
rs4773094	109239484	intergenic	IRS2(dist=2569),LINC00396(dist=264149)	13	A	G	keep	0.163	1.05		0.283	0.98
rs6766202	169820822	ncRNA_intronic	EGFEM1P	3	C	T	keep	0.115	1.06		0.283	1.02
rs11854487	82036073	intronic	SH3GL3	15	T	C	keep	0.806	0.98		0.284	1.04
rs13321350	186295110	intronic	C3orf70	3	C	T	keep	0.629	0.99		0.284	0.98
rs1762814	4396116	intergenic	LOC284661(dist=11512),AJAP1(dist=218849)	1	A	G		0.19	1.04		0.284	1.02
rs12443310	52387367	intronic	UNC13C	15	T	C	keep	0.902	1.01		0.285	0.97
rs1357558	16857203	intergenic	MSR1(dist=762532),FGF20(dist=37502)	8	T	C		0.673	0.98		0.285	1.03
rs1667029	2929296	ncRNA_intronic	LINC01250	2	C	T		0.963	1		0.285	0.98
rs2668096	138982179	intergenic	LOC101927915(dist=487166),FAM135B(dist=229269)	8	A	G		0.326	0.95		0.285	0.97
rs7965447	94061081	intronic	FGD6	12	C	T		0.979	1		0.285	1.02
rs10499116	122395439	intergenic	GJA1(dist=582850),HSF2(dist=366956)	6	G	A	keep	0.948	1		0.286	0.98
rs1253698	51468024	intronic	GNG2	14	T	G		0.0716	1.05		0.286	0.98
rs6459621	18623955	intergenic	RNF144B(dist=46871),MIR548A1(dist=56039)	6	T	G	keep	0.503	1.02		0.286	1.02
rs12820379	22274988	intronic	ST8SIA1	12	T	C	keep	0.856	0.99		0.287	0.98
rs140521	49324890	intergenic	ODF3B(dist=7016),KLHDC7B(dist=8438)	22	G	T	keep	0.0166	0.93		0.287	0.98
rs2642588	71136584	intergenic	C10orf35(dist=73223),COL13A1(dist=95066)	10	T	G	keep	0.607	0.98		0.287	0.98
rs12820199	96768089	intergenic	LOC643711(dist=93663),MIR4495(dist=88876)	12	G	A	keep	0.392	1.02		0.288	0.98
rs214030	77886738	intergenic	NONE(dist=NONE),NONE(dist=NONE)	14	C	A	keep	0.145	0.9		0.288	1.04
rs4942985	50731945	intronic	FAM124A	13	C	A	keep	0.343	0.96		0.288	0.98
rs746233	220092370	intronic	ASIC4	2	A	G	keep	0.0324	1.06		0.288	0.98
rs835207	39385582	intronic	C9	5	G	T	keep	0.346	1.07		0.288	1.05
rs11114846	80315758	intronic	PPFIA2	12	T	C	keep	0.981	1		0.289	1.02
rs34075	12932501	intergenic	ARL4A(dist=235418),ETV1(dist=964880)	7	T	C	keep	0.505	1.02		0.289	0.98
rs10104368	52843486	intronic	PXDNL	8	A	C		0.0126	1.15		0.29	0.97
rs10488980	13997944	intergenic	LINC01085(dist=247170),LINC00504(dist=83244)	4	G	A	keep	0.526	1.03		0.29	1.03
rs11722134	73775212	intergenic	ADAMTS3(dist=121832),COX18(dist=364065)	4	T	G	keep	0.78	0.99		0.29	1.03
rs2232139	73366238	intergenic	TRPM3(dist=439904),TMEM2(dist=121864)	9	A	C		0.289	1.04		0.29	0.98
rs713559	113490820	intergenic	TBX5-AS1(dist=155800),TBX3(dist=101622)	12	A	G	keep	0.0443	1.09		0.29	0.97
rs13252177	106293050	intergenic	LRP12(dist=622622),ZFPM2(dist=107273)	8	T	C	keep	0.527	0.96		0.291	1.04
rs2469994	120418231	intergenic	MAL2(dist=91136),NOV(dist=79502)	8	G	A	keep	0.897	1		0.291	0.98
rs7021322	14293488	intronic	NFIB	9	T	C	keep	0.234	0.93		0.291	0.96
rs10490823	41098739	intergenic	ZNF621(dist=542450),CTNNB1(dist=117207)	3	G	A	keep	0.0383	1.06		0.292	0.98
rs1246758	30254709	intergenic	SVIL(dist=189973),KIAA1462(dist=87026)	10	T	G	keep	0.339	0.97		0.292	1.02
rs1348280	13063925	intronic	DLC1	8	G	T		0.333	1.03		0.292	1.02
rs1504188	49133337	intronic	FSHR	2	T	C	keep	0.449	1.02		0.292	1.02
rs2024160	17337895	intronic	FAM184B	4	G	A	keep	0.164	1.04		0.292	1.02
rs4931512	31566452	intronic	DENND5B	12	A	G		0.58	1.02		0.292	1.02
rs10978382	107818975	intergenic	TMEM38B(dist=240262),MIR8081(dist=584055)	9	A	G		0.461	1.03		0.293	1.03
rs4854448	68825577	intronic	ARHGAP25	2	T	C		0.513	0.97		0.293	1.02
rs12537492	71033457	intronic	CALN1	7	G	A	keep	0.782	0.99		0.294	1.02
rs133590	47046698	intergenic	LOC284930(dist=416685),MIR3201(dist=2142)	22	A	G	keep	0.672	0.99		0.294	1.02
rs13425189	4816728	intergenic	LINC01249(dist=135041),LINC01248(dist=874996)	2	C	T	keep	0.249	1.04		0.294	1.02
rs2074639	791984	upstream	PRTN3	19	T	C	keep	0.597	1.02		0.294	1.02
rs4300683	2942322	exonic	OR1D2	17	A	G	keep	0.271	0.94		0.294	0.97
rs4800049	34665603	intergenic	MIR4318(dist=1174427),MIR924HG(dist=375283)	18	G	A	keep	0.529	1.02		0.294	1.02
rs4899357	70047887	intergenic	ADAM20P1(dist=27661),ADAM20(dist=10944)	14	C	A	keep	0.16	0.96		0.294	0.98
rs867559	128505146	intergenic	LMX1B(dist=2014),ZBTB43(dist=101960)	9	G	A	keep	0.584	0.98		0.294	1.02
rs1492611	81079896	intergenic	LOC101927450(dist=129495),TLE4(dist=296612)	9	C	T		0.322	0.97		0.295	0.98
rs538977	76442830	intronic	ST6GALNAC3	1	T	C	keep	0.477	0.97		0.295	1.02
rs730594	5210852	intronic	FARS2	6	T	C	keep	0.35	1.03		0.296	1.02
rs1500656	98546503	intronic	ANKS1B	12	C	A		0.872	1		0.297	0.98
rs530303	164889804	intergenic	FMO9P(dist=28707),POGK(dist=185461)	1	G	T		0.155	1.04		0.297	1.02
rs1999513	82965743	intergenic	NONE(dist=NONE),SLITRK1(dist=383598)	13	A	G	keep	0.891	1		0.298	1.02
rs4909112	157655648	intronic	PTPRN2	7	T	C	keep	0.432	1.03		0.298	1.02
rs549560	74481059	intronic	CNTN3	3	G	A	keep	0.765	1.01		0.298	0.99
rs10027043	14866586	ncRNA_intronic	LOC101929095	4	T	C	keep	0.632	1.01		0.299	1.02
rs1874751	189185457	intergenic	BCL6(dist=239250),LPP-AS2(dist=166231)	3	C	T	keep	0.875	1		0.299	0.98
rs1972828	163053339	intergenic	OTOL1(dist=348915),LINC01192(dist=1324386)	3	G	A	keep	0.342	1.03		0.299	1.02
rs39681	99490980	upstream	GAS2L3	12	G	A	keep	0.322	1.03		0.299	0.98
rs704856	165747664	intronic	CD247	1	T	G	keep	0.632	1.02		0.299	1.03
rs10445672	145821724	intergenic	TEX41(dist=270963),MIR548Q(dist=137061)	2	C	T	keep	0.559	0.98		0.3	0.98
rs4775641	44722858	ncRNA_intronic	MIR548A3	15	G	A		0.639	0.99		0.3	0.98
rs10875145	98615959	intergenic	LOC729987(dist=105157),SNX7(dist=283865)	1	A	G	keep	0.409	1.03		0.301	0.98
rs2249707	158189583	intronic	SLAMF9	1	G	A	keep	0.202	1.04		0.301	1.02
rs2899875	38070895	intergenic	CLEC14A(dist=275569),LINC00639(dist=217399)	14	C	T	keep	0.986	1		0.301	0.98
rs927725	87381122	ncRNA_intronic	LINC01140	1	G	A		0.684	1.01		0.301	1.02
rs1420555	53306768	intergenic	IRX3(dist=428889),CRNDE(dist=203510)	16	T	C	keep	0.323	0.97		0.302	1.02
rs16832560	182765267	ncRNA_intronic	SOX2-OT	3	C	T	keep	0.0442	1.1		0.302	1.03
rs2746225	5138945	ncRNA_intronic	LYRM4-AS1	6	G	A		0.39	1.03		0.303	1.02
rs4147299	84008828	intronic	NRG3	10	G	T	keep	0.0268	1.1		0.303	0.98
rs4736707	131897692	intronic	ADCY8	8	A	G	keep	0.96	1		0.303	1.02
rs7758295	142260910	intergenic	MIR4465(dist=1214197),NMBR(dist=177528)	6	T	C	keep	0.248	1.03		0.303	1.02
rs1482455	64755780	intronic	EYS	6	T	C		0.25	1.03		0.304	1.02
rs2285391	113513880	intronic	ZBTB16	11	T	C	keep	0.773	1.01		0.304	0.98
rs2830257	26790460	intronic	CYYR1	21	C	T	keep	0.365	0.97		0.304	0.98
rs2837393	40345216	intronic	DSCAM	21	C	T		0.605	0.99		0.304	1.02
rs3934702	36474102	intergenic	RANBP3L(dist=136334),SLC1A3(dist=168112)	5	A	C	keep	0.591	0.99		0.304	1.02
rs7195219	27184557	intronic	NSMCE1	16	A	G	keep	0.438	0.98		0.304	0.98
rs284142	92029214	intronic	TGFBR3	1	C	T	keep	0.478	0.98		0.305	1.02
rs2976302	26022843	intergenic	EBF2(dist=64286),PPP2R2A(dist=182081)	8	C	T	keep	0.4	0.98		0.305	0.98
rs4709786	164218449	intergenic	QKI(dist=298831),MEAT6(dist=908407)	6	C	A	keep	0.26	1.03		0.305	0.98
rs8030304	93615914	intergenic	LOC440311(dist=414617),LINC01197(dist=7609)	15	C	T	keep	0.401	0.97		0.305	1.02
rs3737434	43310211	intronic	PKNOX1	21	G	A	keep	0.29	1.03		0.307	1.02
rs10494592	185425227	ncRNA_intronic	LINC01036	1	G	T	keep	0.0618	1.07		0.308	1.02
rs2237362	28800598	intronic	CREB5	7	C	T	keep	0.0326	1.07		0.308	1.02
rs4074067	53299882	intronic	ST18	8	T	C	keep	0.927	1		0.308	1.02
rs4587393	107867223	intergenic	TMEM38B(dist=288510),MIR8081(dist=535807)	9	G	A		0.589	1.02		0.308	1.02
rs7711898	157363266	intergenic	CLINT1(dist=144505),LOC101927697(dist=317023)	5	G	A	keep	0.115	1.07		0.308	0.97
rs10267796	892603	intronic	GET4	7	G	A	keep	0.827	1.01		0.309	1.02
rs1869138	56566331	ncRNA_intronic	LOC101928694	15	C	T	keep	0.148	1.07		0.309	0.98
rs297530	120748501	intergenic	SC5D(dist=59172),SORL1(dist=79621)	11	A	G	keep	0.14	0.95		0.309	1.02
rs6681338	89608514	intronic	GBP6	1	C	T		0.815	1.01		0.309	0.98
rs1348255	32876717	intergenic	TMEM215(dist=97518),APTX(dist=85887)	9	T	C	keep	0.452	1.05		0.31	1.03
rs428943	82887645	intergenic	ADGRL2(dist=656635),LINC01361(dist=324509)	1	C	T		0.744	1.01		0.31	0.98
rs10519218	76976210	intronic	MORF4L1	15	C	T	keep	0.393	0.97		0.311	0.98
rs1923862	103629222	intergenic	LINC01309(dist=751186),DAOA-AS1(dist=1280185)	13	A	G		0.595	1.02		0.311	0.98
rs2267770	9773460	intronic	GRIN2A	16	T	C	keep	0.584	0.98		0.311	0.98
rs4771713	110317400	ncRNA_exonic	LINC00346	13	A	G	keep	0.409	0.96		0.311	1.03
rs7914172	23339023	intronic	ARMC3	10	A	G	keep	0.831	1.01		0.311	0.97
rs10504132	52949344	intronic	PCMTD1	8	T	C	keep	0.0397	1.12		0.312	0.97
rs11234901	86382423	ncRNA_intronic	LOC100506368	11	T	C	keep	0.706	1.01		0.312	1.02
rs12420554	127094570	intergenic	LOC101929497(dist=382432),ETS1(dist=739296)	11	G	A	keep	0.435	0.97		0.312	1.02
rs1457788	133389718	intronic	KCNQ3	8	A	G	keep	0.0341	0.93		0.312	1.02
rs1914000	125419019	intronic	GPR26	10	T	C		0.653	1.02		0.313	0.98
rs434310	95061282	intergenic	TSG1(dist=518362),MANEA-AS1(dist=1053411)	6	A	G		0.239	1.04		0.313	0.98
rs4752662	123902328	intronic	TACC2	10	G	A	keep	0.344	1.03		0.313	1.02
rs10438962	41079507	intronic	SLC14A2	18	G	A	keep	0.612	1.02		0.314	0.98
rs1590287	29763420	intergenic	MIR8068(dist=1307749),LINC01616(dist=194824)	11	T	C	keep	0.963	1		0.314	0.98
rs7134795	3315235	intergenic	TSPAN9(dist=49244),PRMT8(dist=45541)	12	C	T	keep	0.0642	0.92		0.314	0.98
rs13153089	115130841	intergenic	LOC102467217(dist=94593),CDO1(dist=37488)	5	C	T	keep	0.36	1.03		0.315	0.98
rs34061	12940134	intergenic	ARL4A(dist=243051),ETV1(dist=957247)	7	G	T		0.333	0.96		0.315	0.98
rs9375980	134037480	ncRNA_intronic	TARID	6	T	C	keep	0.363	1.03		0.315	1.01
rs1426153	124675849	intronic	PKNOX2	11	G	A	keep	0.61	1.02		0.316	1.02
rs2273900	4625525	intronic	SPATA6L	9	G	A	keep	0.46	1.04		0.316	0.97
rs2837381	40339085	intronic	DSCAM	21	G	A		0.678	0.99		0.316	1.02
rs6697431	225081821	intergenic	ITPKB(dist=88322),PSEN2(dist=43075)	1	T	C		0.951	1		0.316	1.02
rs9957562	44763444	intergenic	SMAD7(dist=32365),DYM(dist=60726)	18	T	C	keep	0.459	0.98		0.316	1.02
rs10914350	31557258	intronic	ZCCHC17	1	C	A		0.14	1.05		0.317	0.98
rs11597112	31402469	intergenic	ZNF438(dist=41597),ZEB1-AS1(dist=242994)	10	T	C	keep	0.605	0.98		0.317	1.03
rs2413761	42160940	exonic	MPPED1	22	C	T		0.977	1		0.317	0.98
rs35583	93946239	intronic	NR2C1	12	C	T	keep	0.315	0.96		0.317	1.02
rs639622	112211956	intronic	KCND3	1	G	A		0.276	1.06		0.317	1.03
rs10873804	76166738	intronic	ASB17	1	A	C		0.801	1.01		0.318	1.02
rs2908689	4974880	intronic	SEC14L5	16	C	T	keep	0.74	0.99		0.318	1.02
rs301539	73242598	intergenic	PPP4R2(dist=44897),PDZRN3(dist=271673)	3	T	G	keep	0.808	0.99		0.318	0.98
rs4296949	5475170	intergenic	TNRC18(dist=45467),FBXL18(dist=6784)	7	C	T	keep	0.917	1		0.318	0.98
rs4959715	2678168	intronic	MYLK4	6	T	C	keep	0.551	1.02		0.318	0.98
rs876785	82070414	intronic	SH3GL3	15	A	G		0.982	1		0.318	1.02
rs34000	141953685	UTR3	FGF1(NM_001257212:c.*1354C>T,NM_001257211:c.*1354C>T,NM_001257210:c.*1354C>T,NM_001257209:c.*1354C>T,NM_001257208:c.*1354C>T,NM_001257207:c.*1354C>T,NM_001257206:c.*1354C>T,NM_001257205:c.*1354C>T,NM_000800:c.*1354C>T,NM_001144935:c.*1354C>T,NM_001144934:c.*1354C>T,NM_033137:c.*1535C>T,NM_033136:c.*1535C>T,NM_001144892:c.*1354C>T)	5	G	A		0.752	1.01		0.319	0.98
rs4531983	42213708	intergenic	PKDCC(dist=74536),LOC102723824(dist=9371)	2	G	A	keep	0.509	1.02		0.319	0.98
rs4681164	150170994	intergenic	CPA3(dist=73426),GYG1(dist=20891)	3	G	A	keep	0.656	1.02		0.32	1.02
rs6098118	52664899	intronic	DOK5	20	A	C	keep	0.291	0.95		0.32	0.97
rs757353	43477269	intergenic	COPZ2(dist=7102),NFE2L1(dist=3416)	17	G	A		0.939	1		0.32	1.03
rs2294394	48852385	intronic	MLC1	22	T	C	keep	0.981	1		0.321	1.02
rs502507	39888026	intergenic	SH3BGR(dist=78723),B3GALT5-AS1(dist=2919)	21	T	C	keep	0.207	0.97		0.321	0.98
rs1366100	125555891	ncRNA_intronic	LOC102546228	5	A	G	keep	0.88	1		0.322	0.98
rs2496540	72984685	intronic	RIMS1	6	T	C	keep	0.432	1.02		0.322	1.02
rs783166	161097227	intergenic	PLG(dist=2152),MAP3K4(dist=235522)	6	T	C		0.0575	0.91		0.322	0.97
rs12665403	4682178	intergenic	NONE(dist=NONE),NONE(dist=NONE)	6	T	C	keep	0.0507	0.94		0.323	1.02
rs2108340	124772668	intergenic	TMEM132B(dist=59792),LINC00939(dist=236519)	12	A	G	keep	0.826	1.01		0.323	0.98
rs7227358	26201590	intergenic	MIR302F(dist=68666),DSC3(dist=621739)	18	A	G	keep	0.34	1.03		0.323	0.98
rs1216162	99718864	intronic	CNTN5	11	A	C	keep	0.796	0.99		0.324	1.02
rs11803905	107790837	intronic	NTNG1	1	T	C	keep	0.391	1.03		0.325	0.98
rs7543581	53694743	intergenic	SLC25A3P1(dist=16462),DMRTB1(dist=2917)	1	T	C		0.579	1.02		0.326	1.02
rs10116120	118747593	intronic	ASTN2	9	T	G		0.303	0.97		0.327	0.98
rs1133186	115448314	upstream	COMMD10	5	A	C		0.574	1.02		0.327	0.98
rs4804972	33084479	intergenic	LOC101927151(dist=94951),LOC100420587(dist=533657)	19	T	G		0.455	0.98		0.327	0.98
rs10108063	41221594	intergenic	ZMAT4(dist=347094),SFRP1(dist=17039)	8	A	C	keep	0.164	0.95		0.328	0.98
rs10920362	200449931	exonic	LGR6	1	T	C	keep	0.402	0.98		0.328	0.98
rs11155227	142378494	intergenic	MIR4465(dist=1331781),NMBR(dist=59944)	6	A	G	keep	0.0722	1.06		0.328	1.02
rs2579309	72296694	intronic	SLC4A4	4	A	G	keep	0.0813	1.11		0.328	1.03
rs617970	234627728	intronic	SPP2	2	A	C	keep	0.801	1.01		0.328	1.02
rs2139766	19201186	intergenic	LOC100128993(dist=53874),SH2D4A(dist=14175)	8	G	A	keep	0.166	0.93		0.329	1.03
rs4781986	17403825	intronic	XYLT1	16	A	G	keep	0.816	1.01		0.329	0.99
rs6980691	35531940	intronic	UNC5D	8	G	T	keep	0.671	0.98		0.329	1.03
rs782750	66431761	intronic	SLC25A26	3	A	C	keep	0.948	1		0.329	0.98
rs1158075	52402543	intronic	UNC13C	15	C	T	keep	0.783	0.99		0.33	1.02
rs1900102	8960995	intergenic	MIR4660(dist=17557),PPP1R3B(dist=70179)	8	C	T		0.508	0.98		0.33	1.02
rs260370	46429267	intergenic	IGFBP3(dist=501871),TNS3(dist=852010)	7	G	A	keep	0.288	0.95		0.33	0.98
rs4634718	78931389	intergenic	FOXB2(dist=105700),VPS13A-AS1(dist=50103)	9	C	T		0.713	1.01		0.33	1.02
rs998522	70598504	intronic	HHLA3	1	T	C		0.000261	1.11		0.33	1.02
rs10516201	9733039	intergenic	WDR1(dist=5368),ZNF518B(dist=317563)	4	C	T		0.19	1.04		0.331	1.02
rs6749005	128365512	intergenic	AMMECR1L(dist=5528),SAP130(dist=49749)	2	G	A	keep	0.0219	0.92		0.331	0.98
rs7073883	55981085	intronic	PCDH15	10	G	A	keep	0.129	1.05		0.331	1.02
rs7485422	82195559	intergenic	TMTC2(dist=143363),MIR548T(dist=867707)	12	C	T		0.174	1.06		0.331	0.98
rs7602355	4941253	intergenic	LINC01249(dist=259566),LINC01248(dist=750471)	2	T	C	keep	0.91	1		0.331	1.02
rs7964381	25417964	intergenic	KRAS(dist=122832),LMNTD1(dist=102319)	12	T	C	keep	0.536	1.03		0.331	1.02
rs1479572	25722226	intergenic	LOC340107(dist=845777),CDH9(dist=1194240)	5	C	T	keep	0.953	1		0.332	0.98
rs2935791	109802713	intergenic	EMC2(dist=234401),TMEM74(dist=61809)	8	G	A	keep	0.0143	0.93		0.332	1.02
rs551711	125072338	intergenic	ACRV1(dist=16335),PATE1(dist=49060)	11	G	A	keep	0.568	0.98		0.332	1.02
rs7443927	172077975	intergenic	NEURL1B(dist=26837),LOC101928093(dist=37136)	5	T	G	keep	0.0659	0.93		0.332	1.02
rs10817517	115538848	intergenic	RGS3(dist=139004),ZNF618(dist=139535)	9	T	C	keep	0.776	0.99		0.333	1.02
rs1729794	56966638	intergenic	XRCC6BP1(dist=329319),LOC101927653(dist=279371)	12	A	G		0.3	0.97		0.333	1.02
rs2115048	139380277	intronic	NRG2	5	C	T	keep	0.684	0.99		0.333	0.98
rs6056813	970712	intergenic	RSPO4(dist=39805),PSMF1(dist=71194)	20	A	C	keep	0.596	1.02		0.333	1.02
rs1542722	178415154	intergenic	VEGFC(dist=464261),NEIL3(dist=52831)	4	G	A	keep	0.332	1.03		0.334	0.98
rs2304365	53292766	intronic	ST18	8	A	G		0.854	1.01		0.334	1.02
rs4674424	220316180	intergenic	SLC4A3(dist=101234),MIR4268(dist=163287)	2	A	G	keep	0.0536	0.94		0.334	0.98
rs949586	37555489	intergenic	MIR4255(dist=155667),LINC01137(dist=137578)	1	A	G	keep	0.777	0.99		0.334	1.02
rs2239540	124714816	intronic	ZBTB6	9	T	C		0.628	1.02		0.335	1.02
rs6719934	79768660	intronic	CTNNA2	2	T	C	keep	0.914	1		0.335	0.98
rs7842871	61372013	intergenic	CA8(dist=15505),LINC01301(dist=105271)	8	C	T	keep	0.336	1.04		0.335	0.98
rs10741725	17277373	intronic	NUCB2	11	T	G	keep	0.266	1.03		0.336	0.98
rs1541459	34330505	intergenic	BMPER(dist=168496),NPSR1-AS1(dist=22144)	7	T	C		0.569	1.02		0.336	1.02
rs2076317	24598126	upstream	GPLD1	6	G	A		0.558	1.02		0.336	0.98
rs4760506	91857181	intergenic	EEA1(dist=9943),LOC643339(dist=64484)	12	A	G	keep	0.183	1.04		0.336	1.02
rs927236	93336424	intergenic	PRIMA1(dist=11905),FAM181A-AS1(dist=104405)	14	A	G		0.0694	1.05		0.336	0.98
rs17543981	68887546	intronic	ARHGAP25	2	G	T	keep	0.0468	0.95		0.337	0.98
rs4414460	82353744	intronic	ADAMTSL3	15	G	A	keep	0.634	1.01		0.337	0.98
rs10502424	13734984	intronic	RNMT	18	T	G	keep	0.524	1.03		0.338	0.98
rs10916054	225100436	intergenic	ITPKB(dist=106937),PSEN2(dist=24460)	1	G	A		0.783	1.01		0.338	1.02
rs1516032	60088543	intergenic	SLC16A7(dist=1618641),FAM19A2(dist=299753)	12	G	A	keep	0.422	1.02		0.338	0.98
rs10462810	5975597	intergenic	ICE1(dist=432250),FLJ33360(dist=387957)	5	T	G		0.359	1.04		0.339	1.02
rs11762889	4291256	intergenic	SDK1(dist=16099),FOXK1(dist=397200)	7	A	C	keep	0.408	0.98		0.339	1.02
rs1571906	16254733	intergenic	C9orf92(dist=11628),NONE(dist=NONE)	9	A	C		0.126	0.96		0.34	0.99
rs9465512	19858163	intergenic	LOC101928519(dist=569473),ID4(dist=87417)	6	T	C		0.0312	1.07		0.34	1.02
rs204264	166078983	intronic	ADCY10	1	C	T	keep	0.0825	0.94		0.341	0.98
rs2062974	39693899	intergenic	LOC101926940(dist=133332),LINC00603(dist=394251)	5	C	T		0.74	1.01		0.341	1.02
rs7005585	126598044	intergenic	TRIB1(dist=78215),LINC00861(dist=405905)	8	T	C	keep	0.0698	0.93		0.341	0.98
rs822838	233025794	intergenic	LINC01132(dist=91781),LOC101927851(dist=133919)	1	T	C	keep	0.736	0.98		0.341	1.03
rs1556237	106360308	intergenic	LINC00443(dist=237779),FAM155A(dist=258572)	13	T	C	keep	0.0497	0.94		0.342	0.98
rs7111803	290364	upstream	IFITM5	11	A	G	keep	0.835	0.99		0.342	1.01
rs8026994	96611034	intergenic	LINC01582(dist=161529),FAM169B(dist=186880)	15	C	T	keep	0.69	0.99		0.342	1.02
rs9478170	151481391	intergenic	MTHFD1L(dist=16675),LOC102723831(dist=78110)	6	A	G		0.883	1		0.342	0.98
rs10915535	4391320	intergenic	LOC284661(dist=6716),AJAP1(dist=223645)	1	T	G	keep	0.966	1		0.343	1.02
rs3017648	74782529	intergenic	LINC01029(dist=947858),SALL3(dist=58734)	18	G	A	keep	0.121	1.06		0.343	0.98
rs4318679	60931841	intergenic	NONE(dist=NONE),MIR548AG1(dist=539091)	4	G	A	keep	0.843	0.99		0.343	1.02
rs507776	109315020	UTR3	WDR47(NM_001142551:c.*555G>A,NM_001142550:c.*555G>A,NM_014969:c.*555G>A)	1	C	T	keep	0.0127	0.92		0.343	0.98
rs6038397	6186141	intergenic	FERMT1(dist=133950),CASC20(dist=169238)	20	A	G		0.0245	1.08		0.343	1.02
rs9967057	56268102	intergenic	MC4R(dist=77121),CDH20(dist=1040653)	18	G	A	keep	0.659	1.01		0.343	1.02
rs2819270	82647523	intergenic	LINC00564(dist=1948404),SLITRK1(dist=701818)	13	A	G		0.0908	0.94		0.344	1.02
rs2836470	38819677	intronic	ERG	21	A	C	keep	0.82	0.99		0.344	0.98
rs4311	58914495	intronic	ACE	17	C	T	keep	0.0919	1.05		0.344	1.01
rs9655226	22565267	intergenic	STEAP1B(dist=58841),LOC100506178(dist=4214)	7	C	T	keep	0.0924	1.05		0.344	0.98
rs4787247	8515287	intergenic	RBFOX1(dist=811946),TMEM114(dist=12285)	16	T	C	keep	0.298	1.03		0.345	1.01
rs8132749	33415167	ncRNA_intronic	LOC101928107	21	C	T	keep	0.0241	1.07		0.345	1.02
rs10767971	32852240	intergenic	PRRG4(dist=15995),QSER1(dist=19060)	11	T	C	keep	0.87	1		0.346	0.98
rs10777084	86904225	exonic	C12orf50	12	C	T	keep	0.221	1.06		0.346	0.98
rs2043962	51223317	intronic	TCF4	18	A	C	keep	0.887	0.99		0.346	1.02
rs3809288	110136905	intronic	CUX2	12	T	C	keep	0.165	1.05		0.346	1.02
rs4771647	109225210	intronic	IRS2	13	C	A		0.529	1.02		0.346	0.98
rs8002071	89882574	intergenic	MIR622(dist=201042),LINC01049(dist=60969)	13	T	G	keep	0.491	1.02		0.346	0.98
rs10154831	34966579	ncRNA_intronic	LOC101928135	3	C	T		0.854	0.99		0.347	0.98
rs10456790	16860772	intronic	ATXN1	6	C	T	keep	0.159	0.92		0.348	0.97
rs10489461	54061608	intronic	NDC1	1	A	G	keep	0.0282	0.91		0.348	0.98
rs1454959	13261174	intronic	DLC1	8	G	A	keep	0.867	1		0.348	1.02
rs2511690	103798322	intergenic	KLF10(dist=61016),AZIN1(dist=109384)	8	T	G	keep	0.6	0.98		0.348	1.02
rs3766404	194918455	intronic	CFH	1	C	T	keep	0.814	0.99		0.348	0.98
rs495710	44723122	ncRNA_intronic	MIR548A3	15	A	G	keep	0.749	0.99		0.348	0.99
rs6148	2638773	exonic	VLDLR	9	G	A	keep	0.841	0.99		0.348	0.98
rs6730450	15240028	intronic	NBAS	2	A	G	keep	0.806	0.99		0.348	0.98
rs703313	19366358	intergenic	NT5C1B-RDH14(dist=732031),MIR4757(dist=45313)	2	T	C		0.948	1		0.348	0.98
rs1319590	78107870	intronic	MAGI2	7	A	G		0.926	0.99		0.349	0.97
rs4364229	74473542	intergenic	ANKRD17(dist=130176),ALB(dist=15294)	4	T	C	keep	0.48	0.98		0.349	1.02
rs4624284	42584602	intronic	ST8SIA5	18	T	C	keep	0.427	0.98		0.349	1.02
rs756352	31572455	intronic	ZCCHC17	1	T	G	keep	0.153	1.05		0.349	0.98
rs1818952	89492111	ncRNA_exonic	LINC01339	5	G	T	keep	0.239	0.97		0.35	0.99
rs6820162	137683341	intergenic	LINC00613(dist=629056),PCDH18(dist=976183)	4	T	C	keep	0.416	1.03		0.35	0.98
rs1027739	136931974	intergenic	PABPC4L(dist=1589621),LINC00613(dist=75615)	4	C	A	keep	0.0168	0.93		0.351	0.98
rs1538185	130309446	intergenic	TMEM244(dist=85337),L3MBTL3(dist=71975)	6	T	C	keep	0.873	0.99		0.351	0.98
rs1574414	8100956	intronic	ABLIM2	4	T	G	keep	0.402	1.03		0.351	0.98
rs1839166	104977655	ncRNA_intronic	LINC01492	9	A	G	keep	0.445	0.98		0.351	1.01
rs2173606	24944304	intronic	BCAT1	12	G	A	keep	0.543	1.02		0.351	1.02
rs2498437	70981300	intronic	TJP2	9	T	C	keep	0.882	0.99		0.351	0.98
rs2508885	123538105	intergenic	VWA5A(dist=15277),OR8G2(dist=62449)	11	C	T	keep	0.136	0.95		0.351	0.98
rs674155	31659469	exonic	RYR3	15	C	T		0.678	0.99		0.351	1.02
rs1697142	66531603	intergenic	CD180(dist=3230),LOC101928858(dist=593194)	5	G	A		0.886	1		0.352	0.99
rs2431079	150702868	intronic	SLC36A2	5	T	C	keep	0.561	0.98		0.352	0.98
rs4668600	9151867	intergenic	MBOAT2(dist=90540),ASAP2(dist=112478)	2	T	C	keep	0.746	1.02		0.352	1.03
rs835043	93955226	intronic	NR2C1	12	T	C		0.359	0.97		0.352	1.02
rs891724	115887186	intergenic	AMBP(dist=6613),KIF12(dist=6553)	9	T	C	keep	0.0662	1.07		0.352	1.02
rs1897280	141591608	intronic	MGAT4D	4	C	T		0.69	1.01		0.353	0.98
rs4880807	1296745	intronic	ADARB2	10	A	G	keep	0.283	0.97		0.353	1.02
rs6546127	65198747	intronic	RAB1A	2	T	G	keep	0.146	0.94		0.353	0.98
rs11243316	154208448	intronic	DPP6	7	G	T	keep	0.723	1.01		0.354	1.02
rs1336959	96401361	intergenic	MANEA(dist=237312),FUT9(dist=169205)	6	T	C		0.271	1.04		0.354	0.98
rs1884441	2689004	intergenic	VLDLR(dist=44519),KCNV2(dist=18522)	9	C	T	keep	0.473	0.97		0.354	1.02
rs1991983	182691717	intergenic	LINC00290(dist=374421),LOC90768(dist=605090)	4	A	G	keep	0.523	1.02		0.354	1.02
rs7930372	104936651	intergenic	CARD18(dist=420980),GRIA4(dist=49359)	11	A	G	keep	0.738	0.99		0.354	1.01
rs1037272	41688458	intronic	DGKH	13	A	G	keep	0.322	0.96		0.355	0.98
rs10485909	78077684	intronic	MAGI2	7	A	G		0.326	0.94		0.355	0.97
rs17099239	61337261	intergenic	SNAPC1(dist=4362),SYT16(dist=195033)	14	G	A	keep	0.549	0.98		0.355	0.98
rs1028716	12338790	intergenic	HIVEP1(dist=65572),EDN1(dist=59725)	6	T	C	keep	0.622	1.03		0.356	0.97
rs10958660	41120453	intergenic	ZMAT4(dist=245953),SFRP1(dist=118180)	8	A	G	keep	0.537	1.02		0.356	0.98
rs1547021	4482377	intergenic	ADRA1D(dist=304718),PRNP(dist=132420)	20	A	G	keep	0.477	1.04		0.356	1.03
rs2001902	46948268	intergenic	LOC284930(dist=318255),MIR3201(dist=100572)	22	C	A	keep	0.104	1.05		0.356	1.02
rs6532966	102903712	intergenic	FLJ20021(dist=414649),BANK1(dist=27075)	4	A	G	keep	0.397	1.02		0.356	1.01
rs6550177	32954092	intergenic	TRIM71(dist=45317),CCR4(dist=13978)	3	C	T	keep	0.664	0.99		0.356	0.99
rs2477518	27589746	intergenic	C9orf72(dist=25882),LINGO2(dist=348338)	9	C	T	keep	0.786	0.99		0.357	1.01
rs4428477	88689728	intergenic	LOC101928911(dist=11560),SPACA1(dist=124498)	6	A	G	keep	0.852	1.01		0.357	0.98
rs6745489	219923781	intergenic	RESP18(dist=17638),DNPEP(dist=22643)	2	A	G	keep	0.851	0.99		0.357	1.02
rs6805546	72168842	ncRNA_intronic	LINC00877	3	G	T	keep	0.416	1.02		0.357	1.02
rs7790662	54762144	intergenic	VSTM2A-OT1(dist=155231),SEC61G(dist=25290)	7	T	C	keep	0.331	1.03		0.357	1.02
rs9289316	128985610	intronic	MGLL	3	G	A	keep	0.24	1.06		0.357	0.98
rs9486210	106426547	intergenic	PREP(dist=468855),PRDM1(dist=214341)	6	G	A	keep	0.706	0.98		0.357	1.02
rs10105056	13655257	intergenic	C8orf48(dist=185089),SGCZ(dist=336487)	8	C	T	keep	0.964	1		0.358	0.98
rs1023126	18576669	intronic	TMPRSS15	21	C	A	keep	0.993	1		0.358	1.01
rs10875708	46620017	intergenic	VDR(dist=34936),TMEM106C(dist=23580)	12	G	A	keep	0.2	0.95		0.358	1.02
rs635926	186200605	intergenic	LINC01037(dist=487628),NONE(dist=NONE)	1	A	C		0.689	1.02		0.358	0.98
rs2062057	31826686	intronic	NRG1	8	C	T	keep	0.8	1.01		0.359	1.02
rs2830735	27456204	intergenic	ADAMTS5(dist=194894),MIR5009(dist=125489)	21	C	A	keep	0.618	0.98		0.359	1.02
rs4592368	97267866	intronic	SORBS1	10	C	T	keep	0.0441	0.94		0.359	1.02
rs495976	93754121	intergenic	CASC6(dist=1297254),EPHA7(dist=252338)	6	T	C	keep	0.531	1.02		0.359	0.99
rs10164943	74159564	intronic	TET3	2	A	G	keep	0.202	1.04		0.36	1.02
rs1521219	122335177	intergenic	GJA1(dist=522588),HSF2(dist=427218)	6	C	T		0.729	1.01		0.36	1.02
rs7569502	15735101	intergenic	DDX1(dist=46415),LOC101926966(dist=13256)	2	C	T	keep	0.892	1		0.361	0.98
rs9294116	79290354	intergenic	MEI4(dist=599159),IRAK1BP1(dist=343626)	6	T	C	keep	0.794	0.99		0.361	0.99
rs11120162	211826335	intergenic	RPS6KC1(dist=312904),PROX1-AS1(dist=233272)	1	T	G	keep	0.525	0.97		0.362	1.03
rs17572584	144370733	intergenic	CHST2(dist=45187),SLC9A9(dist=96021)	3	T	C	keep	0.276	0.95		0.362	1.02
rs2823569	16328153	intergenic	USP25(dist=153892),MIR99AHG(dist=36560)	21	T	G	keep	0.231	0.96		0.362	0.98
rs989996	117429488	intergenic	CTTNBP2(dist=128691),LSM8(dist=181834)	7	T	C	keep	0.471	0.98		0.362	0.99
rs10097136	52589292	intronic	PXDNL	8	T	C	keep	0.728	0.99		0.363	0.99
rs10901606	128065872	intronic	ADAM12	10	T	C	keep	0.827	1.01		0.363	1.02
rs10957312	65506643	intergenic	MIR124-2HG(dist=44028),LOC401463(dist=142777)	8	T	C	keep	0.109	1.08		0.363	1.02
rs2142259	17319548	intergenic	MIR99AHG(dist=415583),LINC01549(dist=413531)	21	G	A	keep	0.00441	0.92		0.363	1.01
rs4569841	7263079	intergenic	MIR4278(dist=382045),MIR4454(dist=59337)	5	C	T	keep	0.175	0.96		0.363	0.98
rs11097701	101355012	ncRNA_intronic	LOC101929353	4	A	G	keep	0.72	1.01		0.364	0.98
rs4784929	56998071	downstream	GINS3	16	A	C	keep	0.463	1.04		0.364	0.97
rs954147	71189568	intronic	TRHDE	12	T	C		0.24	1.04		0.364	1.02
rs4620711	43670419	intronic	HSD17B12	11	A	G		0.065	0.95		0.365	0.99
rs4699172	106509163	downstream	PPA2	4	A	C	keep	0.436	1.03		0.365	1.02
rs525291	38769236	intronic	RIT2	18	A	G	keep	0.378	1.04		0.365	1.02
rs10025001	14489027	ncRNA_intronic	LINC00504	4	C	T	keep	0.996	1		0.366	1.01
rs214950	152750003	exonic	SYNE1	6	A	G		0.119	1.05		0.366	1.02
rs728846	177358977	intergenic	SPATA4(dist=5161),ASB5(dist=12843)	4	C	T		0.0961	1.05		0.366	0.99
rs10793897	133647188	intergenic	RAPGEF1(dist=42036),MED27(dist=78130)	9	T	C	keep	0.9	1		0.367	1.02
rs11052135	32701988	intergenic	FGD4(dist=11737),DNM1L(dist=21413)	12	A	G		0.1	1.05		0.367	1.02
rs4973275	230722749	intergenic	SLC16A14(dist=80790),SP110(dist=19141)	2	C	T	keep	0.753	0.99		0.367	0.98
rs1484192	44495566	intergenic	SQRDL(dist=724782),MIR548A3(dist=89051)	15	A	G		0.0116	0.93		0.368	1.02
rs1589860	83945507	intergenic	SNX16(dist=1028431),LINC01419(dist=533041)	8	G	A	keep	0.286	0.97		0.368	0.98
rs17325316	67647732	intergenic	LOC102724913(dist=47290),CBLN2(dist=707163)	18	C	A	keep	0.942	1		0.368	0.98
rs1787716	116065384	intergenic	LINC00900(dist=929256),BUD13(dist=58712)	11	T	C	keep	0.453	1.02		0.368	0.98
rs238342	41716466	intergenic	DGKH(dist=1433),NONE(dist=NONE)	13	A	G		0.685	1.01		0.368	1.01
rs3766307	17844908	intronic	ARHGEF10L	1	G	A	keep	0.461	0.96		0.368	1.02
rs6536966	141591935	intronic	MGAT4D	4	T	C	keep	0.386	1.03		0.368	0.98
rs397977	61231052	exonic	NLRP5	19	T	C	keep	0.812	0.99		0.37	0.99
rs1935634	92156214	intergenic	RGMA(dist=722767),LOC101927153(dist=44579)	15	T	C	keep	0.135	1.04		0.371	0.99
rs6748197	156636742	ncRNA_intronic	LOC101929378	2	T	C	keep	0.965	1		0.371	0.99
rs7983595	24694789	intergenic	LINC01053(dist=31994),MTMR6(dist=23552)	13	C	T	keep	0.73	1.01		0.371	0.98
rs7630698	190682624	intergenic	TPRG1(dist=158659),TP63(dist=149286)	3	A	C	keep	0.559	1.02		0.372	1.01
rs10895714	104029394	intergenic	LOC102723895(dist=44154),CASP12(dist=232261)	11	G	A		0.868	0.99		0.373	1.02
rs11749241	133073038	intergenic	FSTL4(dist=96916),WSPAR(dist=204229)	5	G	A		0.372	1.04		0.373	1.02
rs1457622	13568481	intergenic	LINC01559(dist=147535),GRIN2B(dist=37196)	12	C	T	keep	0.867	1.01		0.373	0.98
rs852380	5593090	intergenic	ACTB(dist=56332),FSCN1(dist=5872)	7	C	T	keep	0.761	1.01		0.373	1.02
rs7191955	20146087	intergenic	GPR139(dist=153486),GP2(dist=82310)	16	T	C	keep	0.542	1.02		0.374	0.99
rs739719	131900764	intergenic	IRF1(dist=46400),IL5(dist=4271)	5	T	G	keep	0.182	1.07		0.374	0.97
rs135059	42167159	intronic	MPPED1	22	T	C	keep	0.391	1.03		0.375	1.01
rs2025617	58299442	intronic	DAB1	1	C	T	keep	0.301	0.97		0.375	1.01
rs2383268	23671361	intergenic	LOC101929563(dist=8964),ELAVL2(dist=8742)	9	A	C	keep	0.491	1.02		0.375	1.01
rs517938	94729530	intergenic	LOC100129203(dist=122313),FAM76B(dist=412224)	11	C	T	keep	0.374	1.03		0.375	0.99
rs5767992	46566917	ncRNA_intronic	LOC284930	22	T	C	keep	0.675	1.02		0.375	1.02
rs7509675	44879054	intronic	TSPEAR	21	A	G		0.306	1.03		0.375	1.01
rs1365773	230717798	intergenic	SLC16A14(dist=75839),SP110(dist=24092)	2	G	T		0.72	0.99		0.376	0.98
rs2733084	5480720	intergenic	CSMD1(dist=640984),LOC100287015(dist=767765)	8	A	G	keep	0.388	0.98		0.376	0.99
rs1897771	80566430	intronic	CTNNA2	2	T	C	keep	0.461	1.02		0.377	1.01
rs3793056	70874341	intronic	COL19A1	6	A	G	keep	0.0141	0.92		0.377	0.98
rs4027040	232597632	intronic	TARBP1	1	A	G	keep	0.211	1.04		0.377	1.01
rs4263350	164115760	intergenic	FSTL5(dist=811124),MIR4454(dist=118416)	4	A	G	keep	0.941	1		0.377	1.01
rs7113471	43388622	intronic	TTC17	11	G	A	keep	0.447	1.02		0.377	0.99
rs943992	20622897	exonic	ARHGEF40	14	C	T	keep	0.188	0.92		0.377	1.03
rs10095322	142331509	intronic	SLC45A4	8	G	A	keep	0.387	1.03		0.378	1.02
rs11120592	213787747	intergenic	KCNK2(dist=310688),KCTD3(dist=19611)	1	T	C	keep	0.985	1		0.378	1.02
rs11164273	101942883	intergenic	LINC01307(dist=327426),OLFM3(dist=97828)	1	C	T	keep	0.216	1.09		0.378	0.98
rs13253966	43177542	downstream	HGSNAT	8	T	C		0.379	0.95		0.378	0.97
rs4672775	216167219	intergenic	LOC102724849(dist=130383),LINC00607(dist=17312)	2	C	A		0.0118	1.08		0.378	1.02
rs6576865	87372285	ncRNA_exonic	LINC01140	1	G	A		0.576	1.02		0.378	1.02
rs899427	21808688	intergenic	GFRA2(dist=106396),DOK2(dist=13642)	8	T	C	keep	0.87	1.01		0.378	0.98
rs12611218	47680683	ncRNA_intronic	LIPE-AS1	19	A	G	keep	0.00575	0.88		0.379	1.02
rs13089585	145392037	intergenic	C3orf58(dist=198137),PLOD2(dist=1877881)	3	C	T	keep	0.904	0.99		0.379	1.03
rs13183818	66816346	intergenic	CD180(dist=287973),LOC101928858(dist=308451)	5	T	C	keep	0.951	1		0.379	1.01
rs2042777	160236772	intergenic	LOC643072(dist=53973),NONE(dist=NONE)	2	C	T		0.543	0.98		0.379	0.99
rs2322165	71977763	intergenic	PROK2(dist=60716),LINC00877(dist=189597)	3	A	C	keep	0.168	1.06		0.379	0.98
rs2835998	38123940	intronic	KCNJ6	21	T	C	keep	0.306	1.04		0.379	1.02
rs4302941	17762909	intronic	SH3GL2	9	G	A	keep	0.124	1.04		0.379	0.99
rs6416166	15456422	intergenic	INSC(dist=231091),LOC102724957(dist=165585)	11	T	G	keep	0.44	1.02		0.379	0.99
rs10859856	94155407	intronic	VEZT	12	T	C	keep	0.296	0.97		0.38	1.01
rs1187286	86604848	intronic	NTRK2	9	C	A	keep	0.281	1.04		0.38	0.98
rs1484875	41467471	intronic	SLC14A2	18	T	C	keep	0.862	1		0.38	0.99
rs2357527	160259389	intergenic	LOC643072(dist=76590),NONE(dist=NONE)	2	A	G	keep	0.472	0.98		0.38	0.99
rs6744496	129206026	intergenic	HS6ST1(dist=413385),LOC101927881(dist=132618)	2	A	G	keep	0.691	0.99		0.38	1.01
rs13093483	68376923	intronic	FAM19A1	3	G	A	keep	0.0667	1.08		0.381	0.98
rs263495	86991319	intergenic	SH3GLB1(dist=4864),SEP15(dist=109397)	1	C	T	keep	0.929	1		0.381	1.02
rs7147874	95578530	intronic	C14orf132	14	T	G	keep	0.354	0.97		0.381	0.99
rs8071879	43572456	intronic	SKAP1	17	G	A		0.786	0.99		0.381	0.98
rs10012883	30065147	intergenic	MIR4275(dist=1634759),PCDH7(dist=265981)	4	G	A		0.398	0.97		0.382	0.98
rs179660	30398905	intergenic	SCFD1(dist=124121),COCH(dist=14587)	14	A	G		0.793	1.01		0.382	0.99
rs6803199	54425233	intronic	CACNA2D3	3	T	C		0.615	1.01		0.382	1.01
rs12536421	91846156	intronic	ANKIB1	7	G	A	keep	0.385	1.03		0.383	0.99
rs185925	31463497	intronic	XDH	2	C	T	keep	0.337	1.03		0.383	0.99
rs2252907	31310197	intronic	SYN3	22	G	T		0.516	0.98		0.383	0.99
rs1021192	44501519	intergenic	SQRDL(dist=730735),MIR548A3(dist=83098)	15	G	A	keep	0.00861	0.92		0.384	1.01
rs10513848	191358892	intergenic	P3H2-AS1(dist=13563),CLDN1(dist=147292)	3	C	T	keep	0.00751	1.09		0.384	1.02
rs208009	43584690	intronic	SKAP1	17	G	A	keep	0.796	0.99		0.384	0.98
rs1972848	200811198	intergenic	C2orf47(dist=274106),SPATS2L(dist=67651)	2	C	A	keep	0.935	1		0.385	1.02
rs2272883	10927080	intronic	MAK	6	A	G		0.272	1.04		0.385	1.02
rs1030052	7907365	intergenic	LOC100506274(dist=399533),LOC101929551(dist=36984)	2	C	T	keep	0.00518	0.92		0.386	1.01
rs4743307	100804033	intronic	COL15A1	9	A	G	keep	0.107	0.94		0.386	0.98
rs632896	4138032	intronic	SDK1	7	A	G	keep	0.644	1.02		0.386	1.02
rs765381	32935836	intergenic	NONE(dist=NONE),LINC00662(dist=37405)	19	G	T		0.297	0.96		0.386	0.98
rs2875980	5234446	intronic	FARS2	6	A	G	keep	0.958	1		0.387	0.98
rs4818950	44882234	exonic	KRTAP10-10	21	G	A	keep	0.266	1.03		0.387	1.01
rs7484919	94063947	intronic	FGD6	12	C	T		0.172	0.95		0.387	0.98
rs1474056	47589283	intergenic	C1QTNF4(dist=16746),MTCH2(dist=6151)	11	T	C		0.779	1.01		0.388	1.02
rs2169501	88680660	intergenic	SPARCL1(dist=10981),DSPP(dist=68045)	4	G	A	keep	0.472	1.02		0.388	1.01
rs4740313	133653397	intergenic	RAPGEF1(dist=48245),MED27(dist=71921)	9	T	C	keep	0.431	0.97		0.388	0.98
rs4757326	15444590	intergenic	INSC(dist=219259),LOC102724957(dist=177417)	11	G	A		0.941	1		0.388	0.98
rs1823506	111207860	intergenic	KCNV1(dist=151725),LINC01608(dist=811235)	8	G	A		0.284	1.03		0.389	0.99
rs6577648	135555688	intergenic	LOC101927822(dist=571856),ZFAT(dist=3525)	8	T	G	keep	0.283	1.03		0.389	1.01
rs853075	80503327	intergenic	SEMA3C(dist=116724),LOC100128317(dist=540311)	7	A	G		0.885	1		0.389	1.02
rs1890583	3580269	ncRNA_intronic	LOC105376360	10	T	C	keep	0.316	0.96		0.39	0.98
rs2765115	23427399	intergenic	ANKRD20A19P(dist=5945),SPATA13(dist=24366)	13	G	A	keep	0.65	1.02		0.39	1.02
rs4405909	64550669	ncRNA_exonic	ADAMTS9-AS1	3	A	G	keep	0.552	1.02		0.39	1.02
rs7662309	70536569	intronic	UGT2A1,UGT2A2	4	C	T	keep	0.885	1		0.39	0.98
rs882583	94001559	intronic	FGD6	12	C	T		0.222	0.96		0.39	1.02
rs9405622	3152257	intergenic	LOC100507194(dist=11257),TUBB2B(dist=17237)	6	G	A	keep	0.758	0.99		0.391	1.02
rs12684725	28018549	intronic	LINGO2	9	C	T	keep	0.866	1.01		0.392	1.02
rs2874755	26923821	intergenic	ADRA1A(dist=144982),STMN4(dist=224936)	8	A	C	keep	0.44	0.96		0.392	1.02
rs1450163	106601298	intronic	ZFPM2	8	C	T	keep	0.348	0.97		0.393	1.01
rs6565593	77125528	intronic	FAAP100	17	A	G		0.909	1		0.393	0.99
rs1908194	55641802	intergenic	CGNL1(dist=11585),MYZAP(dist=29592)	15	G	A	keep	0.35	0.96		0.394	0.98
rs326946	110004463	intronic	ARHGAP20	11	G	T	keep	0.71	0.98		0.394	0.98
rs567577	69034292	intergenic	LINC01488(dist=16800),CCND1(dist=130762)	11	G	A	keep	0.395	0.98		0.394	1.01
rs7902129	66403859	intergenic	ANXA2P3(dist=147219),LINC01515(dist=597330)	10	G	A	keep	0.797	1.01		0.394	1.02
rs1439566	124577237	ncRNA_intronic	LOC101927421	5	A	G	keep	0.466	0.98		0.395	1.02
rs4362592	68835101	intronic	ARHGAP25	2	A	G	keep	0.411	0.96		0.395	1.02
rs4739913	83918213	intergenic	SNX16(dist=1001137),LINC01419(dist=560335)	8	C	T	keep	0.391	1.03		0.395	0.98
rs565583	137604028	intergenic	IFNGR1(dist=21768),OLIG3(dist=251001)	6	C	T	keep	0.909	1		0.395	0.98
rs9299352	103682787	intergenic	GRIN3A(dist=142104),LINC00587(dist=638953)	9	T	C	keep	0.109	1.05		0.395	1.01
rs1587107	99824008	intronic	PCSK6	15	T	C	keep	0.37	1.03		0.396	1.02
rs250103	141966795	intronic	FGF1	5	T	C	keep	0.638	0.99		0.396	0.99
rs2858734	31310607	intronic	SYN3	22	C	T	keep	0.545	0.98		0.396	0.99
rs1374829	141043724	intergenic	NMNAT3(dist=164149),CLSTN2(dist=92993)	3	G	T	keep	0.2	1.04		0.397	1.01
rs17159174	106215656	ncRNA_intronic	LOC102467213	5	C	T	keep	0.229	0.94		0.397	0.98
rs1729903	2944408	ncRNA_intronic	LINC01250	2	T	C		0.734	1.01		0.397	0.99
rs183777	57244560	intronic	ZNF831	20	C	T	keep	0.0139	1.07		0.397	1.01
rs1936419	130031991	intergenic	LINC01163(dist=26011),MGMT(dist=1123447)	10	G	A	keep	0.362	0.97		0.397	0.98
rs12278864	84077677	intronic	DLG2	11	T	G		0.307	0.95		0.398	1.02
rs1868459	120055246	intergenic	PRR16(dist=4322),LOC102467226(dist=630898)	5	A	C	keep	0.595	0.98		0.398	1.01
rs959757	113519213	intronic	CSMD3	8	G	A		0.674	1.01		0.398	0.98
rs2302365	6754505	intronic	LAG3	12	A	G	keep	0.672	0.99		0.399	0.99
rs4668121	169684351	intergenic	DHRS9(dist=23428),LRP2(dist=7514)	2	T	G		0.676	1.01		0.4	0.99
rs2052455	141005765	intronic	FCHSD1	5	C	T	keep	0.387	0.97		0.401	0.98
rs803160	90580743	intronic	CDK14	7	A	G	keep	0.685	1.01		0.401	1.01
rs1568685	123735758	intergenic	LOC105375734(dist=85694),LINC01151(dist=16047)	8	A	C	keep	0.124	1.08		0.402	1.02
rs16996017	9449098	intronic	LAMP5	20	T	G		0.302	1.05		0.402	0.98
rs208367	52033412	intronic	BCAS1	20	A	C	keep	0.785	0.99		0.402	1.01
rs2235544	54148158	intronic	DIO1	1	A	C	keep	0.389	0.98		0.402	0.99
rs2324908	65741222	intergenic	MIR4704(dist=50765),PCDH9(dist=33745)	13	G	A		0.917	1		0.402	0.98
rs7797972	34359462	ncRNA_intronic	NPSR1-AS1	7	G	A	keep	0.687	1.02		0.402	1.02
rs2074733	29068587	intronic	SF3A1	22	T	C	keep	0.953	1		0.403	0.99
rs2889756	187735465	intergenic	LOC253573(dist=41321),CRYGS(dist=3461)	3	G	A	keep	0.615	0.98		0.403	1.02
rs6469422	113534301	intronic	CSMD3	8	T	C		0.486	1.02		0.403	0.98
rs7669472	185256260	intronic	ENPP6	4	T	C	keep	0.705	0.99		0.403	0.98
rs1688123	3077332	intergenic	GNA11(dist=2332),GNA15(dist=9698)	19	T	C	keep	0.929	1		0.404	1.01
rs12188949	82957556	intergenic	VCAN(dist=43678),HAPLN1(dist=12217)	5	C	T	keep	0.554	0.98		0.405	0.98
rs6754024	222870268	intronic	PAX3	2	T	G	keep	0.283	1.04		0.405	1.02
rs10259514	36796230	intergenic	AOAH(dist=65551),ELMO1(dist=62806)	7	G	A	keep	0.852	1.01		0.406	1.01
rs1572845	67691674	intergenic	SERBP1(dist=22963),GADD45A(dist=231774)	1	A	G	keep	0.918	1		0.406	0.98
rs2773288	5138612	ncRNA_intronic	LYRM4-AS1	6	T	C		0.284	1.04		0.406	1.02
rs10510488	19417285	intronic	KCNH8	3	G	A	keep	0.902	1		0.407	1.01
rs1566066	16259188	intronic	LDB2	4	C	T	keep	0.876	1.01		0.407	0.98
rs7589636	57543537	intergenic	CCDC85A(dist=1076724),VRK2(dist=444753)	2	G	A	keep	0.774	1.01		0.407	1.02
rs11785817	106245043	intergenic	LRP12(dist=574615),ZFPM2(dist=155280)	8	C	T	keep	0.548	1.02		0.408	0.98
rs2665322	84918772	intergenic	LOC146513(dist=34276),LINC00917(dist=4185)	16	C	T	keep	0.667	0.99		0.408	0.99
rs10148671	28539124	intergenic	LINC01551(dist=205373),PRKD1(dist=576314)	14	T	C	keep	0.783	1.01		0.409	0.99
rs12040679	186401551	intergenic	LINC01037(dist=688574),BRINP3(dist=1931869)	1	T	C		0.895	0.99		0.409	1.02
rs3812178	4661036	intergenic	NONE(dist=NONE),NONE(dist=NONE)	6	G	A		0.107	0.95		0.409	1.02
rs676165	121030877	intergenic	SORL1(dist=21196),MIR100HG(dist=434144)	11	T	C	keep	0.343	0.97		0.409	0.99
rs853377	14283383	intergenic	CD83(dist=38256),LINC01108(dist=104954)	6	A	G	keep	0.136	1.05		0.409	1.02
rs9666573	104033519	intergenic	LOC102723895(dist=48279),CASP12(dist=228136)	11	T	C		0.774	0.99		0.409	1.02
rs3794256	94006664	intronic	FGD6	12	A	G		0.233	0.96		0.41	1.02
rs481419	114575470	ncRNA_exonic	LOC103344931	10	T	C	keep	0.782	0.99		0.41	1.02
rs6060612	33853941	intronic	PHF20	20	A	G	keep	0.187	1.07		0.41	1.02
rs720796	40035896	ncRNA_intronic	SLC8A1-AS1	2	G	T	keep	0.247	1.03		0.41	0.99
rs7917304	7061240	intergenic	LINC00707(dist=136366),SFMBT2(dist=179352)	10	A	G		0.326	0.97		0.41	1.02
rs9855624	6468262	intergenic	MIR4790(dist=1201322),GRM7-AS3(dist=180783)	3	A	G		0.0483	1.06		0.41	1.01
rs1076691	41459710	intergenic	PTPRT(dist=207739),SRSF6(dist=60208)	20	C	T	keep	0.558	1.04		0.411	0.97
rs10983184	118273879	intronic	ASTN2	9	C	T	keep	0.779	0.99		0.412	1.01
rs1609432	86260171	intronic	JPH3	16	A	G	keep	0.0126	1.07		0.412	0.99
rs1972755	79637695	intronic	CTNNA2	2	T	C	keep	0.93	1		0.413	1.01
rs215006	152797321	intronic	SYNE1	6	A	G	keep	0.156	1.05		0.413	1.02
rs1023098	38538370	intergenic	LINC01343(dist=85344),RRAGC(dist=538086)	1	T	C	keep	0.272	1.03		0.414	0.99
rs6799845	174074053	intergenic	ECT2(dist=52095),SPATA16(dist=15788)	3	G	A	keep	0.411	0.98		0.414	0.99
rs7336307	85808355	intergenic	SLITRK6(dist=536871),LINC00430(dist=553821)	13	C	A	keep	0.882	1		0.414	1.01
rs751789	53969029	intergenic	LINC01441(dist=491887),CBLN4(dist=36791)	20	C	T	keep	0.231	1.04		0.414	0.99
rs11860440	1697619	intronic	MAPK8IP3	16	G	A	keep	0.207	1.04		0.415	1.02
rs10820387	104986276	ncRNA_intronic	LINC01492	9	C	A	keep	0.661	0.98		0.416	1.02
rs11037537	43628310	intergenic	MIR129-2(dist=68701),HSD17B12(dist=30409)	11	C	T		0.0343	0.93		0.416	0.99
rs11581155	50748894	intronic	FAF1	1	T	G	keep	0.551	0.97		0.416	1.02
rs1026293	19706522	intergenic	OSR1(dist=284669),LINC00954(dist=225574)	2	T	C	keep	0.646	1.01		0.418	0.99
rs12967520	26139348	intergenic	MIR302F(dist=6424),DSC3(dist=683981)	18	T	G		0.356	0.97		0.418	0.99
rs1440046	181899210	ncRNA_intronic	LOC101927156	2	A	G	keep	0.0629	1.06		0.418	0.99
rs12513290	141536518	exonic	CLGN	4	A	G		0.656	1.02		0.419	1.02
rs3786305	11973565	intronic	IMPA2	18	A	G	keep	0.393	1.04		0.419	0.98
rs859381	173743515	intronic	TNR	1	C	T		0.843	1.01		0.419	1.01
rs139676	23578765	intronic	SGSM1	22	G	A		0.573	1.02		0.42	1.01
rs17190891	223754889	intergenic	KCNE4(dist=126290),SCG2(dist=415013)	2	T	C	keep	0.553	1.02		0.42	1.02
rs1915637	66174229	intergenic	REEP3(dist=1119340),ANXA2P3(dist=81062)	10	C	A	keep	0.113	1.08		0.42	0.98
rs6993922	26640531	intergenic	DPYSL2(dist=68921),ADRA1A(dist=21053)	8	G	A	keep	0.71	1.02		0.42	0.98
rs10096021	83941330	intergenic	SNX16(dist=1024254),LINC01419(dist=537218)	8	T	G		0.353	0.97		0.421	0.99
rs2331545	178802595	downstream	OVAAL	1	G	A		0.142	1.04		0.421	1.01
rs2578500	5515148	exonic	ICE1	5	G	A	keep	0.639	0.99		0.421	1.01
rs9288260	196836075	ncRNA_exonic	LOC101927482	2	T	C	keep	0.53	1.03		0.421	0.98
rs10517593	155620434	intronic	DCHS2	4	G	A	keep	0.0354	1.06		0.422	0.99
rs1346452	88422883	intergenic	MEF2C-AS1(dist=58934),MIR3660(dist=925311)	5	A	G		0.546	0.98		0.422	0.99
rs2291310	179332003	exonic	TTN	2	C	T	keep	0.458	0.96		0.422	0.98
rs4752791	47692599	intronic	AGBL2	11	C	T		0.66	1.02		0.422	1.02
rs4877127	89998402	intergenic	SPATA31C2(dist=58682),SPIN1(dist=194715)	9	T	G	keep	0.804	0.99		0.422	1.01
rs4960016	4633860	intergenic	KU-MEL-3(dist=76708),NONE(dist=NONE)	6	C	A	keep	0.511	0.97		0.422	1.02
rs10477224	143426691	intergenic	HMHB1(dist=246214),YIPF5(dist=91225)	5	G	T		0.931	1		0.424	0.98
rs1335740	76318553	intronic	ST6GALNAC3	1	G	A	keep	0.231	1.04		0.424	1.02
rs2566539	79635253	intronic	CTNNA2	2	T	G		0.694	0.99		0.424	1.01
rs10780675	86203640	intergenic	SLC28A3(dist=30407),NTRK2(dist=269553)	9	G	A	keep	0.038	1.07		0.425	0.98
rs13271165	43185345	intergenic	HGSNAT(dist=8218),POTEA(dist=81397)	8	C	T	keep	0.397	0.95		0.426	0.97
rs2073489	225130294	intronic	PSEN2	1	T	C		0.918	1		0.426	1.01
rs2715423	97329396	exonic	PGPEP1L	15	A	G	keep	0.656	1.01		0.426	1.01
rs6935162	129949280	intronic	ARHGAP18	6	T	G	keep	0.00737	0.92		0.426	0.99
rs856327	50754175	intergenic	LINC01524(dist=53803),TSHZ2(dist=268178)	20	C	T	keep	0.971	1		0.426	1.02
rs6564865	71926073	intergenic	C16orf47(dist=190226),LINC01568(dist=52132)	16	A	G	keep	0.657	1.02		0.427	0.99
rs9644872	27935758	intergenic	C9orf72(dist=371894),LINGO2(dist=2326)	9	G	A	keep	0.636	1.01		0.427	1.01
rs3824147	76566713	intergenic	CASC9(dist=213034),HNF4G(dist=48045)	8	T	G	keep	0.214	0.97		0.428	0.99
rs6932960	156785155	intergenic	MIR1202(dist=475450),ARID1B(dist=355601)	6	G	A	keep	0.0795	0.9		0.428	0.98
rs7690190	16128817	intronic	LDB2	4	A	C	keep	0.467	1.02		0.428	1.01
rs1124524	213744660	intergenic	KCNK2(dist=267601),KCTD3(dist=62698)	1	C	T		0.902	1		0.43	1.01
rs1430182	175165401	intronic	WIPF1	2	A	G	keep	0.582	0.98		0.43	1.01
rs7801538	112440090	intergenic	HRAT17(dist=17156),GPR85(dist=67614)	7	C	T	keep	0.451	0.97		0.43	0.98
rs7539779	228707841	intergenic	PGBD5(dist=79544),COG2(dist=136984)	1	G	T	keep	0.149	0.94		0.431	1.02
rs1346665	90757503	intergenic	FZD1(dist=21435),MTERF1(dist=582624)	7	T	G	keep	0.421	1.02		0.432	1.01
rs2224954	17761828	intronic	SH3GL2	9	C	A		0.123	1.04		0.432	0.99
rs3757621	83107429	intronic	SEMA3E	7	A	G	keep	0.36	1.03		0.432	1.01
rs6427703	161201316	intergenic	CCDC190(dist=96087),RGS4(dist=103704)	1	G	A	keep	0.684	0.99		0.432	0.99
rs924425	123287579	intronic	ZNF664-FAM101A	12	A	G	keep	0.0473	0.94		0.432	1.01
rs11082439	41124301	intronic	SLC14A2	18	A	G		0.311	1.04		0.433	1.02
rs17086750	85783635	intronic	HNRNPK	9	T	G	keep	0.589	0.98		0.433	1.02
rs4147720	206706295	intronic	NDUFS1	2	T	C		0.285	1.03		0.433	0.99
rs4392257	107081285	intergenic	ST6GAL2(dist=211290),MIR548AU(dist=51268)	2	T	C	keep	0.501	1.04		0.433	0.98
rs12894942	97402628	intergenic	LOC100129345(dist=179880),LINC01550(dist=59072)	14	A	G	keep	0.123	1.04		0.434	1.01
rs1554326	134614835	intronic	ST3GAL1	8	T	C	keep	0.289	1.03		0.434	0.99
rs1979425	151262674	intergenic	LOC646903(dist=88955),LINC01213(dist=176322)	3	T	C	keep	0.152	0.92		0.434	1.03
rs2165208	165658095	intronic	SCN3A	2	A	G	keep	0.464	0.97		0.434	0.98
rs864163	173758982	intronic	TNR	1	C	T		0.958	1		0.434	1.01
rs10103490	118951047	intronic	EXT1	8	C	T	keep	0.964	1		0.435	0.99
rs10517884	64840686	intronic	TECRL	4	T	C	keep	0.0145	0.93		0.435	1.01
rs615019	3553318	ncRNA_intronic	LOC105376360	10	A	G		0.426	0.97		0.435	0.98
rs900630	58299987	intergenic	FOXB1(dist=214553),ANXA2(dist=126655)	15	T	C	keep	0.714	1.01		0.435	1.02
rs1610058	31596208	intronic	CCDC129	7	C	T	keep	0.153	1.04		0.436	1.01
rs216572	52199075	intergenic	LINC01539(dist=243310),TXNL1(dist=221976)	18	T	C	keep	0.41	0.97		0.436	1.01
rs948191	70130643	intronic	SHANK2	11	C	T	keep	0.188	1.04		0.436	0.99
rs13282855	71553805	ncRNA_intronic	LOC101926892	8	T	C	keep	0.0513	0.87		0.437	0.98
rs1987475	141837372	intergenic	TRY2P(dist=218821),MTRNR2L6(dist=216322)	7	C	T	keep	0.922	1		0.437	1.01
rs10061858	143445136	intergenic	HMHB1(dist=264659),YIPF5(dist=72780)	5	G	A	keep	0.887	1.01		0.438	0.98
rs11770510	48709170	intergenic	ABCA13(dist=51533),CDC14C(dist=225533)	7	T	C	keep	0.363	0.97		0.439	0.99
rs499261	132583894	intronic	OPCML	11	C	T	keep	0.163	1.06		0.439	1.01
rs6079235	13886789	intronic	SEL1L2	20	T	C		0.723	0.99		0.439	1.01
rs7135624	122713784	downstream	GTF2H3	12	G	A		0.793	1.01		0.439	1.01
rs7557491	64706061	intergenic	LOC339807(dist=8941),SERTAD2(dist=6198)	2	A	C		0.62	0.98		0.439	1.01
rs222972	26800448	intronic	CYYR1	21	T	C	keep	0.438	1.03		0.44	1.01
rs1003887	17788400	UTR3	INSL3(NM_005543:c.*263C>T,NM_001265587:c.*280C>T)	19	G	A	keep	0.629	1.01		0.441	0.99
rs12334834	49445899	intergenic	UBE2V2(dist=308892),LOC101929268(dist=180781)	8	A	G		0.108	1.05		0.441	1.01
rs2306531	158300356	ncRNA_intronic	LINC00880,LINC00881	3	A	G	keep	0.913	1		0.441	1.01
rs571294	42132951	exonic	ZNF568	19	C	T	keep	0.889	1		0.441	1.01
rs7865126	19092828	UTR5	HAUS6(NM_001270890:c.-179G>A,NM_017645:c.-179G>A)	9	C	T	keep	0.414	1.04		0.441	1.02
rs9873087	144877181	intronic	SLC9A9	3	C	T	keep	0.425	1.02		0.441	0.99
rs11603790	36737731	intergenic	C11orf74(dist=100314),LOC103312105(dist=1858659)	11	C	T		0.894	1		0.442	1.02
rs10516939	94793723	intronic	GRID2	4	T	C	keep	0.631	1.02		0.443	0.98
rs1200618	104105095	intergenic	LOC102723895(dist=119855),CASP12(dist=156560)	11	A	G		0.753	0.99		0.443	0.99
rs273449	81086536	intergenic	LOC101927450(dist=136135),TLE4(dist=289972)	9	A	C	keep	0.329	0.97		0.443	0.99
rs3812179	4661015	intergenic	NONE(dist=NONE),NONE(dist=NONE)	6	C	T		0.11	0.95		0.443	1.01
rs10499007	96398521	intergenic	MANEA(dist=234472),FUT9(dist=172045)	6	T	C		0.36	1.03		0.444	0.99
rs3803433	99239196	intronic	ALDH1A3	15	T	C	keep	0.398	1.03		0.444	1.02
rs4905092	93369983	intergenic	PRIMA1(dist=45464),FAM181A-AS1(dist=70846)	14	G	T	keep	0.131	1.04		0.444	0.99
rs6762462	188424749	intronic	MASP1	3	A	C	keep	0.727	0.99		0.444	0.99
rs1037435	43228223	intronic	NELL2	12	A	G	keep	0.779	1.01		0.445	1.01
rs10493152	50901365	intronic	FAF1	1	G	A	keep	0.000932	1.13		0.445	1.02
rs2178528	158086249	intergenic	LINC01022(dist=8863),NCAPG2(dist=30373)	7	G	A	keep	0.715	1.01		0.445	0.99
rs3213566	119706961	intronic	SPPL3	12	A	G	keep	0.0991	0.96		0.445	1.01
rs6023227	52470314	intergenic	PFDN4(dist=200415),DOK5(dist=55104)	20	A	G		0.454	1.03		0.445	1.02
rs7086170	105564241	intronic	SH3PXD2A	10	T	C	keep	0.744	0.98		0.445	0.97
rs10151183	42584902	intergenic	LRFN5(dist=1141398),FSCB(dist=1458200)	14	G	A	keep	0.666	0.98		0.446	1.03
rs7094971	61119570	intronic	SLC16A9	10	G	A	keep	0.412	1.03		0.446	1.02
rs7754964	155064405	intergenic	CNKSR3(dist=190960),SCAF8(dist=31799)	6	C	T	keep	0.159	0.96		0.446	0.99
rs989017	106190671	intronic	GUCY1A2	11	A	C	keep	0.785	1.01		0.447	1.02
rs3856791	11143105	intergenic	SLC6A1(dist=87170),HRH1(dist=10674)	3	A	C	keep	0.755	1.01		0.45	0.99
rs9822807	168213790	intergenic	BCHE(dist=1175843),ZBBX(dist=226981)	3	G	A	keep	0.3	0.96		0.45	1.02
rs10502036	103959431	ncRNA_intronic	LOC102723895	11	C	A		0.787	0.99		0.451	1.01
rs12587447	93836479	intergenic	SERPINA10(dist=7118),SERPINA6(dist=3859)	14	C	T	keep	0.605	1.04		0.451	1.03
rs30365	55864542	intronic	C5orf67	5	T	C	keep	0.869	1.01		0.451	1.02
rs4650044	70631985	intergenic	HHLA3(dist=25692),CTH(dist=17504)	1	G	A	keep	0.00292	1.09		0.451	1.01
rs4762184	94018528	intronic	FGD6	12	T	C		0.175	0.95		0.451	0.98
rs17100274	77547001	intronic	AK5	1	G	A	keep	0.463	0.95		0.452	1.03
rs12605728	48602574	intronic	DCC	18	A	G	keep	0.429	1.04		0.453	1.02
rs7764728	14776436	intergenic	LINC01108(dist=382772),JARID2(dist=577749)	6	C	T	keep	0.657	0.99		0.453	1.01
rs4714664	43171494	intronic	PTK7	6	C	A	keep	0.658	1.03		0.454	1.03
rs7429237	54435366	intronic	CACNA2D3	3	A	G	keep	0.636	0.99		0.454	0.99
rs954070	120081574	intergenic	TLR4(dist=561984),BRINP1(dist=887155)	9	A	G	keep	0.858	1		0.454	0.99
rs1181352	79653027	intergenic	NRXN3(dist=248641),DIO2(dist=80594)	14	G	T	keep	0.531	0.98		0.455	0.99
rs12993807	220204673	intronic	SLC4A3	2	A	G	keep	0.573	1.04		0.455	1.03
rs1912842	34549321	intergenic	LOC101928622(dist=831411),ARAP2(dist=1194694)	4	A	C	keep	0.0147	1.09		0.455	0.98
rs16946659	90616811	intergenic	SLCO3A1(dist=100142),ST8SIA2(dist=121333)	15	T	C		0.349	0.97		0.457	0.98
rs6471657	58923078	intergenic	LOC101929488(dist=483109),LINC01602(dist=130393)	8	A	G		0.909	1		0.457	1.01
rs1636556	80512022	intergenic	SEMA3C(dist=125419),LOC100128317(dist=531616)	7	G	T	keep	0.867	0.99		0.458	1.01
rs2128422	177316368	ncRNA_intronic	MIR1267	4	G	A		0.217	1.04		0.458	1.01
rs7112509	2967437	intronic	NAP1L4	11	C	T	keep	0.105	0.93		0.458	1.02
rs12475055	102245323	intergenic	IL1RL2(dist=23080),IL1RL1(dist=49071)	2	C	A	keep	0.557	0.98		0.459	0.99
rs1956658	93349018	intergenic	PRIMA1(dist=24499),FAM181A-AS1(dist=91811)	14	T	C	keep	0.215	1.04		0.459	0.99
rs6953445	20424499	intergenic	ITGB8(dist=2592),ABCB5(dist=197271)	7	C	A	keep	0.428	1.02		0.459	0.99
rs1509718	108496783	intergenic	DDX10(dist=179916),C11orf87(dist=301273)	11	T	C	keep	0.974	1		0.46	1.01
rs3805635	127701020	intronic	FBN2	5	C	T		0.577	0.97		0.46	0.98
rs7445994	111947314	intergenic	EPB41L4A-AS2(dist=162740),LOC102467214(dist=44718)	5	C	T	keep	0.772	1.01		0.46	0.99
rs7728690	88446970	intergenic	MEF2C-AS1(dist=83021),MIR3660(dist=901224)	5	T	C	keep	0.49	0.98		0.46	0.99
rs11035788	40320190	intronic	LRRC4C	11	C	T		0.433	0.97		0.461	1.02
rs6815296	15301234	downstream	FAM200B	4	C	T		0.211	1.04		0.461	0.99
rs6844558	186218430	intergenic	HELT(dist=39478),SLC25A4(dist=82981)	4	C	T	keep	0.329	1.04		0.461	1.01
rs10457834	149084493	intergenic	SASH1(dist=169616),UST(dist=25471)	6	T	C	keep	0.0238	0.94		0.462	0.99
rs11927026	168971317	intronic	SERPINI1	3	G	A		0.235	1.06		0.462	0.98
rs12058613	232849072	ncRNA_intronic	LOC101927787	1	G	A	keep	0.618	1.01		0.462	0.99
rs2949769	142926851	ncRNA_exonic	EPHA1-AS1	7	G	A	keep	0.743	1.01		0.462	0.99
rs4888320	73549365	intronic	WDR59	16	G	T	keep	0.183	0.93		0.462	1.02
rs7098691	128942707	intronic	DOCK1	10	T	C	keep	0.837	1.01		0.462	1.01
rs8067676	13745153	intergenic	HS3ST3A1(dist=299169),CDRT15P1(dist=123387)	17	G	T		0.955	1		0.462	1.01
rs1437466	65517854	intergenic	SPRED2(dist=4694),MIR4778(dist=921031)	2	T	C		0.447	0.98		0.463	1.01
rs1944386	34291619	intergenic	MIR4318(dist=800443),MIR924HG(dist=749267)	18	G	A	keep	0.293	0.97		0.463	0.99
rs666362	40313149	ncRNA_intronic	SLC8A1-AS1	2	C	T	keep	0.96	1		0.463	0.98
rs10965553	22976069	intergenic	LINC01239(dist=161857),LOC101929563(dist=514620)	9	G	A	keep	0.907	1		0.465	0.99
rs663528	29505076	intergenic	LINC00544(dist=82451),LINC00365(dist=70239)	13	A	C	keep	0.533	1.02		0.465	1.01
rs10483404	31817809	intergenic	RNU6-2(dist=75583),AKAP6(dist=50421)	14	G	A	keep	0.892	1.01		0.466	0.98
rs757980	28692061	intronic	CREB5	7	G	A	keep	0.671	1.01		0.466	1.01
rs9358276	19914238	intergenic	LOC101928519(dist=625548),ID4(dist=31342)	6	C	T	keep	0.189	1.06		0.466	1.02
rs2215676	21159662	intergenic	LINC01162(dist=131366),SP4(dist=274552)	7	G	T	keep	0.169	1.04		0.467	1.01
rs6860457	39818449	intergenic	LOC101926940(dist=257882),LINC00603(dist=269701)	5	T	G	keep	0.267	0.97		0.467	1.01
rs8029320	20437666	intergenic	TUBGCP5(dist=12334),CYFIP1(dist=6424)	15	A	G		0.0603	1.07		0.467	0.99
rs11924870	168976499	intronic	SERPINI1	3	A	C	keep	0.248	1.06		0.468	0.98
rs2161212	32693527	intergenic	NONE(dist=NONE),LINC00662(dist=279714)	19	A	G		0.668	0.99		0.468	1.01
rs612243	2295708	intronic	ZFYVE28	4	A	G	keep	0.423	0.98		0.468	1.01
rs749374	24343003	intergenic	GZMB(dist=169731),STXBP6(dist=5698)	14	A	G	keep	0.936	1		0.468	1.01
rs3870364	153468372	intronic	RGS17	6	A	G		0.384	0.98		0.469	1.01
rs10166465	35873509	intergenic	MIR548AD(dist=323453),LOC100288911(dist=561887)	2	C	T	keep	0.05	0.95		0.47	0.99
rs10486777	15736669	intergenic	MEOX2-AS1(dist=33627),ISPD(dist=357008)	7	C	A	keep	0.915	0.99		0.47	0.98
rs10777288	89997929	intergenic	KERA(dist=21667),LUM(dist=23434)	12	G	A	keep	0.474	0.98		0.471	0.99
rs11898024	58115520	intronic	VRK2	2	C	A	keep	0.00664	1.15		0.471	1.02
rs6454860	92261323	intergenic	MAP3K7(dist=907582),MIR4643(dist=26776)	6	G	A	keep	0.3	1.03		0.471	0.99
rs6545816	60568365	intronic	BCL11A	2	A	C	keep	0.39	0.98		0.471	1.01
rs10238679	48135217	intergenic	UPP1(dist=20362),ABCA13(dist=73172)	7	C	T	keep	0.743	0.99		0.472	1.01
rs2829317	25040121	intergenic	LOC101927869(dist=424560),LOC339622(dist=94614)	21	G	A	keep	0.757	1.01		0.472	0.99
rs10756	35196656	intronic	URI1	19	T	C	keep	0.525	1.02		0.473	0.99
rs3749748	127378448	intergenic	CTXN3(dist=356227),LINC01184(dist=6695)	5	T	C	keep	0.184	1.05		0.473	1.01
rs4391081	185211312	intergenic	STOX2(dist=29635),ENPP6(dist=35541)	4	T	C	keep	0.508	1.02		0.473	1.01
rs11995221	94736522	ncRNA_intronic	LINC00535	8	A	G	keep	0.891	1		0.474	0.99
rs4555584	164091428	intergenic	FSTL5(dist=786792),MIR4454(dist=142748)	4	A	G		0.724	0.99		0.474	1.01
rs11655330	57001546	intergenic	TBX4(dist=85100),NACA2(dist=21030)	17	T	C	keep	0.429	0.98		0.475	1.01
rs12567890	230873627	intergenic	SIPA1L2(dist=155650),LOC101927683(dist=55996)	1	A	G	keep	0.219	1.05		0.475	0.99
rs2847111	13491671	intronic	LDLRAD4	18	A	G	keep	0.306	0.96		0.475	0.98
rs9313523	170119753	intergenic	KCNIP1(dist=23539),GABRP(dist=23548)	5	A	C	keep	0.397	1.04		0.475	0.98
rs2073246	36199744	intronic	PAX9	14	T	C	keep	0.132	1.04		0.476	1.01
rs2155354	94955929	intergenic	LOC100129203(dist=348712),FAM76B(dist=185825)	11	G	A	keep	0.628	0.99		0.476	0.99
rs2697160	10950251	intronic	SLC6A11	3	A	G	keep	0.795	1.01		0.476	1.01
rs3771725	74339404	intronic	SLC4A5	2	G	T	keep	0.977	1		0.476	1.02
rs10778964	82204552	intergenic	TMTC2(dist=152356),MIR548T(dist=858714)	12	G	A	keep	0.0841	1.08		0.477	0.98
rs11168740	47466900	intronic	ADCY6	12	G	A	keep	0.487	0.98		0.477	0.99
rs4974283	70396248	intergenic	LINC01212(dist=249107),FOXP1(dist=690307)	3	T	C	keep	0.184	1.04		0.477	0.99
rs1014200	68119434	intergenic	LINC00593(dist=197074),TLE3(dist=7750)	15	G	T	keep	0.302	1.03		0.478	1.01
rs4131315	54434728	intronic	CACNA2D3	3	T	C		0.591	0.98		0.478	0.99
rs9567145	42767935	intronic	ENOX1	13	A	G	keep	0.828	0.99		0.478	1.01
rs1367490	122897120	intronic	PKIB	6	G	A	keep	0.961	1		0.479	1.02
rs1857496	90557863	intergenic	MIR4289(dist=7223),C9orf47(dist=237735)	9	G	A	keep	0.135	1.04		0.479	1.01
rs1925852	94405622	intergenic	LOC101927284(dist=19957),LINC00557(dist=4674)	13	G	A	keep	0.364	0.97		0.479	1.01
rs4712644	22052549	ncRNA_intronic	CASC15	6	G	A	keep	0.951	1		0.479	1.01
rs743479	44436378	intergenic	C21orf33(dist=46345),ICOSLG(dist=30928)	21	G	A	keep	0.702	1.01		0.479	0.99
rs8080537	56806918	intronic	BCAS3	17	A	G	keep	0.311	0.95		0.479	0.98
rs11739973	39805914	intergenic	LOC101926940(dist=245347),LINC00603(dist=282236)	5	C	T		0.242	0.97		0.48	1.01
rs7120737	47658971	intronic	AGBL2	11	G	A		0.602	1.02		0.48	1.02
rs1213378	78283636	intergenic	HTR1B(dist=53178),MEI4(dist=173456)	6	A	G	keep	0.0485	0.95		0.481	0.99
rs1342476	34824768	intergenic	C1orf94(dist=367450),MIR552(dist=83019)	1	T	C		0.345	0.97		0.482	0.99
rs1587051	99062505	intronic	CNTN5	11	A	G	keep	0.873	1.01		0.482	0.98
rs7111266	106645805	intergenic	GUCY1A2(dist=251424),CWF19L2(dist=56477)	11	C	T	keep	0.44	1.02		0.482	0.99
rs10020489	86664973	intronic	ARHGAP24	4	A	G		0.871	0.99		0.483	1.01
rs1152947	68678978	intergenic	MYRFL(dist=40206),LINC01481(dist=223260)	12	A	G	keep	0.798	1.01		0.483	0.99
rs1341573	74669404	intronic	FPGT-TNNI3K,TNNI3K	1	C	T	keep	0.798	1.01		0.483	0.99
rs6719738	79613746	intronic	CTNNA2	2	T	C		0.344	0.97		0.483	1.01
rs727479	49321839	intronic	CYP19A1	15	G	T	keep	0.157	1.04		0.483	0.99
rs7906222	61000491	intergenic	FAM13C(dist=207824),SLC16A9(dist=80037)	10	A	G	keep	0.195	0.95		0.483	1.02
rs6471656	58922602	intergenic	LOC101929488(dist=482633),LINC01602(dist=130869)	8	G	A		0.977	1		0.484	1.01
rs7618904	147090981	intergenic	C3orf58(dist=1897081),PLOD2(dist=178937)	3	G	A	keep	0.957	1		0.484	1.02
rs1491491	79647571	intergenic	NRXN3(dist=243185),DIO2(dist=86050)	14	T	C		0.683	0.99		0.485	1.01
rs2433105	25605996	intergenic	CDCA2(dist=184654),EBF2(dist=149167)	8	G	T	keep	0.208	0.95		0.485	1.02
rs3742897	68462198	intronic	ACTN1	14	A	G	keep	0.455	0.97		0.485	1.01
rs749003	118333503	intronic	SPAG17	1	C	T	keep	0.775	0.99		0.485	0.98
rs10116810	103048742	intronic	PLPPR1	9	C	T	keep	0.11	1.05		0.486	0.99
rs10281623	47723347	intergenic	C7orf65(dist=55576),LINC00525(dist=44252)	7	C	T	keep	0.935	1		0.486	1.02
rs10494519	177719004	intronic	AXDND1	1	A	G	keep	0.227	0.94		0.486	0.98
rs1146635	76024923	intronic	RABGGTB	1	T	C		0.661	0.99		0.486	1.01
rs2272666	145551792	intronic	FBXL6	8	G	A		0.188	0.96		0.486	1.01
rs10268853	107499992	intronic	LAMB4	7	C	T	keep	0.569	0.97		0.487	0.98
rs1902358	67102711	ncRNA_intronic	LINC01515	10	G	T	keep	0.725	0.99		0.487	0.99
rs2542671	52767337	intergenic	FTO(dist=61457),LOC100996338(dist=69621)	16	A	G	keep	0.547	1.02		0.487	1.01
rs10498358	40355362	intergenic	FBXO33(dist=1383907),LOC644919(dist=138304)	14	T	C		0.692	0.99		0.488	1.01
rs10509426	82882268	intergenic	SH2D4B(dist=485972),NRG3(dist=742782)	10	A	G	keep	0.591	0.98		0.488	0.98
rs6105966	18746399	intronic	C20orf78	20	G	A	keep	0.323	0.96		0.488	1.01
rs6793913	33004990	intergenic	CCR4(dist=33583),GLB1(dist=8114)	3	C	T	keep	0.377	1.03		0.488	1.01
rs9401084	119163426	intergenic	CEP85L(dist=25495),LOC100287632(dist=47138)	6	A	G	keep	0.0559	0.93		0.488	1.02
rs16978339	41140234	intronic	SLC14A2	18	G	T		0.393	1.03		0.489	0.98
rs7068309	24703109	intronic	KIAA1217	10	C	T	keep	0.171	0.94		0.489	1.02
rs173110	179645963	intergenic	CCDC141(dist=22932),SESTD1(dist=28701)	2	A	C	keep	0.683	1.02		0.49	0.98
rs2033111	51143279	intergenic	MMD(dist=288939),TMEM100(dist=8708)	17	C	T		0.25	1.05		0.49	1.02
rs1152948	68678852	intergenic	MYRFL(dist=40080),LINC01481(dist=223386)	12	A	G		0.818	1.01		0.491	0.99
rs1200530	65765795	intergenic	MIR4704(dist=75338),PCDH9(dist=9172)	13	A	G	keep	0.943	1		0.491	0.99
rs1956593	28480576	intergenic	LINC01551(dist=146825),PRKD1(dist=634862)	14	G	A		0.936	1		0.491	0.99
rs4332918	227832946	ncRNA_intronic	LOC654841	2	G	A	keep	0.469	1.02		0.491	0.99
rs6075923	22453591	intergenic	LOC284788(dist=104310),LINC00261(dist=35601)	20	G	A	keep	0.402	1.05		0.491	0.98
rs6502692	2966475	intergenic	OR1D2(dist=23435),OR1G1(dist=10179)	17	C	T		0.171	0.93		0.491	0.98
rs6536747	164815002	intronic	42430	4	T	G	keep	0.985	1		0.491	1.01
rs6891720	66536312	intergenic	CD180(dist=7939),LOC101928858(dist=588485)	5	C	T	keep	0.736	0.99		0.491	0.99
rs178467	44305868	intergenic	CALCOCO2(dist=8262),ATP5G1(dist=19279)	17	C	T	keep	0.241	1.05		0.492	0.99
rs2155440	107934986	intronic	EXPH5	11	C	T	keep	0.92	1		0.493	1.01
rs10244236	146982004	intronic	CNTNAP2	7	G	A	keep	0.187	1.05		0.494	0.99
rs1816164	157916086	intronic	PDGFC	4	T	C	keep	0.402	0.97		0.494	1.01
rs2778665	32097112	intergenic	ZEB1(dist=238364),ARHGAP12(dist=37220)	10	C	T	keep	0.141	1.04		0.494	1.01
rs10862905	83544863	ncRNA_intronic	MIR548T	12	C	T	keep	0.433	0.98		0.495	0.99
rs869111	245818990	exonic	OR2G2	1	A	G		0.392	1.02		0.495	1.01
rs10503562	15849800	intergenic	TUSC3(dist=181271),MSR1(dist=159958)	8	T	G		0.322	1.03		0.496	0.99
rs2834385	34428300	intronic	MRPS6	21	A	G	keep	0.108	0.96		0.496	0.99
rs6063186	46019143	intergenic	SULF2(dist=170376),LINC01522(dist=23101)	20	A	G	keep	0.279	1.03		0.496	0.99
rs10952646	145898190	intronic	CNTNAP2	7	G	A	keep	0.809	0.99		0.497	1.01
rs11656396	60476538	intronic	GNA13	17	T	C	keep	0.231	1.05		0.497	0.98
rs1356394	102829858	intergenic	OLFM3(dist=594480),COL11A1(dist=284753)	1	T	C	keep	0.00487	1.23		0.497	1.02
rs2626385	52799841	intergenic	MIR4431(dist=16584),ASB3(dist=950780)	2	T	G		0.00422	0.91		0.497	0.99
rs3861787	4604346	intergenic	TRIM68(dist=18281),OR51D1(dist=13175)	11	T	G	keep	0.788	0.98		0.498	0.98
rs6823748	84756775	intergenic	GPAT3(dist=10724),LOC101928978(dist=351484)	4	C	T		0.72	0.99		0.498	1.01
rs9401001	117807422	intronic	ROS1	6	C	A		0.56	1.02		0.498	0.99
rs952121	23426491	intergenic	UBE3A(dist=191223),ATP10A(dist=48462)	15	G	A	keep	0.917	1		0.499	1.01
rs1322946	52713799	intergenic	LINC01065(dist=89763),LINC00558(dist=573756)	13	C	A	keep	0.47	0.96		0.5	1.02
rs2023001	162847793	intronic	PARK2	6	A	G	keep	0.417	1.02		0.5	1.01
rs4455605	40184520	intergenic	LINC00603(dist=95337),PTGER4(dist=531269)	5	G	A	keep	0.162	0.96		0.5	0.99
rs4883777	65872707	intronic	PCDH9	13	C	T		0.124	0.96		0.5	0.99
rs759458	65098869	exonic	SLC1A4	2	T	C	keep	0.299	0.97		0.5	0.99
rs851436	19346582	intergenic	NT5C1B-RDH14(dist=712255),MIR4757(dist=65089)	2	T	G		0.116	0.95		0.5	1.01
rs1469594	38764099	intronic	GALM	2	G	A	keep	0.698	0.99		0.501	1.01
rs1344050	26177559	intergenic	MIR302F(dist=44635),DSC3(dist=645770)	18	C	T	keep	0.126	0.95		0.502	1.01
rs2106737	111365757	intronic	DOCK4	7	C	T	keep	0.397	0.96		0.502	1.02
rs2736619	190945317	downstream	INPP1	2	T	C	keep	0.315	1.04		0.502	1.01
rs920547	69505833	intronic	THSD4	15	T	C	keep	0.0633	0.95		0.502	0.99
rs2283089	126507214	intronic	GRM8	7	T	C	keep	0.886	0.99		0.503	1.02
rs7924149	17242840	intronic	TRDMT1	10	G	T	keep	0.136	0.94		0.503	1.02
rs897069	3796822	intronic	DCDC2C	2	A	G	keep	0.486	1.02		0.503	0.99
rs3824761	129620017	intronic	PTPRE	10	C	T	keep	0.924	1		0.504	1.01
rs4244562	36450523	intergenic	SPRED1(dist=13781),FAM98B(dist=83097)	15	G	A	keep	0.402	1.02		0.504	0.99
rs499952	93822640	intronic	MRE11A	11	T	G	keep	0.0232	1.07		0.504	1.01
rs686538	61522628	intronic	PPM1H	12	A	G	keep	0.456	1.03		0.504	0.99
rs1528143	16015965	intergenic	MEOX2-AS1(dist=312923),ISPD(dist=77712)	7	A	C	keep	0.336	0.96		0.505	0.98
rs4729873	102519017	intronic	ARMC10	7	G	A	keep	0.562	0.98		0.506	0.99
rs4736297	139922952	intronic	COL22A1	8	G	T	keep	0.34	0.97		0.506	0.99
rs483884	95551040	intronic	MAML2	11	T	C	keep	0.306	1.03		0.506	1.01
rs8096471	59099373	intronic	BCL2	18	A	G	keep	0.937	1		0.506	1.02
rs1940935	102260225	intergenic	MMP12(dist=9251),MMP13(dist=58706)	11	G	A	keep	0.878	1		0.507	0.99
rs7038996	133955464	intergenic	MED27(dist=10369),NTNG2(dist=71691)	9	C	T	keep	0.752	1.01		0.507	0.99
rs17017378	79717878	intronic	CTNNA2	2	G	A	keep	0.858	1.01		0.508	1.02
rs1872712	128146604	intronic	TMEM132D	12	C	T		0.159	1.04		0.508	0.99
rs40713	9307909	intronic	SEMA5A	5	G	A	keep	0.281	1.03		0.508	1.01
rs616329	61182880	intergenic	LOC284294(dist=941073),CDH7(dist=385588)	18	A	G	keep	0.449	0.98		0.508	0.99
rs11084566	36049889	intergenic	ZNF536(dist=309083),TSHZ3(dist=407802)	19	C	T	keep	0.514	1.02		0.509	0.99
rs2246476	154508325	intronic	SMG5	1	G	A	keep	0.353	0.97		0.509	0.99
rs622463	23999701	UTR3	SDF2(NM_006923:c.*433C>A)	17	G	T		0.0971	1.06		0.509	0.99
rs733258	31554200	intronic	FRY	13	C	T	keep	0.976	1		0.509	1.01
rs8098279	55136076	intronic	CPLX4	18	T	C		0.881	1.01		0.509	0.98
rs7598652	15352418	intronic	NBAS	2	C	T	keep	0.0859	0.95		0.51	0.99
rs9569858	57804146	intergenic	LINC00374(dist=98894),DIAPH3(dist=1333578)	13	T	C		0.0648	0.95		0.51	1.01
rs964665	185476575	ncRNA_intronic	LINC01036	1	C	T	keep	0.0309	0.92		0.51	0.99
rs716376	157479655	intergenic	CLINT1(dist=260894),LOC101927697(dist=200634)	5	G	A	keep	0.707	0.99		0.511	0.99
rs1016425	62675708	intergenic	CDH19(dist=253353),MIR5011(dist=224093)	18	A	G		0.822	0.99		0.512	0.99
rs10960113	1169531	intergenic	DMRT2(dist=121977),SMARCA2(dist=835688)	9	C	T	keep	0.918	1		0.512	0.99
rs2122952	195004717	intergenic	LOC101927406(dist=12117),LOC101927431(dist=298847)	2	G	A	keep	0.61	1.02		0.512	0.99
rs358345	13167688	intergenic	IQSEC1(dist=78071),NUP210(dist=165042)	3	C	A	keep	0.838	0.99		0.512	0.99
rs1034207	127379392	intergenic	MIR588(dist=531840),RSPO3(dist=102349)	6	G	A	keep	0.192	0.93		0.513	1.02
rs1253706	51470127	intronic	GNG2	14	A	G	keep	0.0168	0.94		0.513	0.99
rs1610403	55027749	intergenic	TBPL2(dist=50733),KTN1-AS1(dist=84879)	14	G	A	keep	0.851	0.99		0.513	0.99
rs2926362	22237539	intronic	POLR3E	16	T	C		0.836	0.99		0.513	0.99
rs746654	71894765	intergenic	C15orf59-AS1(dist=45569),TBC1D21(dist=58215)	15	G	A	keep	0.505	0.98		0.513	1.01
rs7583469	65504860	intronic	SPRED2	2	T	C		0.803	1.01		0.513	0.99
rs10496035	55030809	intronic	EML6	2	T	C	keep	0.607	0.98		0.514	0.99
rs2188190	125824972	intergenic	LOC101928283(dist=1018361),GRM8(dist=40916)	7	G	A	keep	0.0638	1.06		0.514	1.01
rs3934418	245827769	intergenic	OR2G2(dist=8531),OR2G3(dist=7742)	1	T	C	keep	0.24	1.03		0.515	1.01
rs4234306	156584525	intergenic	LOC100507537(dist=90342),PLCH1(dist=95840)	3	T	C	keep	0.0269	1.06		0.515	0.99
rs6078255	11520805	intergenic	LOC339593(dist=318774),LINC00687(dist=217830)	20	T	C	keep	0.928	1		0.515	0.99
rs6468122	32658869	intronic	NRG1	8	T	C		0.108	1.05		0.515	0.99
rs2359630	7755695	intronic	SORCS2	4	A	G	keep	0.267	1.04		0.516	0.99
rs4768609	44080698	intronic	ANO6	12	T	G	keep	0.41	1.02		0.516	1.01
rs6987909	26036647	intergenic	EBF2(dist=78090),PPP2R2A(dist=168277)	8	T	C	keep	0.0435	0.95		0.516	1.01
rs731915	4830348	intronic	ITPR1	3	G	A	keep	0.0639	1.05		0.516	0.99
rs7702830	111798779	intergenic	EPB41L4A-AS2(dist=14205),LOC102467214(dist=193253)	5	G	A		0.174	0.95		0.516	1.01
rs774387	65704371	intergenic	GRIP1(dist=345179),LOC102724421(dist=53302)	12	G	A	keep	0.191	1.04		0.516	1.01
rs1561541	143585385	intergenic	KYNU(dist=69030),ARHGAP15(dist=17984)	2	C	T	keep	0.0713	0.94		0.517	1.01
rs1941590	37054429	intergenic	LINC01477(dist=1121234),KC6(dist=259805)	18	A	G	keep	0.783	1.01		0.518	0.99
rs1007617	66467665	intronic	ITGA11	15	C	T	keep	0.0402	0.86		0.519	0.97
rs2161384	163554410	intergenic	MAT2B(dist=675473),LOC101927835(dist=253596)	5	G	A	keep	0.55	0.98		0.519	0.99
rs9932839	6387772	intronic	RBFOX1	16	C	T	keep	0.481	0.98		0.519	0.99
rs10088108	20107092	intronic	ATP6V1B2	8	G	A	keep	0.0825	0.94		0.52	0.99
rs2119179	40455146	intronic	LRRC4C	11	A	C		0.192	1.05		0.52	0.99
rs2457340	20204313	intergenic	ID4(dist=253903),MBOAT1(dist=3583)	6	G	T	keep	0.955	1		0.52	0.98
rs3817681	145553647	intronic	SLC52A2	8	C	T	keep	0.176	0.96		0.52	1.01
rs4650748	186186860	intergenic	LINC01037(dist=473883),NONE(dist=NONE)	1	A	G		0.979	1		0.52	0.99
rs4594899	1185216	intergenic	SLC12A7(dist=20044),CTD-3080P12.3(dist=40995)	5	G	A	keep	0.92	1		0.521	1.01
rs934241	218271711	ncRNA_intronic	DIRC3	2	T	C	keep	0.207	0.95		0.521	1.01
rs9550985	23055969	intronic	TNFRSF19	13	A	G	keep	0.526	0.97		0.521	0.98
rs1366154	6012444	intergenic	ICE1(dist=469097),FLJ33360(dist=351110)	5	G	A	keep	0.682	1.02		0.522	1.02
rs1906768	186756837	intergenic	LINC01037(dist=1043860),BRINP3(dist=1576583)	1	C	A	keep	0.76	0.99		0.522	0.98
rs7913538	123734561	intergenic	NSMCE4A(dist=9828),TACC2(dist=4118)	10	A	G	keep	0.277	0.97		0.522	1.01
rs2243426	98429188	ncRNA_intronic	LOC101927066	8	A	G	keep	0.387	0.97		0.523	1.01
rs9368188	20521700	intronic	E2F3	6	A	G	keep	0.484	1.02		0.523	1.01
rs10506170	39265169	intergenic	MUC19(dist=14345),CNTN1(dist=107342)	12	T	C	keep	0.447	0.97		0.524	0.99
rs1388959	113540124	intronic	CSMD3	8	T	C		0.527	1.02		0.524	0.99
rs1572307	119111770	intronic	ASTN2	9	A	G	keep	0.598	1.02		0.525	1.01
rs1772579	80086174	intergenic	SPRY2(dist=273087),LINC00377(dist=404353)	13	A	G	keep	0.776	0.99		0.525	0.99
rs2324763	9288707	intergenic	SRGAP3(dist=22338),THUMPD3(dist=91010)	3	G	A	keep	0.322	0.95		0.525	1.02
rs10510494	19589049	intergenic	KCNH8(dist=36910),EFHB(dist=306921)	3	C	T		0.206	0.93		0.526	0.98
rs1488933	17223605	intergenic	PIK3C2A(dist=75675),NUCB2(dist=31257)	11	A	G		0.45	1.02		0.526	0.99
rs1538639	214100944	intronic	USH2A	1	A	G	keep	0.812	0.99		0.526	1.02
rs998677	173909510	intronic	TNR	1	A	G	keep	0.363	0.95		0.526	0.98
rs6485802	48008018	intronic	PTPRJ	11	C	A		0.819	0.99		0.527	1.01
rs6490653	20888467	intronic	ZDHHC20	13	A	G		0.676	1.02		0.528	1.02
rs739773	11361135	intergenic	NONE(dist=NONE),THSD7A(dist=15452)	7	G	A	keep	0.301	0.96		0.528	0.99
rs10011807	34750637	intergenic	LOC101928622(dist=1032727),ARAP2(dist=993378)	4	A	G	keep	0.0313	1.06		0.529	0.99
rs3864294	28749936	intergenic	ZBED9(dist=86845),LINC01623(dist=185445)	6	G	A	keep	0.505	0.98		0.529	1.01
rs6718438	232863810	intronic	DIS3L2	2	C	T	keep	0.126	0.95		0.529	0.99
rs13247236	13050020	intergenic	ARL4A(dist=352937),ETV1(dist=847361)	7	T	C	keep	0.317	1.03		0.53	0.99
rs1427737	40182215	intergenic	LINC00603(dist=93032),PTGER4(dist=533574)	5	T	C		0.0655	1.05		0.53	0.99
rs1506223	60534163	intergenic	LOC284294(dist=292356),CDH7(dist=1034305)	18	T	C	keep	0.872	1.01		0.53	1.01
rs2744570	24595413	intronic	GPLD1	6	T	C		0.388	1.03		0.531	0.99
rs2818802	215106490	intronic	ESRRG	1	G	A	keep	0.675	1.01		0.531	1.01
rs7525683	5321657	intergenic	AJAP1(dist=577946),MIR4417(dist=225061)	1	G	A	keep	0.276	0.94		0.531	0.98
rs9358267	19851465	intergenic	LOC101928519(dist=562775),ID4(dist=94115)	6	G	A		0.231	1.07		0.531	1.02
rs239832	54877359	intronic	FAM83B	6	C	T		0.859	1.01		0.532	0.99
rs3746183	18335705	UTR3	PGPEP1(NM_001308366:c.*386T>G,NM_001300927:c.*373T>G,NM_017712:c.*312T>G)	19	T	G	keep	0.351	0.96		0.532	1.01
rs6801642	177024096	intergenic	NAALADL2(dist=17974),MIR7977(dist=691489)	3	T	G	keep	0.802	0.99		0.532	0.99
rs927824	120570843	intergenic	CACUL1(dist=66095),NANOS1(dist=208375)	10	A	C	keep	0.376	1.03		0.532	1.01
rs12189558	78677136	intronic	MEI4	6	A	G	keep	0.593	1.02		0.533	0.99
rs1375227	93171967	intergenic	MCTP2(dist=343782),LOC440311(dist=27629)	15	A	G	keep	0.832	1.01		0.533	1.01
rs7315293	126384564	ncRNA_exonic	LOC101927616	12	C	T	keep	0.665	1.01		0.533	1.01
rs4355401	130449833	intergenic	C4orf33(dist=196540),LOC101927282(dist=414943)	4	A	C	keep	0.0735	1.05		0.534	1.01
rs4863387	189924391	intergenic	LINC01060(dist=164335),LINC01262(dist=893363)	4	C	T	keep	0.495	1.02		0.534	0.99
rs7093142	63319489	intergenic	C10orf107(dist=123392),ARID5B(dist=11530)	10	A	G	keep	0.263	1.03		0.534	1.01
rs2038027	23720629	intronic	E2F2	1	A	G	keep	0.0867	1.05		0.535	0.99
rs2274774	112391207	intergenic	ATP11AUN(dist=4395),ATP11A(dist=1437)	13	A	G	keep	0.818	0.99		0.535	1.01
rs355290	82042782	intergenic	ATP6AP1L(dist=392561),MIR3977(dist=128948)	5	G	A	keep	0.776	1.01		0.535	0.99
rs138392	37137090	intergenic	LOC400927(dist=12213),KCNJ4(dist=15189)	22	A	G		0.747	0.99		0.536	1.01
rs10498916	78531704	intronic	MEI4	6	T	C		0.406	0.98		0.537	0.99
rs2860773	65519145	intergenic	SPRED2(dist=5985),MIR4778(dist=919740)	2	T	G		0.458	0.98		0.537	1.01
rs4074019	43817673	intronic	ZBTB7C	18	G	A	keep	0.205	0.95		0.537	1.01
rs4448975	73259755	intergenic	RFWD3(dist=1475),MLKL(dist=3499)	16	A	G	keep	0.865	1.01		0.537	1.01
rs6481891	34478746	intronic	PARD3	10	A	G	keep	0.815	0.99		0.537	1.01
rs7853898	26757510	intergenic	LOC100506422(dist=649104),CAAP1(dist=73173)	9	G	A	keep	0.382	0.97		0.537	1.01
rs2178998	15161808	intergenic	LOC388813(dist=224509),NRIP1(dist=93619)	21	T	G	keep	0.321	0.97		0.539	1.01
rs7248819	33232811	intergenic	LOC101927151(dist=243283),LOC100420587(dist=385325)	19	T	C	keep	0.913	1		0.539	0.99
rs913834	50939815	intergenic	LINC01524(dist=239443),TSHZ2(dist=82538)	20	C	T	keep	0.697	1.01		0.539	1.01
rs1542805	64034857	intronic	ROR1	1	G	A	keep	0.0187	0.93		0.54	0.99
rs17071172	142211480	intergenic	MIR4465(dist=1164767),NMBR(dist=226958)	6	A	G	keep	0.607	1.03		0.541	0.98
rs2325216	44807981	UTR3	TPT1(NM_003295:c.*1540C>T,NM_001286273:c.*1540C>T,NM_001286272:c.*1630C>T)	13	G	A		0.309	0.97		0.541	1.01
rs2631879	21174982	intergenic	LOC286114(dist=278072),LOC101929172(dist=25048)	8	T	C	keep	0.552	0.98		0.541	0.99
rs983473	157914842	intronic	PDGFC	4	T	C		0.458	0.98		0.543	1.01
rs10774293	4957039	intergenic	KCNA1(dist=59356),KCNA5(dist=66307)	12	T	C	keep	0.338	1.03		0.544	1.01
rs13330326	5915475	intergenic	MIR8065(dist=292907),RBFOX1(dist=93658)	16	T	G	keep	0.785	1.01		0.544	1.01
rs1370394	65533814	intergenic	SPRED2(dist=20654),MIR4778(dist=905071)	2	C	A	keep	0.708	0.99		0.544	1.01
rs1034349	20457439	intergenic	MIR548XHG(dist=1403438),LINC00320(dist=579340)	21	A	G	keep	0.618	0.98		0.545	0.99
rs2182407	129557328	intergenic	FOXI2(dist=127888),CLRN3(dist=8776)	10	C	A	keep	0.528	1.02		0.545	1.01
rs7949140	7464865	intronic	OLFML1	11	T	C	keep	0.372	0.97		0.545	0.99
rs380303	177685120	intergenic	SPCS3(dist=194730),VEGFC(dist=156559)	4	C	T	keep	0.368	0.97		0.546	0.99
rs3847534	92196472	intronic	FAT3	11	G	T	keep	0.315	0.96		0.546	1.01
rs3780434	100137730	intronic	GABBR2	9	C	T		0.665	1.01		0.547	1.01
rs7322968	41048498	intronic	VWA8	13	T	C	keep	0.274	0.96		0.547	0.99
rs7548711	112352065	intergenic	LOC643355(dist=9079),CTTNBP2NL(dist=388258)	1	C	T	keep	0.991	1		0.547	0.99
rs1412512	137513685	intronic	PPP1R26	9	C	T	keep	0.347	0.97		0.548	1.01
rs1908388	26498100	intergenic	LOC340107(dist=1621651),CDH9(dist=418366)	5	C	T		0.174	1.08		0.548	0.98
rs2125812	67882380	ncRNA_intronic	SUCLG2-AS1	3	T	C	keep	0.0764	1.06		0.548	0.99
rs4546742	28210635	intronic	LINGO2	9	T	G	keep	0.442	1.03		0.548	0.99
rs17166666	98463458	intergenic	LOC100289230(dist=168845),CTD-2151A2.1(dist=434135)	5	A	G	keep	0.676	0.98		0.549	1.02
rs2993129	38553171	intergenic	FAM95C(dist=17802),ANKRD18A(dist=8190)	9	G	A	keep	0.367	1.03		0.549	0.99
rs10511679	20273265	intergenic	SLC24A2(dist=496248),MLLT3(dist=58398)	9	T	C	keep	0.0917	1.05		0.55	1.01
rs10798778	178803577	intergenic	OVAAL(dist=1300),XPR1(dist=64192)	1	A	G		0.163	0.96		0.55	1.01
rs1998788	44989521	intronic	COG3	13	A	G		0.0921	1.06		0.55	1.01
rs2585524	77525490	ncRNA_intronic	LINC00446	13	A	G		0.383	0.98		0.55	0.99
rs2839461	42374420	intronic	UMODL1	21	A	G	keep	0.235	1.05		0.55	1.01
rs2981030	129632280	intergenic	EEFSEC(dist=22101),DNAJB8(dist=31685)	3	C	T	keep	0.353	1.03		0.55	1.01
rs4811074	48534122	intergenic	LINC01271(dist=162836),PTPN1(dist=26143)	20	T	C	keep	0.38	1.03		0.55	1.01
rs756100	127956676	intergenic	FAM84B(dist=316783),PCAT1(dist=137905)	8	G	A	keep	0.195	0.96		0.55	0.99
rs7775073	24607530	intronic	ALDH5A1	6	G	A		0.641	1.01		0.55	0.99
rs9850886	183436858	intergenic	LINC01206(dist=225700),FLJ46066(dist=210594)	3	C	T	keep	0.549	0.98		0.55	0.99
rs10490684	182159982	intronic	CERKL	2	T	C	keep	0.302	0.97		0.551	0.99
rs10831371	94923276	intergenic	LOC100129203(dist=316059),FAM76B(dist=218478)	11	T	C		0.529	1.02		0.551	1.01
rs12231393	52999040	intergenic	NFE2(dist=17952),COPZ1(dist=6101)	12	C	T		0.299	0.96		0.551	0.99
rs1436894	215103326	intronic	ESRRG	1	C	T		0.632	1.01		0.551	1.01
rs4686604	193503769	intronic	FGF12	3	C	T		0.538	0.98		0.551	0.99
rs1344299	28639810	intergenic	MIR8068(dist=184139),LINC01616(dist=1318434)	11	A	C	keep	0.761	1.01		0.552	1.01
rs4671600	64689599	ncRNA_intronic	LOC339807	2	G	A		0.986	1		0.552	0.99
rs6490059	115293528	intergenic	MED13L(dist=94154),MIR4472-2(dist=56912)	12	C	T	keep	0.012	0.87		0.552	1.02
rs7223292	56724234	intronic	BCAS3	17	T	G	keep	0.345	0.96		0.552	1.01
rs11677351	140263160	intergenic	YY1P2(dist=889946),LRP1B(dist=442306)	2	T	C	keep	0.769	0.99		0.553	0.99
rs13377176	24698816	intronic	KIAA1217	10	G	A		0.183	0.95		0.553	1.01
rs4753172	94914141	intergenic	LOC100129203(dist=306924),FAM76B(dist=227613)	11	C	T		0.186	1.04		0.553	1.01
rs7505845	62637464	intergenic	CDH19(dist=215109),MIR5011(dist=262337)	18	A	G		0.655	1.02		0.553	0.99
rs10205008	28618813	intronic	PLB1	2	C	T	keep	0.494	0.98		0.554	1.01
rs4946463	104938196	intergenic	NONE(dist=NONE),HACE1(dist=344465)	6	C	A	keep	0.953	1		0.554	0.99
rs670215	63711992	ncRNA_intronic	LOC643542	18	G	A	keep	0.191	1.06		0.554	0.99
rs754340	49855511	intronic	PVR	19	G	A	keep	0.586	1.03		0.554	1.02
rs11746292	173972409	intergenic	LINC01411(dist=85661),MSX2(dist=111772)	5	G	T	keep	0.37	1.03		0.555	0.99
rs13053651	16341525	intronic	CECR2	22	A	G	keep	0.969	1		0.555	1.01
rs2421170	124841224	intergenic	ACADSB(dist=33428),HMX3(dist=44333)	10	T	G	keep	0.897	1.01		0.555	0.99
rs6577666	136824855	intergenic	KHDRBS3(dist=95821),LOC101927915(dist=1662671)	8	A	G	keep	0.579	1.02		0.555	1.01
rs6694009	242939693	downstream	DESI2	1	C	T	keep	0.538	0.97		0.555	0.98
rs2902200	176073461	intergenic	LOC101928778(dist=127373),SEC16B(dist=91404)	1	G	A	keep	0.38	1.03		0.556	0.99
rs7588882	1910065	intronic	MYT1L	2	C	T	keep	0.487	0.97		0.556	1.01
rs1014759	88612984	intronic	ZNF804B	7	T	G	keep	0.0867	0.94		0.558	0.99
rs2086175	84993676	intergenic	TMSB10(dist=6366),KCMF1(dist=58066)	2	A	G	keep	0.581	1.02		0.558	0.99
rs10517254	32247093	intergenic	LOC102723828(dist=446167),LOC101928622(dist=1327263)	4	A	G	keep	0.369	0.95		0.56	1.02
rs1281399	82829945	intergenic	ADGRL2(dist=598935),LINC01361(dist=382209)	1	T	C	keep	0.116	0.96		0.56	0.99
rs677618	180093734	intergenic	CACNA1E(dist=51191),ZNF648(dist=196594)	1	C	T	keep	0.867	0.99		0.56	0.99
rs10745864	98533113	intronic	ANKS1B	12	C	T		0.685	1.01		0.561	1.01
rs2148379	129076914	intronic	DOCK1	10	T	C	keep	0.438	1.03		0.561	1.01
rs12635360	6807712	ncRNA_intronic	GRM7-AS3	3	C	A	keep	0.325	0.97		0.562	1.01
rs10889786	68906428	intergenic	DEPDC1-AS1(dist=129530),LRRC7(dist=1092018)	1	T	G	keep	0.629	1.01		0.564	0.99
rs6427268	151987314	intronic	INTS3	1	G	A	keep	0.417	1.02		0.564	1.01
rs7513873	157070497	intronic	MNDA	1	A	G	keep	0.461	0.98		0.564	0.99
rs7543364	186233784	intergenic	LINC01037(dist=520807),NONE(dist=NONE)	1	A	C		0.895	1		0.564	0.99
rs10786317	83003759	intergenic	SH2D4B(dist=607463),NRG3(dist=621291)	10	G	A	keep	0.652	1.01		0.565	0.99
rs6016566	39557171	intronic	CHD6	20	T	C	keep	0.731	0.99		0.565	1.01
rs2899527	52176184	intronic	UNC13C	15	C	T	keep	0.224	0.96		0.566	1.01
rs4803160	58866849	upstream	MIR1323	19	G	A	keep	0.673	0.99		0.566	1.01
rs6725799	85324498	intronic	TCF7L1	2	A	G	keep	0.888	1		0.566	1.01
rs11038863	46304900	intergenic	CREB3L1(dist=5352),DGKZ(dist=6131)	11	A	G	keep	0.218	0.96		0.567	1.01
rs11080402	10299689	intergenic	VAPA(dist=349671),LINC01254(dist=95441)	18	G	A	keep	0.868	1.01		0.567	0.99
rs3850653	88222710	ncRNA_intronic	MEF2C-AS1	5	C	T	keep	0.0102	1.09		0.567	1.01
rs6445860	57184237	intergenic	IL17RD(dist=9794),HESX1(dist=22747)	3	T	G		0.995	1		0.567	0.99
rs7995222	41781810	intronic	AKAP11	13	G	A	keep	0.292	1.03		0.567	1.01
rs12208156	78662209	intronic	MEI4	6	A	G		0.382	0.98		0.568	0.99
[truncated: 1,420 more rows]
