# Supplementary material for: Identification of susceptibility pathways for the role of chromosome 15q25.1 in modifying lung cancer risk
Source: Nat Commun. 2018 Aug 13;9:3221. doi: 10.1038/s41467-018-05074-y (PMC6089967; doi:10.1038/s41467-018-05074-y)
Supplement: Supplementary file 5 — Supplementary Data 3 [file 41467_2018_5074_MOESM5_ESM.xlsx]

## Sheet: Sheet1
Supplementary data 3. LD of the left 2530 SNPs after pruned from 8 index and 3409 candidated SNPs (SNPs are sorted in inverse order of r-square)
	SNP A				SNP B
CHR	SNP	BP		CHR	SNP	BP		R2
4	rs11731185	177360844		4	rs12644889	177759967		0.199893
5	rs1382901	170969444		5	rs10059684	171925885		0.199467
2	rs2289076	133844629		2	rs11691129	134310580		0.199262
15	rs2028592	98658542		15	rs3803433	99239196		0.195704
9	rs1952461	78412404		9	rs10119153	78648435		0.195319
18	rs151472	3437871		18	rs1372631	4016587		0.195112
12	rs7134795	3315235		12	rs7973966	3807202		0.194479
16	rs1870849	81380132		16	rs16961669	82340494		0.193484
4	rs10488980	13997944		4	rs10025001	14489027		0.191519
6	rs3019444	162088826		6	rs2023001	162847793		0.191368
10	rs7900633	13188473		10	rs11258439	13618399		0.191285
15	rs749516	98112073		15	rs2028592	98658542		0.188935
10	rs4592368	97267866		10	rs1336457	97688212		0.188515
8	rs6577995	140227476		8	rs2014712	140709816		0.187196
13	rs9550985	23055969		13	rs1220593	23713740		0.185958
6	rs1409106	53968557		6	rs10085239	54274292		0.182494
18	rs2059663	62677999		18	rs1350087	63159299		0.18248
1	rs4657134	160257615		1	rs6427703	161201316		0.18185
7	rs7780793	48415720		7	rs4917028	48848666		0.180895
13	rs4572250	104303807		13	rs4371030	104497917		0.180294
18	rs2306514	44400219		18	rs9957562	44763444		0.180221
5	rs2005698	136754650		5	rs7703938	137669365		0.178892
10	rs11597112	31402469		10	rs2778665	32097112		0.178391
3	rs2697160	10950251		3	rs11719708	11062044		0.177952
10	rs6479768	52308939		10	rs1189320	52807142		0.176961
15	rs2715423	97329396		15	rs749516	98112073		0.175927
5	rs2578500	5515148		5	rs1366154	6012444		0.175851
13	rs4773094	109239484		13	rs2296845	109898948		0.172389
5	rs739719	131900764		5	rs7714610	132670510		0.171775
8	rs10111830	2290333		8	rs718121	3146968		0.171406
9	rs590938	1381887		9	rs4741655	2219694		0.17132
1	rs11204785	149417481		1	rs1496037	150329374		0.171145
6	rs4896409	139199885		6	rs668459	139877382		0.170797
20	rs6064647	56379407		20	rs6026397	56612322		0.169024
9	rs373034	14420286		9	rs632317	15345480		0.168565
15	rs1873502	96236456		15	rs8026994	96611034		0.166426
13	rs1570885	23422626		13	rs1220593	23713740		0.166128
6	rs7760443	162092708		6	rs2023001	162847793		0.16111
8	rs2976302	26022843		8	rs2874755	26923821		0.160236
10	rs2148379	129076914		10	rs6482647	129716363		0.159301
8	rs4736297	139922952		8	rs2014712	140709816		0.157986
20	rs208367	52033412		20	rs6098118	52664899		0.15647
11	rs2271585	3616344		11	rs2641412	4522066		0.154388
7	rs2888807	90054213		7	rs803160	90580743		0.15438
1	rs1023098	38538370		1	rs6696013	39224444		0.154235
9	rs7853898	26757510		9	rs2477518	27589746		0.15098
1	rs926324	185051128		1	rs10798080	185284285		0.149983
11	rs10767971	32852240		11	rs11603947	33443152		0.149948
13	rs1340546	50621602		13	rs4942985	50731945		0.148846
22	rs5767992	46566917		22	rs9615258	46803407		0.148191
2	rs2668827	2382315		2	rs1448625	2975361		0.147125
1	rs563244	164997399		1	rs704856	165747664		0.146913
22	rs2076154	41795473		22	rs4823169	42641423		0.144958
3	rs6796696	195317634		3	rs2275682	195847296		0.144596
12	rs924425	123287579		12	rs4765616	123880874		0.143548
6	rs2457340	20204313		6	rs9368188	20521700		0.14258
3	rs2293151	151768210		3	rs13092829	152145604		0.142003
6	rs9460788	22917089		6	rs542063	23754854		0.140139
1	rs12044963	112193883		1	rs7548711	112352065		0.139297
19	rs4804715	12502232		19	rs1422259	13400602		0.139006
7	rs11762889	4291256		7	rs9655027	4369198		0.138982
12	rs4882814	127259934		12	rs10847773	128163653		0.138729
19	rs7257183	37155418		19	rs2111505	37471459		0.137286
9	rs4740313	133653397		9	rs11243900	134614018		0.137153
2	rs2171319	172768668		2	rs2081406	173331494		0.135618
18	rs17068744	57469717		18	rs1942858	58214564		0.133181
8	rs7822029	16908526		8	rs2237826	17519195		0.132689
15	rs900630	58299987		15	rs7162388	59117034		0.132541
16	rs4785061	58348750		16	rs8053113	58974164		0.128904
11	rs1599613	23515688		11	rs2896702	24443350		0.128293
13	rs7982828	27656037		13	rs7997858	28070709		0.126659
9	rs1952461	78412404		9	rs2275548	79179773		0.124455
11	rs4922828	21453259		11	rs4570579	22282645		0.124172
1	rs1294266	231542886		1	rs628407	232499088		0.123976
12	rs7295552	122789797		12	rs924425	123287579		0.122243
14	rs10483404	31817809		14	rs2180267	32434596		0.122115
1	rs846845	85006577		1	rs1999186	85858133		0.122099
20	rs6026522	56799795		20	rs906399	57394967		0.121487
6	rs11754567	2216033		6	rs1772987	2457074		0.120695
2	rs7598652	15352418		2	rs7569502	15735101		0.120543
12	rs4882814	127259934		12	rs1386212	128148611		0.119772
13	rs3742257	42071198		13	rs10492572	42788376		0.117969
21	rs222972	26800448		21	rs2830735	27456204		0.115498
10	rs12220246	30438125		10	rs11597112	31402469		0.115319
1	rs709184	5632420		1	rs4908932	6562434		0.113006
2	rs4972760	172849120		2	rs2081406	173331494		0.112711
1	rs6681025	85164912		1	rs1999186	85858133		0.112674
8	rs2272675	134648217		8	rs4897627	135107781		0.112526
18	rs957001	40995030		18	rs900968	41590918		0.109471
12	rs1351807	128561272		12	rs11060670	129081669		0.108684
2	rs7588882	1910065		2	rs2668827	2382315		0.108334
8	rs7823459	74572334		8	rs17337083	75317421		0.106061
12	rs1351807	128561272		12	rs1258569	129369828		0.105286
19	rs2288542	17198223		19	rs11666833	17953442		0.104899
10	rs2486758	104587470		10	rs7086170	105564241		0.103218
5	rs2052455	141005765		5	rs250103	141966795		0.102825
10	rs4335437	12836929		10	rs11258439	13618399		0.102408
2	rs897069	3796822		2	rs6753345	4124734		0.101815
14	rs3742728	77020877		14	rs214030	77886738		0.0994968
19	rs2287824	59554712		19	rs1671215	60244831		0.0987272
9	rs17086750	85783635		9	rs10780675	86203640		0.0965151
2	rs968976	235414720		2	rs3754669	236282475		0.0952853
9	rs2477518	27589746		9	rs536246	27643714		0.0945442
20	rs6115906	345928		20	rs6077653	1010682		0.0937752
19	rs397977	61231052		19	rs1558357	61486457		0.0914231
14	rs1676284	76133569		14	rs3759732	76873305		0.0908872
10	rs2248799	124213934		10	rs2421170	124841224		0.0907522
4	rs781438	84768245		4	rs1857836	85102152		0.0901575
9	rs750587	352917		9	rs279888	968833		0.0893186
17	rs1016125	29892676		17	rs8077720	30474212		0.0892233
8	rs11136316	144849509		8	rs3817681	145553647		0.0880576
6	rs1764062	165564266		6	rs3099345	166412741		0.0868239
13	rs6490657	20929487		13	rs3117951	21423954		0.0868237
8	rs823600	16861804		8	rs2237826	17519195		0.0857186
20	rs6092601	56082940		20	rs6026522	56799795		0.0845197
13	rs7988150	42391632		13	rs9567145	42767935		0.0840089
11	rs1486873	87538627		11	rs217092	87610021		0.0837559
6	rs234915	2154576		6	rs1772987	2457074		0.0828142
1	rs1856316	66783607		1	rs10889689	67689498		0.082771
11	rs7949140	7464865		11	rs7933428	7564112		0.0815716
10	rs2182407	129557328		10	rs11594990	130439005		0.0805574
13	rs4773094	109239484		13	rs6492279	109963391		0.0800831
6	rs6907771	42327272		6	rs6927188	43020567		0.079748
6	rs11751260	22067416		6	rs9460788	22917089		0.0796699
11	rs7113471	43388622		11	rs4755737	43748441		0.0792417
4	rs4396986	15310928		4	rs4698457	15826043		0.0777989
11	rs982443	106350571		11	rs7111266	106645805		0.0770032
11	rs1216162	99718864		11	rs1393357	100015249		0.0769806
9	rs7858253	137288987		9	rs1412512	137513685		0.0762834
1	rs589927	37942585		1	rs1023098	38538370		0.0759834
6	rs4072862	18131665		6	rs6459621	18623955		0.0758272
4	rs380303	177685120		4	rs1542722	178415154		0.0749158
9	rs590938	1381887		9	rs7044370	2195924		0.0747613
11	rs477980	94738830		11	rs7123272	95352672		0.0746781
9	rs3789255	115171500		9	rs10817517	115538848		0.0727037
22	rs695318	27212973		22	rs8136401	27980993		0.0724398
1	rs6695100	227451879		1	rs1923950	228451593		0.069851
8	rs3890765	25514918		8	rs6987909	26036647		0.0696495
12	rs4759958	128576256		12	rs1356083	129575938		0.0694267
6	rs9460788	22917089		6	rs9393387	23396822		0.0693604
4	rs4395533	121701400		4	rs1398908	122491949		0.0685137
6	rs12665403	4682178		6	rs450176	5097455		0.0677242
5	rs2116800	145775610		5	rs11960583	146652210		0.0670687
9	rs4877127	89998402		9	rs9410427	90752686		0.0667367
10	rs2492448	35235412		10	rs2804818	36099059		0.0661494
8	rs1560777	122116201		8	rs7005145	122528180		0.0661299
6	rs4896409	139199885		6	rs7765883	139944019		0.0657708
12	rs3741639	126325220		12	rs4882814	127259934		0.0642029
16	rs1420555	53306768		16	rs1558666	54116231		0.0641851
12	rs1258569	129369828		12	rs1356083	129575938		0.0641361
5	rs193689	88746275		5	rs1818952	89492111		0.0624472
6	rs7770974	124907149		6	rs1885693	125220067		0.061584
3	rs3109189	193609451		3	rs1498657	194295167		0.0610812
19	rs10416755	39975287		19	rs1053213	40127616		0.0607782
19	rs6509447	34690864		19	rs335776	35304284		0.0605858
14	rs2034990	97872573		14	rs10484068	98722876		0.0588798
10	rs7098691	128942707		10	rs6482647	129716363		0.0588211
10	rs7901816	129291896		10	rs1936419	130031991		0.0579832
12	rs718403	12188223		12	rs17394079	12881608		0.0578347
16	rs1609432	86260171		16	rs4782451	87161479		0.0571892
2	rs1030052	7907365		2	rs4669238	8063449		0.0570172
5	rs6892814	171502017		5	rs10059684	171925885		0.0566379
6	rs12527916	78384797		6	rs1358817	79284516		0.0565366
9	rs1415378	119294282		9	rs954070	120081574		0.0562103
8	rs13255593	21396318		8	rs899427	21808688		0.0558402
19	rs1422259	13400602		19	rs11670684	14321307		0.0557766
8	rs4871694	127470049		8	rs756100	127956676		0.0555224
20	rs652217	47921886		20	rs4811074	48534122		0.055006
22	rs695537	42099815		22	rs4823169	42641423		0.0540356
12	rs2173606	24944304		12	rs7964381	25417964		0.0539633
8	rs2339658	93749445		8	rs11995221	94736522		0.0533501
1	rs7513873	157070497		1	rs10494331	157848727		0.0533481
5	rs40713	9307909		5	rs1035961	9981862		0.0525924
20	rs6079381	14212636		20	rs353142	14858258		0.0518524
4	rs2313547	16036690		4	rs1566066	16259188		0.0518447
2	rs2974140	80024455		2	rs1897771	80566430		0.0515593
13	rs7983595	24694789		13	rs586915	25681070		0.0510517
19	rs1053213	40127616		19	rs2312305	40616597		0.0506105
18	rs7230844	46578457		18	rs11877776	47550493		0.0500074
17	rs11655330	57001546		17	rs4988343	57281427		0.0494501
7	rs12530984	12799614		7	rs13247236	13050020		0.0491668
2	rs1435090	50068243		2	rs1217436	50416464		0.0488512
2	rs753855	231774895		2	rs10166046	232269228		0.0487547
3	rs7431865	2742066		3	rs1705832	3176432		0.0483079
8	rs6993922	26640531		8	rs2741354	27471393		0.0481605
6	rs391652	25071234		6	rs9461167	25526550		0.0478953
8	rs1545828	74002410		8	rs7823459	74572334		0.0470076
12	rs11060670	129081669		12	rs1356083	129575938		0.0469766
1	rs6657738	63647504		1	rs1542805	64034857		0.0469652
10	rs1246758	30254709		10	rs12220246	30438125		0.0468548
19	rs1671215	60244831		19	rs299184	60979903		0.0464291
22	rs4821063	31173436		22	rs137489	31592935		0.0462896
2	rs6735174	217608525		2	rs934241	218271711		0.045221
1	rs4655616	66775353		1	rs10889689	67689498		0.0450595
13	rs9550985	23055969		13	rs1570885	23422626		0.0445382
6	rs10085239	54274292		6	rs239798	54913647		0.0441431
10	rs3824761	129620017		10	rs4750722	130594317		0.0438868
17	rs4451997	29377133		17	rs1016125	29892676		0.0437083
13	rs9578562	22716156		13	rs1570885	23422626		0.043648
8	rs2874755	26923821		8	rs2741354	27471393		0.0435258
15	rs10519219	76977187		15	rs729650	77146365		0.0430381
3	rs10937273	188032389		3	rs6444236	188708110		0.0420179
5	rs11167761	141218527		5	rs250201	142013492		0.0416962
12	rs7973966	3807202		12	rs6489568	4800361		0.0411515
14	rs4905092	93369983		14	rs12587447	93836479		0.0410354
17	rs1362506	53007738		17	rs17739392	53208287		0.0408021
2	rs1517323	168805011		2	rs2239591	169710184		0.0403606
15	rs17612678	91616133		15	rs1935634	92156214		0.0403089
9	rs1231365	25742734		9	rs10757612	26541726		0.0401484
12	rs2108340	124772668		12	rs2191186	125348519		0.0401324
18	rs1981355	13167130		18	rs2847111	13491671		0.0392202
11	rs2155354	94955929		11	rs627313	95408093		0.0391907
12	rs10773498	127223433		12	rs1386212	128148611		0.0391585
8	rs6472384	69204282		8	rs4342610	70040072		0.0384725
9	rs750587	352917		9	rs2026075	510886		0.0381615
18	rs4074019	43817673		18	rs9957562	44763444		0.03813
10	rs991681	54083560		10	rs405588	54868713		0.0378261
9	rs3789255	115171500		9	rs923601	116059622		0.0373855
20	rs6123281	51478713		20	rs208367	52033412		0.037283
7	rs4723335	33814417		7	rs10486656	34767285		0.0367683
2	rs7579306	217652872		2	rs934241	218271711		0.0366071
11	rs1590287	29763420		11	rs475183	30489615		0.0365172
13	rs4773194	109930491		13	rs4771713	110317400		0.0365007
2	rs17200279	169378025		2	rs2239591	169710184		0.0356356
3	rs10513201	144621072		3	rs9289667	144914613		0.035466
1	rs2025617	58299442		1	rs10889118	58994235		0.0353482
10	rs7098691	128942707		10	rs2182407	129557328		0.0353473
17	rs4300683	2942322		17	rs2277675	3447259		0.0353365
2	rs2291310	179332003		2	rs173110	179645963		0.0352565
13	rs2540521	50173109		13	rs4942985	50731945		0.0346396
2	rs11563204	234582116		2	rs869214	235179236		0.0345563
3	rs2228243	187877807		3	rs6762462	188424749		0.0328668
11	rs1459014	13513831		11	rs7121538	14461039		0.0327671
3	rs301539	73242598		3	rs6800733	74154195		0.0324426
4	rs10025001	14489027		4	rs4396986	15310928		0.0323461
19	rs1075733	34016300		19	rs4805409	34635060		0.0322724
14	rs729307	60707835		14	rs17099239	61337261		0.0322583
4	rs1909855	132820219		4	rs955987	133646952		0.0318849
21	rs2409473	33438632		21	rs2834385	34428300		0.0317887
19	rs2288542	17198223		19	rs1003887	17788400		0.0317404
3	rs10937273	188032389		3	rs6762462	188424749		0.0317292
3	rs10513201	144621072		3	rs9873087	144877181		0.0317009
9	rs10817517	115538848		9	rs923601	116059622		0.0316072
2	rs1106166	237151526		2	rs2280289	238148468		0.0314716
12	rs6489568	4800361		12	rs7974186	5445728		0.0313895
21	rs2409473	33438632		21	rs2070514	34275895		0.0307224
4	rs4698457	15826043		4	rs1566066	16259188		0.0303504
10	rs1915637	66174229		10	rs7070253	66756123		0.0302881
13	rs11843936	109197127		13	rs4773194	109930491		0.0300309
9	rs891724	115887186		9	rs923601	116059622		0.0300032
8	rs1550694	6199393		8	rs6989229	6704517		0.0298834
1	rs1538639	214100944		1	rs1846224	214790838		0.0297406
12	rs4765616	123880874		12	rs2108340	124772668		0.0297297
8	rs11136785	4710455		8	rs7814450	5648084		0.0296469
11	rs567577	69034292		11	rs12364154	70029656		0.0295883
12	rs713559	113490820		12	rs1426425	114154244		0.0295449
3	rs11924870	168976499		3	rs6766202	169820822		0.0292622
6	rs4428477	88689728		6	rs12208932	89365458		0.0287055
20	rs1547021	4482377		20	rs910700	5414940		0.028351
10	rs4335437	12836929		10	rs3750880	13781618		0.0283279
9	rs10793897	133647188		9	rs7038996	133955464		0.0278843
6	rs1418708	150610		6	rs9504361	522820		0.0274206
4	rs2705962	179516959		4	rs346122	179921603		0.0272418
8	rs482619	93584082		8	rs2339658	93749445		0.0270807
3	rs2889756	187735465		3	rs6762462	188424749		0.0270401
11	rs600052	112156980		11	rs1940735	112414065		0.0269876
1	rs4288570	66049573		1	rs952635	66464473		0.0269869
3	rs4974283	70396248		3	rs11128178	70640606		0.0268636
14	rs729307	60707835		14	rs10483745	61177878		0.0265622
11	rs10047420	114834362		11	rs491111	115743244		0.0263486
8	rs4736297	139922952		8	rs899073	140486231		0.026072
14	rs1958394	20587265		14	rs12878444	21195326		0.0260207
5	rs6594475	110198733		5	rs919334	110581301		0.025595
8	rs6981229	125016688		8	rs10956198	125793473		0.02529
17	rs11870240	58230199		17	rs7215551	59018472		0.0247879
16	rs9932839	6387772		16	rs8051610	6761873		0.0246434
8	rs7018091	130731083		8	rs12542856	130842640		0.0246105
14	rs6574310	76119457		14	rs3742728	77020877		0.0245576
7	rs10256624	125695901		7	rs17684592	126295139		0.0243672
16	rs7194009	19285314		16	rs7191955	20146087		0.0243659
18	rs1787087	33632538		18	rs1944386	34291619		0.0241834
20	rs6078255	11520805		20	rs6074401	12250448		0.0241705
14	rs2275008	19986089		14	rs1958394	20587265		0.023848
13	rs9555035	103638871		13	rs4371030	104497917		0.0235239
6	rs2073041	4619857		6	rs730594	5210852		0.023486
19	rs6509447	34690864		19	rs10756	35196656		0.0233239
11	rs491111	115743244		11	rs1787716	116065384		0.0233104
9	rs2026075	510886		9	rs590938	1381887		0.0231672
2	rs16839402	156231566		2	rs4369815	156835210		0.0231405
9	rs10960113	1169531		9	rs590938	1381887		0.0230534
12	rs1037435	43228223		12	rs4768609	44080698		0.0229624
17	rs7223292	56724234		17	rs4988343	57281427		0.0224667
3	rs663377	4110452		3	rs3792489	4688093		0.0224418
5	rs13183818	66816346		5	rs17235387	67337509		0.0223572
10	rs2248799	124213934		10	rs4980259	124862504		0.0222144
7	rs2283054	116913637		7	rs989996	117429488		0.0219311
14	rs6574310	76119457		14	rs3759732	76873305		0.020964
6	rs6907771	42327272		6	rs9369362	42570033		0.0208626
5	rs355290	82042782		5	rs12188949	82957556		0.0208317
13	rs7329483	23140801		13	rs2765115	23427399		0.0207018
20	rs6115906	345928		20	rs6056813	970712		0.0205039
10	rs10901606	128065872		10	rs7098691	128942707		0.0203181
19	rs4803160	58866849		19	rs628258	59223461		0.0199554
11	rs4237573	94877571		11	rs627313	95408093		0.0196836
5	rs6594475	110198733		5	rs306090	110775818		0.0194527
11	rs10502025	103449635		11	rs528641	104279224		0.0194377
9	rs3789255	115171500		9	rs12555049	115845455		0.0193919
6	rs1220445	91712833		6	rs2811650	92033828		0.0191818
20	rs1033696	50233389		20	rs913834	50939815		0.0190017
7	rs7783055	11783815		7	rs849776	12609921		0.0184103
5	rs725580	131792002		5	rs7714610	132670510		0.0182556
2	rs2668827	2382315		2	rs823221	2806352		0.0181436
2	rs1517323	168805011		2	rs17200279	169378025		0.0181421
8	rs899073	140486231		8	rs2014712	140709816		0.0181304
9	rs9406815	24789884		9	rs1231365	25742734		0.0180398
10	rs7077972	7520698		10	rs477461	8160149		0.0179889
14	rs1610403	55027749		14	rs1152563	55949017		0.0177697
1	rs628407	232499088		1	rs4027040	232597632		0.0176304
14	rs1009919	69455364		14	rs36570	70396968		0.0175631
16	rs6564865	71926073		16	rs4888373	72077109		0.0174517
6	rs234915	2154576		6	rs9405622	3152257		0.0173896
19	rs8113001	2451027		19	rs1688123	3077332		0.0173344
10	rs10904481	5405954		10	rs871747	5741767		0.017223
22	rs5765896	43122744		22	rs136911	43437912		0.0170752
6	rs4712644	22052549		6	rs9460788	22917089		0.0170179
4	rs4263350	164115760		4	rs6536757	165039693		0.0167915
14	rs1890905	56024151		14	rs12881029	56825219		0.0167331
13	rs4148515	94585497		13	rs7490349	94807030		0.0166891
9	rs10116810	103048742		9	rs9299352	103682787		0.0166687
13	rs1220593	23713740		13	rs7983595	24694789		0.016634
8	rs10093879	58935776		8	rs1873104	59833322		0.0166045
9	rs1326809	118625763		9	rs1415378	119294282		0.0165931
20	rs6108042	7628399		20	rs2745787	8273418		0.016533
9	rs9299352	103682787		9	rs10760889	104187065		0.0165108
17	rs11870240	58230199		17	rs4311	58914495		0.0165022
10	rs4622161	10229200		10	rs17148556	10716280		0.0164792
16	rs13330326	5915475		16	rs8051610	6761873		0.0164678
8	rs7812391	31241311		8	rs10503886	31380038		0.0164425
2	rs17017378	79717878		2	rs2974140	80024455		0.0164423
8	rs724514	58875714		8	rs1551547	59390224		0.0161658
3	rs4270488	955897		3	rs753721	1247910		0.016084
1	rs10915535	4391320		1	rs7525683	5321657		0.0158193
7	rs1404519	12619945		7	rs10155975	13460225		0.0157933
5	rs4455605	40184520		5	rs325845	41120483		0.0156776
7	rs849776	12609921		7	rs34075	12932501		0.0155055
3	rs9840469	69357004		3	rs6549289	70307050		0.0155045
2	rs617970	234627728		2	rs869214	235179236		0.015483
10	rs6481891	34478746		10	rs12184386	35363136		0.0154588
5	rs979893	145777213		5	rs11960583	146652210		0.0154299
12	rs1894829	7905308		12	rs2377422	8172175		0.0153052
10	rs6482647	129716363		10	rs4750722	130594317		0.0150684
22	rs4821063	31173436		22	rs2858734	31310607		0.0146955
3	rs6766202	169820822		3	rs7652987	170680718		0.0146615
5	rs187162	173583482		5	rs4263513	174194366		0.014636
16	rs11648894	87293860		16	rs3096314	87852014		0.0145143
18	rs9949109	41178093		18	rs900968	41590918		0.0145062
2	rs4663587	236028545		2	rs3754669	236282475		0.0144764
21	rs2178998	15161808		21	rs2823183	15538697		0.0143885
12	rs4762822	21446005		12	rs12820379	22274988		0.0143009
10	rs7098691	128942707		10	rs3824761	129620017		0.0141996
8	rs3890765	25514918		8	rs2433105	25605996		0.0141228
1	rs3738814	17204263		1	rs3766307	17844908		0.0138065
8	rs6991575	25885608		8	rs6993922	26640531		0.0136637
8	rs677637	2789195		8	rs898505	3040460		0.0136405
8	rs6987909	26036647		8	rs2322333	26751172		0.013629
8	rs724514	58875714		8	rs1873104	59833322		0.0136065
11	rs656730	93982092		11	rs4237573	94877571		0.0135685
19	rs2074639	791984		19	rs757528	1733798		0.0135003
18	rs10438962	41079507		18	rs2247326	41202992		0.0134351
5	rs250103	141966795		5	rs246537	142966464		0.0133629
8	rs1554326	134614835		8	rs4897627	135107781		0.01335
21	rs502507	39888026		21	rs2249498	40353744		0.0132059
3	rs7630698	190682624		3	rs10513848	191358892		0.0131581
14	rs1956658	93349018		14	rs12587447	93836479		0.0130696
1	rs10915535	4391320		1	rs11587129	4631788		0.0130549
1	rs17108140	53455266		1	rs2235544	54148158		0.0130208
2	rs4668600	9151867		2	rs1344185	9207775		0.0129849
10	rs4750311	6427998		10	rs12761228	7123375		0.0128607
7	rs7783055	11783815		7	rs1404519	12619945		0.0128597
19	rs2288542	17198223		19	rs4808629	17364996		0.0127403
16	rs238551	23283422		16	rs2238499	24190100		0.0126992
12	rs7315293	126384564		12	rs4882814	127259934		0.0124778
18	rs1941590	37054429		18	rs525776	37985206		0.0123533
15	rs17784244	22674235		15	rs952121	23426491		0.0123342
1	rs10494331	157848727		1	rs2249707	158189583		0.0122555
8	rs6577995	140227476		8	rs899073	140486231		0.0120326
11	rs9326345	103424432		11	rs528641	104279224		0.0120247
14	rs1676284	76133569		14	rs3742728	77020877		0.0119131
8	rs13280616	2878216		8	rs718121	3146968		0.0116411
2	rs1446477	164712722		2	rs2165208	165658095		0.0115016
13	rs10507903	79516916		13	rs7321702	80059964		0.0113244
14	rs1204983	71288899		14	rs740974	72257827		0.0112675
20	rs6015357	56758498		20	rs271960	57458817		0.0112524
21	rs4819328	44094269		21	rs689923	44978546		0.0112277
2	rs1620250	2107592		2	rs823221	2806352		0.0111745
5	rs1366100	125555891		5	rs6870711	126446993		0.0110585
8	rs2272675	134648217		8	rs6577648	135555688		0.0109315
22	rs1076930	46224868		22	rs9615258	46803407		0.0109106
1	rs10927330	243064576		1	rs10802274	244057164		0.0108847
11	rs2155354	94955929		11	rs7123272	95352672		0.0108467
13	rs9572385	69619293		13	rs7330895	70261555		0.0108262
2	rs1400030	14472857		2	rs6730450	15240028		0.010767
11	rs499261	132583894		11	rs7939409	132739159		0.0107283
19	rs10413199	382187		19	rs2074639	791984		0.0106982
22	rs695318	27212973		22	rs909795	27980692		0.0105953
21	rs2835998	38123940		21	rs2836470	38819677		0.0105778
10	rs2148379	129076914		10	rs3824761	129620017		0.0105497
3	rs6795495	176436087		3	rs6801642	177024096		0.0104588
10	rs12761228	7123375		10	rs1244488	7928373		0.0104502
5	rs7715618	177545240		5	rs2173096	178362981		0.0103906
7	rs260370	46429267		7	rs2082364	46662344		0.0103634
9	rs6148	2638773		9	rs1884441	2689004		0.0103492
9	rs6478676	100137269		9	rs4743307	100804033		0.0103455
5	rs2546691	168922919		5	rs10516073	169688377		0.0103296
2	rs2305355	98102657		2	rs4851953	98236346		0.0103285
19	rs1671215	60244831		19	rs397977	61231052		0.01031
6	rs6907558	41575838		6	rs7762152	42247803		0.0102675
6	rs2025751	51730408		6	rs2063643	52586323		0.0101886
12	rs10875708	46620017		12	rs833480	47565128		0.0100354
10	rs7906222	61000491		10	rs7094971	61119570		0.0100228
2	rs1370394	65533814		2	rs1519116	66505248		0.00995891
4	rs1574414	8100956		4	rs4696820	8405500		0.00981546
11	rs517938	94729530		11	rs4237573	94877571		0.00978777
14	rs11851385	76095677		14	rs3742728	77020877		0.00974225
19	rs4803160	58866849		19	rs2287824	59554712		0.00973983
13	rs9512654	26839474		13	rs7982828	27656037		0.00972922
21	rs743479	44436378		21	rs2838647	44944198		0.00969468
1	rs508796	33969645		1	rs1865892	34306289		0.00965129
10	rs2147281	98285567		10	rs11189224	99196816		0.00964381
4	rs6815581	139070218		4	rs9307869	139930692		0.00962515
8	rs1454959	13261174		8	rs10105056	13655257		0.00962312
17	rs10521210	12966928		17	rs1558120	13748089		0.00960747
20	rs6063186	46019143		20	rs749044	46429137		0.00953528
1	rs4653309	37876927		1	rs1023098	38538370		0.00949739
21	rs2834159	33539959		21	rs2070514	34275895		0.00948848
20	rs214831	2269363		20	rs6084288	3121666		0.00947039
7	rs849776	12609921		7	rs2058152	13100464		0.00938055
2	rs7569502	15735101		2	rs10169258	16628017		0.00928778
4	rs7695237	31285919		4	rs10517254	32247093		0.00928299
3	rs6800733	74154195		3	rs4677385	74507007		0.00924108
21	rs8132749	33415167		21	rs2834159	33539959		0.00923481
20	rs183777	57244560		20	rs906399	57394967		0.00921954
8	rs1858367	138999961		8	rs4736297	139922952		0.00917167
9	rs279888	968833		9	rs590938	1381887		0.00913642
2	rs6753345	4124734		2	rs7602355	4941253		0.00908421
10	rs2799573	18641934		10	rs2493624	19102262		0.00905693
4	rs2705962	179516959		4	rs6812195	180440802		0.00903342
11	rs656730	93982092		11	rs517938	94729530		0.00893604
14	rs3784024	74115142		14	rs8017448	74942281		0.00892511
18	rs1942858	58214564		18	rs8096471	59099373		0.00889694
20	rs4810112	56010390		20	rs6026522	56799795		0.0088849
3	rs9839150	187331884		3	rs2228243	187877807		0.00882947
3	rs584012	73410050		3	rs6800733	74154195		0.00879442
11	rs1590287	29763420		11	rs2310798	30404199		0.00870664
6	rs10807640	19233338		6	rs9358276	19914238		0.00862106
14	rs1911207	81992104		14	rs9323726	82354187		0.00856476
16	rs9941212	84711750		16	rs8058081	85045312		0.00855771
12	rs7964268	16091944		12	rs10772921	16358963		0.00854805
3	rs2306531	158300356		3	rs1994480	158988212		0.00847636
4	rs2378799	179057539		4	rs346122	179921603		0.00840674
6	rs1022105	124371375		6	rs7770974	124907149		0.00838738
1	rs11556868	111579848		1	rs12044963	112193883		0.00838613
6	rs9458753	163549777		6	rs10484518	164182068		0.0081652
4	rs6835823	155191807		4	rs6829756	156152384		0.00814541
4	rs4396986	15310928		4	rs2313547	16036690		0.00810418
19	rs2293164	49672054		19	rs754340	49855511		0.00808645
2	rs6713115	54865706		2	rs10496035	55030809		0.00807456
18	rs900968	41590918		18	rs4624285	42584840		0.00798086
13	rs3742257	42071198		13	rs9567145	42767935		0.007951
13	rs7329483	23140801		13	rs1220593	23713740		0.00793324
13	rs11843936	109197127		13	rs2296845	109898948		0.00792754
11	rs961798	131366006		11	rs647997	131717262		0.00790932
22	rs1076930	46224868		22	rs133590	47046698		0.00781494
6	rs10807640	19233338		6	rs2457340	20204313		0.00781462
7	rs1001117	151072903		7	rs6966258	151701091		0.0077906
8	rs6981229	125016688		8	rs2013845	125688384		0.00777889
4	rs2016910	184196220		4	rs7685679	185143668		0.00777226
20	rs6026397	56612322		20	rs6026522	56799795		0.00762989
22	rs743185	27433217		22	rs909795	27980692		0.00759985
17	rs1016125	29892676		17	rs1480945	30591570		0.00758265
7	rs10267796	892603		7	rs1275	1595714		0.00758002
5	rs6892814	171502017		5	rs7443927	172077975		0.00757991
2	rs869214	235179236		2	rs1431793	235837837		0.00750768
20	rs4810669	45788668		20	rs6063186	46019143		0.0074785
20	rs6039502	9488838		20	rs761226	9769007		0.00737449
5	rs4699942	59109232		5	rs10516154	59827105		0.00736851
12	rs10847773	128163653		12	rs4759958	128576256		0.00735919
17	rs2333990	76399520		17	rs3934711	77143096		0.00729989
19	rs4808629	17364996		19	rs11666833	17953442		0.00727186
10	rs4750311	6427998		10	rs2804143	7068339		0.00720892
16	rs8047148	22282331		16	rs7205890	22776528		0.00718347
11	rs3802877	116920158		11	rs7944321	117561011		0.00710218
19	rs1075733	34016300		19	rs6509447	34690864		0.00694137
2	rs3770716	64718142		2	rs6546127	65198747		0.0068767
12	rs2191186	125348519		12	rs3741639	126325220		0.00684532
2	rs1868402	68262541		2	rs4854459	68901555		0.00682823
15	rs6495309	76702300		15	rs729650	77146365		0.0068055
11	rs10500960	23495641		11	rs2896702	24443350		0.00676843
3	rs2720264	128690261		3	rs9289316	128985610		0.00675796
22	rs2227079	31886128		22	rs5749715	32755834		0.00673063						1
12	rs7134868	124391067		12	rs2108340	124772668		0.00664713
15	rs4300625	90058889		15	rs11630088	90635138		0.00656582
5	rs6451161	17780897		5	rs748418	18749965		0.00638121
1	rs11164273	101942883		1	rs1356394	102829858		0.00635943
2	rs6754024	222870268		2	rs17190891	223754889		0.00632328
20	rs1033696	50233389		20	rs856327	50754175		0.00629558
12	rs2695882	129753596		12	rs1211973	130169632		0.00623417
6	rs9370224	53619520		6	rs10085239	54274292		0.0061995
3	rs17027372	31345985		3	rs12630931	31956771		0.00619384
19	rs17687918	33111743		19	rs1075733	34016300		0.00618889
5	rs10516073	169688377		5	rs9313523	170119753		0.00606009
6	rs1022105	124371375		6	rs1326156	125223390		0.00605976
5	rs154799	92119285		5	rs7443364	92680888		0.00603594
5	rs33857	171126395		5	rs6892814	171502017		0.00593671
10	rs4622161	10229200		10	rs201071	11033832		0.00586025
12	rs774387	65704371		12	rs10492201	66672133		0.00585005
10	rs2147281	98285567		10	rs4919054	98496822		0.00583731
16	rs13330326	5915475		16	rs9932839	6387772		0.00581598
2	rs3845787	37769564		2	rs2432671	38264399		0.00580962
4	rs6552487	182305091		4	rs6823305	182752068		0.00580318
5	rs6861666	96231557		5	rs3734010	96544548		0.00567812
6	rs1652500	161112179		6	rs7760443	162092708		0.00565343
9	rs4978670	109866367		9	rs1873764	110449345		0.0056503
13	rs7988150	42391632		13	rs10492572	42788376		0.00562144
21	rs1888493	40049042		21	rs2249498	40353744		0.00561282
22	rs1076930	46224868		22	rs5767992	46566917		0.00557943
3	rs26939	64058004		3	rs9818204	64726412		0.00552014
12	rs2342468	123338468		12	rs4765616	123880874		0.00548647
1	rs1846224	214790838		1	rs2818802	215106490		0.00538316
20	rs6066394	45643560		20	rs749044	46429137		0.00536692
10	rs7900633	13188473		10	rs3750880	13781618		0.00531921
19	rs7257183	37155418		19	rs2867792	37503659		0.00528815
4	rs10011807	34750637		4	rs1714058	35595740		0.00527437
1	rs1923950	228451593		1	rs7539779	228707841		0.00525997
1	rs12567890	230873627		1	rs10489802	231351573		0.00519649
6	rs1409106	53968557		6	rs239798	54913647		0.00519423
12	rs901232	126639758		12	rs10773498	127223433		0.00517403
20	rs6067705	49319714		20	rs1033696	50233389		0.00517363
10	rs2939924	132381691		10	rs2033792	132883122		0.00515798
21	rs3850712	41966963		21	rs2839461	42374420		0.00509519
6	rs4960016	4633860		6	rs450176	5097455		0.00508165
5	rs251867	115096071		5	rs27368	115721791		0.00506939
12	rs2041862	66747964		12	rs378862	67075867		0.00500197
10	rs7094971	61119570		10	rs9804190	61509837		0.00496808
6	rs126459	6658858		6	rs1322219	7484953		0.00495623
8	rs2741354	27471393		8	rs2722910	28224805		0.00487875
2	rs2432671	38264399		2	rs1469594	38764099		0.00483839
21	rs1734930	39867994		21	rs1888493	40049042		0.00483366
16	rs924465	58246745		16	rs8053113	58974164		0.00479928
11	rs4237573	94877571		11	rs7123272	95352672		0.0047742
10	rs6480851	53856388		10	rs1962474	54584957		0.00477368
9	rs10868094	85886569		9	rs1187286	86604848		0.00469533
1	rs952635	66464473		1	rs1856316	66783607		0.00464187
4	rs7669472	185256260		4	rs6844558	186218430		0.00460309
9	rs12353500	70257622		9	rs2498437	70981300		0.00457014
10	rs477461	8160149		10	rs4749821	8841851		0.00453756
14	rs11851385	76095677		14	rs3759732	76873305		0.0044931
20	rs6092601	56082940		20	rs6026397	56612322		0.00446606
6	rs1884043	47239133		6	rs4715056	47977103		0.00446413
7	rs739773	11361135		7	rs7783055	11783815		0.00440924
20	rs2840218	49042606		20	rs880324	49487597		0.00440507
1	rs10927330	243064576		1	rs2282381	243907032		0.00439153
13	rs3742257	42071198		13	rs730210	42741812		0.00438148
18	rs1179816	60964621		18	rs616329	61182880		0.00435506
18	rs4939561	44542365		18	rs920660	44754451		0.00431478
10	rs1890583	3580269		10	rs4881299	4177316		0.0042946
11	rs989017	106190671		11	rs7111266	106645805		0.00427509
22	rs743185	27433217		22	rs8136401	27980993		0.00426932
5	rs11746292	173972409		5	rs4263513	174194366		0.00426196
12	rs12231093	86033572		12	rs10777084	86904225		0.00423889
12	rs12164844	91930628		12	rs974188	92881337		0.00421791
6	rs4428477	88689728		6	rs959186	89250713		0.00420237
8	rs2013845	125688384		8	rs10956198	125793473		0.00419041
7	rs849776	12609921		7	rs10281788	13238779		0.00418513
8	rs6991575	25885608		8	rs2976302	26022843		0.00415059
2	rs4952787	45947977		2	rs6724315	46217203		0.00414974
3	rs9839150	187331884		3	rs2889756	187735465		0.00408689
17	rs4988343	57281427		17	rs11870240	58230199		0.00408671
2	rs746233	220092370		2	rs4674424	220316180		0.00407703
13	rs2765115	23427399		13	rs1220593	23713740		0.00407016
15	rs1007617	66467665		15	rs7163417	66808248		0.00405799
20	rs1776255	59961359		20	rs3787524	60848136		0.00402741
6	rs9353856	92344261		6	rs996553	93089457		0.00398731
12	rs7964268	16091944		12	rs6488844	16457819		0.0039545
11	rs7924748	76128686		11	rs3781691	76587967		0.00393811
3	rs7630698	190682624		3	rs1370050	191406179		0.00392704
6	rs6907771	42327272		6	rs4714664	43171494		0.00390912
20	rs2235734	45725556		20	rs749044	46429137		0.00389047
8	rs2237826	17519195		8	rs1390359	18305609		0.00387618
6	rs6907558	41575838		6	rs9369362	42570033		0.00387479
4	rs2378799	179057539		4	rs2705962	179516959		0.00382787
13	rs2147508	72917375		13	rs9318219	73284794		0.00381621
3	rs952466	20239954		3	rs1580800	20914295		0.00375296
11	rs6416166	15456422		11	rs1837606	15794713		0.00375187
10	rs7080719	21673351		10	rs6482206	22579144		0.00374233
9	rs966697	111119949		9	rs4135165	112057383		0.00366323
14	rs3742897	68462198		14	rs1009919	69455364		0.0036568
1	rs549114	94306942		1	rs10493873	95074166		0.00365359
8	rs4736707	131897692		8	rs277037	132689881		0.00362643
12	rs1882020	74366081		12	rs4597125	74694839		0.00362466
9	rs1572307	119111770		9	rs954070	120081574		0.00361823
3	rs1477686	81333353		3	rs1675838	81575713		0.00361303
18	rs2043962	51223317		18	rs216572	52199075		0.00361066
7	rs12705240	104029173		7	rs10260974	105016061		0.00358795
11	rs2155354	94955929		11	rs483884	95551040		0.00356586
21	rs8132749	33415167		21	rs2070514	34275895		0.00354432
14	rs9323726	82354187		14	rs2022767	82537967		0.0035338
10	rs11189224	99196816		10	rs1925637	100041487		0.00353301
7	rs849776	12609921		7	rs10155975	13460225		0.00353208
11	rs647997	131717262		11	rs499261	132583894		0.00351818
15	rs10519219	76977187		15	rs6495364	77154848		0.00347668
8	rs1390359	18305609		8	rs2139766	19201186		0.00345614
5	rs4596393	28426909		5	rs7710990	29053217		0.00342809
22	rs5767992	46566917		22	rs133590	47046698		0.00342422
13	rs4773094	109239484		13	rs9555714	109949960		0.00342181
8	rs7004241	122267431		8	rs7005145	122528180		0.0033933
3	rs155514	6433324		3	rs12635360	6807712		0.00339113
6	rs2273962	41426416		6	rs6907558	41575838		0.00338429
5	rs10059684	171925885		5	rs7443927	172077975		0.0033818
3	rs1705832	3176432		3	rs663377	4110452		0.00338094
8	rs2945744	134736299		8	rs6577648	135555688		0.0033793
8	rs4736297	139922952		8	rs6577995	140227476		0.00337605
9	rs7038996	133955464		9	rs11243900	134614018		0.00335355
8	rs1238884	4265664		8	rs11136785	4710455		0.0033401
13	rs7322968	41048498		13	rs7995222	41781810		0.00333971
1	rs11164273	101942883		1	rs965060	102014198		0.00332816
8	rs1217675	4304754		8	rs11136785	4710455		0.00331034
16	rs8051610	6761873		16	rs9935836	7606972		0.00330514
3	rs2720264	128690261		3	rs2981030	129632280		0.00330017
9	rs2026075	510886		9	rs10960113	1169531		0.00329999
6	rs234915	2154576		6	rs4959715	2678168		0.00329517
11	rs656730	93982092		11	rs2155354	94955929		0.00328933
21	rs2839461	42374420		21	rs3737434	43310211		0.00327614
9	rs10283761	26745930		9	rs536246	27643714		0.00325528
1	rs4288570	66049573		1	rs1856316	66783607		0.0032516
6	rs7762152	42247803		6	rs4714664	43171494		0.00324804
1	rs2282381	243907032		1	rs10802274	244057164		0.0032388
6	rs9358276	19914238		6	rs2457340	20204313		0.00323149
17	rs1585804	69345596		17	rs4789632	69702146		0.00321865
3	rs16832560	182765267		3	rs9850886	183436858		0.00321334
5	rs7714610	132670510		5	rs9327668	133094704		0.00319002
6	rs2273962	41426416		6	rs6907771	42327272		0.00318263
13	rs3742257	42071198		13	rs7988150	42391632		0.00318054
2	rs630011	224324400		2	rs10498162	225084138		0.00317291
17	rs8069437	42261948		17	rs11652097	42671716		0.00316903
21	rs4819328	44094269		21	rs4818950	44882234		0.003162
4	rs6536096	156965365		4	rs1816164	157916086		0.00315962
11	rs894558	19913366		11	rs988659	20247891		0.00314495
16	rs2544628	86204937		16	rs4782368	87057673		0.00312893
8	rs10866875	29532541		8	rs10108668	29956134		0.00311964
17	rs8066148	66002818		17	rs4793521	66516117		0.00311594
5	rs1479572	25722226		5	rs10520910	26606552		0.00311089
6	rs3903594	148332695		6	rs10457834	149084493		0.00308689
4	rs10011807	34750637		4	rs2127850	34872317		0.00306635
10	rs7923028	82345175		10	rs10786317	83003759		0.00306485
1	rs10493405	66693465		1	rs1572845	67691674		0.00305862
10	rs10509698	97782342		10	rs1923703	98092426		0.00303772
10	rs637452	6276338		10	rs12761228	7123375		0.00302592
8	rs3890765	25514918		8	rs2976302	26022843		0.00301516
11	rs10831114	93231500		11	rs499952	93822640		0.00298856
8	rs7823459	74572334		8	rs10504557	75135772		0.00298403
5	rs11746292	173972409		5	rs750494	174519515		0.00297359
1	rs1330388	104293804		1	rs11488075	104724028		0.00297324
5	rs748418	18749965		5	rs1858432	19434074		0.00296288
10	rs7079622	12109568		10	rs4335437	12836929		0.00296254
12	rs3782314	27021216		12	rs258402	27900058		0.00295108
13	rs7332707	107898025		13	rs7321084	107971966		0.0029477
4	rs2169501	88680660		4	rs6822777	89010419		0.00290196
5	rs1382901	170969444		5	rs6892814	171502017		0.0028814
12	rs10859856	94155407		12	rs10777720	94634522		0.00287476
2	rs17017378	79717878		2	rs1897771	80566430		0.00283283
1	rs11587129	4631788		1	rs7525683	5321657		0.00283094
9	rs10817970	118780289		9	rs1415378	119294282		0.00282333
3	rs9839150	187331884		3	rs10937273	188032389		0.00281854
4	rs1991983	182691717		4	rs1031313	183369297		0.00281227
10	rs871747	5741767		10	rs4750167	6328875		0.0027816
6	rs4712644	22052549		6	rs2473122	22420266		0.00278039
15	rs2615192	65089693		15	rs11637396	65931399		0.00277252
18	rs4074019	43817673		18	rs920660	44754451		0.00276781
1	rs949586	37555489		1	rs1023098	38538370		0.00275547
10	rs637452	6276338		10	rs2804143	7068339		0.00275524
8	rs2733084	5480720		8	rs2959802	6459403		0.0027386
8	rs2062057	31826686		8	rs7822564	32252424		0.00273294
10	rs10904481	5405954		10	rs637452	6276338		0.00272626
5	rs1806086	9250548		5	rs418768	9535178		0.00272229
19	rs10416755	39975287		19	rs2312305	40616597		0.00270736
20	rs6066394	45643560		20	rs4810669	45788668		0.00269768
7	rs2888807	90054213		7	rs1346665	90757503		0.00263834
1	rs625436	199828298		1	rs10920362	200449931		0.00263586
8	rs2976302	26022843		8	rs2322333	26751172		0.00262554
4	rs1574414	8100956		4	rs10938694	8222301		0.00262395
20	rs1887320	10913998		20	rs6078255	11520805		0.00261874
15	rs752032	93090939		15	rs8030304	93615914		0.00261358
8	rs4897627	135107781		8	rs9694186	135647510		0.00260716
15	rs1375227	93171967		15	rs1834207	93753845		0.00260227
11	rs11214518	112530356		11	rs2285391	113513880		0.00257655
6	rs9458753	163549777		6	rs4709786	164218449		0.00255069
7	rs4726492	141495080		7	rs7809414	142384488		0.00254936
17	rs1585804	69345596		17	rs9893674	69672319		0.00254121
9	rs4877127	89998402		9	rs4877041	90843569		0.00251781
18	rs900968	41590918		18	rs4624284	42584602		0.00251073
21	rs2834159	33539959		21	rs2834385	34428300		0.00251004
15	rs8026994	96611034		15	rs2715423	97329396		0.00250857
18	rs647879	2184902		18	rs2346918	2434569		0.0025083
5	rs451298	38866092		5	rs835207	39385582		0.00250188
13	rs7995222	41781810		13	rs7988150	42391632		0.00248548
5	rs187162	173583482		5	rs414031	174292823		0.0024849
10	rs6482647	129716363		10	rs11594990	130439005		0.00248191
12	rs1579239	96305721		12	rs12820199	96768089		0.0024632
10	rs7077972	7520698		10	rs1244488	7928373		0.00245619
20	rs6066394	45643560		20	rs6063186	46019143		0.00245378
13	rs9578562	22716156		13	rs9550985	23055969		0.00241153
7	rs6953445	20424499		7	rs2215676	21159662		0.00240843
18	rs1022177	1036304		18	rs1472194	1200675		0.00240721
4	rs1560440	141763447		4	rs6537025	142164289		0.00239085
14	rs1152563	55949017		14	rs860324	56418675		0.00238405
9	rs6478676	100137269		9	rs1930131	100429229		0.00237708
8	rs10097136	52589292		8	rs3843919	53174381		0.00237331
6	rs3130764	29188328		6	rs2517713	30026078		0.00234276
22	rs5770363	48169514		22	rs2294394	48852385		0.00233924
8	rs2203834	12869264		8	rs1871838	13705018		0.00233887
13	rs4770439	18412214		13	rs2152686	18811270		0.00233445
11	rs517938	94729530		11	rs483884	95551040		0.00232285
8	rs1546149	15377479		8	rs7016422	15857751		0.00229721
18	rs4891524	69618030		18	rs1365256	70229244		0.00229349
6	rs3218097	42013253		6	rs7762152	42247803		0.00227907
22	rs5767992	46566917		22	rs2001902	46948268		0.0022734
16	rs2908689	4974880		16	rs13330326	5915475		0.00227152
22	rs5996168	41192425		22	rs695537	42099815		0.00226939
22	rs4821063	31173436		22	rs2899201	31865376		0.00226368
14	rs1181352	79653027		14	rs12100564	80428870		0.00226314
13	rs2296845	109898948		13	rs4771713	110317400		0.00226191
12	rs11057479	123230568		12	rs4765616	123880874		0.00224985
2	rs823221	2806352		2	rs897069	3796822		0.00224084
18	rs1377167	57397049		18	rs1942858	58214564		0.00223365
1	rs1931073	56633044		1	rs2746342	56908837		0.00222449
3	rs1979425	151262674		3	rs2293151	151768210		0.00220727
8	rs2013845	125688384		8	rs7005585	126598044		0.00219652
4	rs7659915	182182771		4	rs6823305	182752068		0.00219563
6	rs9393387	23396822		6	rs542063	23754854		0.00218206
12	rs1258569	129369828		12	rs1211973	130169632		0.00217647
20	rs6068182	50490082		20	rs6123281	51478713		0.00216941
4	rs1031313	183369297		4	rs2016910	184196220		0.0021523
13	rs9586520	103918947		13	rs4371030	104497917		0.00214908
1	rs11165110	94525057		1	rs10493873	95074166		0.00213615
2	rs1561541	143585385		2	rs6430043	144300475		0.0021332
2	rs1504188	49133337		2	rs1435090	50068243		0.00213222
12	rs2448051	12135761		12	rs17394079	12881608		0.00212953
3	rs6806589	76231050		3	rs9858491	77075642		0.00211403
5	rs4569841	7263079		5	rs10057537	8176994		0.00211248
9	rs4877127	89998402		9	rs1857496	90557863		0.0021105
15	rs1873502	96236456		15	rs8035505	96600345		0.00208224
10	rs4980259	124862504		10	rs1219812	125426545		0.00206811
3	rs9291021	193527178		3	rs1498657	194295167		0.00206782
21	rs2249498	40353744		21	rs2837838	41113732		0.00206773
16	rs17189619	5814275		16	rs8051610	6761873		0.00206022
12	rs7134868	124391067		12	rs2191186	125348519		0.0020465
8	rs11784248	15232333		8	rs7016422	15857751		0.00203978
21	rs7276872	17893230		21	rs2824787	18675377		0.00203411
1	rs4428898	217806589		1	rs11118515	218540647		0.00203209
1	rs12567890	230873627		1	rs10910220	231796069		0.00203173
13	rs4773094	109239484		13	rs4773194	109930491		0.00202638
8	rs1010504	82922818		8	rs4739913	83918213		0.00202053
1	rs508796	33969645		1	rs7523842	34538467		0.00201324
2	rs10495927	46206003		2	rs6741642	46788412		0.00200547
13	rs7995222	41781810		13	rs9567145	42767935		0.00199467
18	rs2584510	71491781		18	rs7241677	71703391		0.00199396
10	rs12184386	35363136		10	rs2804818	36099059		0.00199356
8	rs1457788	133389718		8	rs9297854	133724160		0.00199355
6	rs2273962	41426416		6	rs3218097	42013253		0.0019849
8	rs2631879	21174982		8	rs13255593	21396318		0.00197998
12	rs901232	126639758		12	rs4882814	127259934		0.00197029
13	rs1925852	94405622		13	rs7333503	94884481		0.00196883
9	rs590938	1381887		9	rs1023197	2371672		0.00196312
2	rs1400030	14472857		2	rs7598652	15352418		0.00196002
3	rs2102998	154221564		3	rs6788015	155055227		0.0019536
8	rs13274442	71045914		8	rs13282855	71553805		0.00195043
10	rs7086170	105564241		10	rs7083064	106128529		0.00195025
11	rs10831114	93231500		11	rs656730	93982092		0.00194701
20	rs6015357	56758498		20	rs906399	57394967		0.00192902
19	rs10756	35196656		19	rs11084566	36049889		0.00191348
8	rs1238884	4265664		8	rs1030080	5181456		0.00191318
3	rs2981030	129632280		3	rs9822511	130188257		0.00190733
10	rs2182407	129557328		10	rs1936419	130031991		0.00189052
16	rs7191955	20146087		16	rs12051478	20871819		0.00188827
16	rs2266928	520125		16	rs6600147	1447989		0.00188538
9	rs1329411	73419679		9	rs6560226	73488540		0.00187942
10	rs1915637	66174229		10	rs2394141	66880223		0.00187926
11	rs6483640	20048495		11	rs988659	20247891		0.00186846
1	rs10493384	65962640		1	rs952635	66464473		0.00185604
8	rs9298249	76200283		8	rs3824147	76566713		0.00184054
14	rs17099239	61337261		14	rs7142146	61624864		0.0018208
2	rs1620250	2107592		2	rs2668827	2382315		0.00181349
2	rs6753345	4124734		2	rs12616546	4802497		0.00181296
21	rs743479	44436378		21	rs689923	44978546		0.00179301
10	rs2986971	30136634		10	rs12220246	30438125		0.00178426
20	rs6026522	56799795		20	rs271960	57458817		0.00177656
7	rs849776	12609921		7	rs12530984	12799614		0.00177644
3	rs2889756	187735465		3	rs6444236	188708110		0.00177414
2	rs11694911	10490649		2	rs4260216	11452974		0.00176994
1	rs1856316	66783607		1	rs1572845	67691674		0.00176943
6	rs2073041	4619857		6	rs450176	5097455		0.00176644
14	rs9323726	82354187		14	rs986889	82809808		0.00175562
2	rs630011	224324400		2	rs7573097	224727042		0.00175452
8	rs1217675	4304754		8	rs1030080	5181456		0.00175038
3	rs1402276	160742152		3	rs6441304	161417968		0.00174955
15	rs752032	93090939		15	rs1834207	93753845		0.00174921
9	rs2477518	27589746		9	rs12684725	28018549		0.00174554
5	rs250103	141966795		5	rs250201	142013492		0.00174114
4	rs4396986	15310928		4	rs1566066	16259188		0.00174046
1	rs11164273	101942883		1	rs2022858	102381165		0.00173999
9	rs17086750	85783635		9	rs1187286	86604848		0.0017377
2	rs2289076	133844629		2	rs6430452	134265289		0.00173744
3	rs6800733	74154195		3	rs549560	74481059		0.00172906
15	rs11637396	65931399		15	rs7163417	66808248		0.00172349
6	rs1022105	124371375		6	rs1885693	125220067		0.00171104
9	rs10978413	107893839		9	rs2417713	108457180		0.00171006
5	rs1806086	9250548		5	rs1035961	9981862		0.00170838
8	rs2139766	19201186		8	rs10088108	20107092		0.0017061
7	rs849776	12609921		7	rs13247236	13050020		0.00170371
6	rs9364792	165511409		6	rs3099345	166412741		0.00168487
6	rs9358276	19914238		6	rs9368188	20521700		0.00168288
16	rs2266928	520125		16	rs6597	671726		0.00168162
18	rs1942858	58214564		18	rs2032343	59170435		0.00168007
6	rs7758295	142260910		6	rs197467	143119921		0.00168007
9	rs1948680	22534004		9	rs10965553	22976069		0.00167754
10	rs11594990	130439005		10	rs4750722	130594317		0.00167188
15	rs3803433	99239196		15	rs1587107	99824008		0.00167188
11	rs10831886	12618696		11	rs1459014	13513831		0.00166872
8	rs1554326	134614835		8	rs2945744	134736299		0.00166753
19	rs757528	1733798		19	rs12459507	2175387		0.00166516
5	rs2913761	177663749		5	rs2173096	178362981		0.00166058
11	rs1587051	99062505		11	rs1216162	99718864		0.00165587
1	rs4655616	66775353		1	rs1572845	67691674		0.00165295
2	rs1561541	143585385		2	rs1035271	144377392		0.00163838
12	rs1258569	129369828		12	rs2695882	129753596		0.00163838
6	rs752104	151523057		6	rs2251681	151663304		0.00163675
16	rs4782368	87057673		16	rs3096314	87852014		0.00163596
21	rs2837838	41113732		21	rs3850712	41966963		0.00163436
10	rs3824761	129620017		10	rs1936419	130031991		0.00163293
10	rs1936419	130031991		10	rs4750722	130594317		0.00162577
11	rs2641412	4522066		11	rs6578608	5316767		0.00161223
3	rs4270488	955897		3	rs3772341	1249590		0.00161128
14	rs1152563	55949017		14	rs12894584	56933138		0.00161102
10	rs1493171	105402900		10	rs7086170	105564241		0.0016085
4	rs961521	19687117		4	rs7677635	20561053		0.00160835
10	rs7068309	24703109		10	rs10508687	25365943		0.00160651
4	rs7661090	13180999		4	rs10488980	13997944		0.00160399
13	rs7995222	41781810		13	rs9567132	42680144		0.00159812
2	rs1519654	100463392		2	rs7559792	101377041		0.00159796
15	rs11630088	90635138		15	rs17612678	91616133		0.00159328
8	rs9297854	133724160		8	rs2272675	134648217		0.00159047
8	rs13280616	2878216		8	rs898505	3040460		0.00159001
1	rs2818802	215106490		1	rs1510263	216056060		0.0015869
6	rs6907558	41575838		6	rs3218097	42013253		0.00158591
4	rs6829756	156152384		4	rs6536096	156965365		0.0015852
10	rs2804143	7068339		10	rs7077972	7520698		0.00158475
21	rs2822637	14665257		21	rs2823183	15538697		0.00157996
11	rs477980	94738830		11	rs627313	95408093		0.00157623
1	rs7523842	34538467		1	rs10914986	34827868		0.00156449
2	rs2123978	52803491		2	rs11125487	53453392		0.00156375
12	rs3741639	126325220		12	rs901232	126639758		0.00156373
18	rs10438983	20049100		18	rs489631	20243022		0.00156372
10	rs10509698	97782342		10	rs4919054	98496822		0.00155571
9	rs7043121	4204847		9	rs2273900	4625525		0.00155408
8	rs2429	121453344		8	rs1560777	122116201		0.00155346
10	rs6480851	53856388		10	rs11003193	54260405		0.00155094
13	rs10507904	79675303		13	rs1772579	80086174		0.00154994
5	rs40713	9307909		5	rs418768	9535178		0.00154954
8	rs6987909	26036647		8	rs6993922	26640531		0.00154575
11	rs6592347	86679540		11	rs1486873	87538627		0.00154523
12	rs10859888	94412553		12	rs10777720	94634522		0.00154405
19	rs628258	59223461		19	rs2287824	59554712		0.00154214
5	rs1818952	89492111		5	rs10074525	90245580		0.00153995
8	rs11136785	4710455		8	rs2733084	5480720		0.001537
13	rs4274307	94478310		13	rs7333503	94884481		0.00153634
16	rs2074629	73310580		16	rs4888320	73549365		0.0015298
8	rs2433105	25605996		8	rs6987909	26036647		0.00152717
16	rs4782368	87057673		16	rs4782451	87161479		0.00152625
15	rs8035505	96600345		15	rs2715423	97329396		0.00151771
10	rs7913538	123734561		10	rs2248799	124213934		0.00149917
19	rs299184	60979903		19	rs397977	61231052		0.00148464
9	rs10978413	107893839		9	rs11532981	108792791		0.00148373
14	rs729307	60707835		14	rs7142146	61624864		0.00148013
2	rs11563204	234582116		2	rs968976	235414720		0.0014791
13	rs10507904	79675303		13	rs7321702	80059964		0.00147299
5	rs13153089	115130841		5	rs27368	115721791		0.00147273
15	rs1011289	35927387		15	rs4244562	36450523		0.00146828
13	rs9595560	46427224		13	rs9526329	46866462		0.00146822
20	rs2235734	45725556		20	rs6063186	46019143		0.00146733
3	rs6806286	132942878		3	rs884432	133414672		0.00145727
3	rs2228243	187877807		3	rs6444236	188708110		0.00145282
16	rs1609432	86260171		16	rs4782368	87057673		0.00144389
10	rs11597112	31402469		10	rs11008623	32075904		0.00144162
11	rs1837606	15794713		11	rs10832644	16532125		0.00144033
6	rs3019444	162088826		6	rs13207671	162899046		0.00143649
9	rs1368981	8686227		9	rs1889820	9171361		0.00143606
10	rs1336457	97688212		10	rs1923703	98092426		0.00142945
8	rs10111830	2290333		8	rs677637	2789195		0.00142835
10	rs11592670	114074341		10	rs481419	114575470		0.0014268
1	rs922114	4411281		1	rs7525683	5321657		0.00142597
7	rs11764116	18766938		7	rs10228406	19099989		0.00142329
4	rs346122	179921603		4	rs6812195	180440802		0.00142253
14	rs1958654	53298267		14	rs8018146	53440346		0.00142167
19	rs11666833	17953442		19	rs3746183	18335705		0.00142081
20	rs6026397	56612322		20	rs183777	57244560		0.00141748
14	rs12587447	93836479		14	rs8020281	94436179		0.00141654
22	rs2076154	41795473		22	rs695537	42099815		0.00141515
13	rs6490812	23101027		13	rs2765115	23427399		0.00141429
18	rs1022177	1036304		18	rs8089957	1514907		0.00141217
10	rs7070253	66756123		10	rs1902358	67102711		0.00140864
4	rs7690190	16128817		4	rs1566066	16259188		0.00140358
6	rs11754567	2216033		6	rs9405622	3152257		0.00140071
12	rs1677193	31647422		12	rs10771858	31669994		0.00140003
3	rs1023532	62016923		3	rs9682986	62738335		0.00139678
5	rs12522949	51014850		5	rs10065396	51655561		0.00139613
3	rs4679142	128300473		3	rs2720264	128690261		0.00138664
4	rs1878452	155110701		4	rs10517593	155620434		0.0013794
6	rs495976	93754121		6	rs1906969	94359126		0.00137675
9	rs10732340	22868914		9	rs2383268	23671361		0.00137568
1	rs3753372	37821960		1	rs1023098	38538370		0.00137447
9	rs1778991	137114154		9	rs1412512	137513685		0.00137217
18	rs1350087	63159299		18	rs670215	63711992		0.00137209
2	rs6753345	4124734		2	rs13425189	4816728		0.00136534
20	rs4810112	56010390		20	rs6026397	56612322		0.00136526
11	rs517938	94729530		11	rs627313	95408093		0.00136524
22	rs5770363	48169514		22	rs2272843	48941593		0.00136442
3	rs9291021	193527178		3	rs3109189	193609451		0.00136334
8	rs9297854	133724160		8	rs1554326	134614835		0.00135885
9	rs2477518	27589746		9	rs4546742	28210635		0.00135641
5	rs251867	115096071		5	rs2099041	115410603		0.00135536
7	rs10238679	48135217		7	rs11770510	48709170		0.00133888
8	rs16904092	130571112		8	rs12542856	130842640		0.00132569
9	rs7038996	133955464		9	rs2773822	134850854		0.00132186
1	rs2076075	185089907		1	rs964665	185476575		0.0013183
9	rs7044370	2195924		9	rs6148	2638773		0.0013152
7	rs6583440	50332228		7	rs2108798	51290951		0.0013111
13	rs2324805	40740546		13	rs1037272	41688458		0.0013065
13	rs9586520	103918947		13	rs4572250	104303807		0.00130346
12	rs1356083	129575938		12	rs1211973	130169632		0.00130154
6	rs3218097	42013253		6	rs9369362	42570033		0.00129139
5	rs4576132	158916817		5	rs6887783	159854787		0.0012893
20	rs4810112	56010390		20	rs6064647	56379407		0.0012872
10	rs2421170	124841224		10	rs1219812	125426545		0.00128427
1	rs267660	30313297		1	rs6673391	30504275		0.0012834
1	rs1011382	224047217		1	rs697839	224862598		0.00128185
11	rs11234901	86382423		11	rs6592347	86679540		0.00127664
16	rs1013170	52767948		16	rs1420555	53306768		0.00127642
9	rs1928868	12378022		9	rs10435761	13065874		0.00127581
14	rs7144994	62738086		14	rs7153680	63543980		0.00127447
11	rs3861787	4604346		11	rs6578608	5316767		0.00127358
12	rs306594	27500523		12	rs258402	27900058		0.00127152
8	rs17337083	75317421		8	rs9298249	76200283		0.00126956
16	rs4782368	87057673		16	rs11648894	87293860		0.00126889
21	rs4819328	44094269		21	rs2838647	44944198		0.00126035
7	rs34075	12932501		7	rs10155975	13460225		0.00125745
10	rs10904481	5405954		10	rs4750167	6328875		0.00125043
8	rs7005585	126598044		8	rs4871694	127470049		0.00124788
13	rs7995222	41781810		13	rs730210	42741812		0.00124487
4	rs4698457	15826043		4	rs7690190	16128817		0.00124387
10	rs991681	54083560		10	rs1962474	54584957		0.00124244
14	rs12878444	21195326		14	rs3811259	21850339		0.00123369
10	rs17148556	10716280		10	rs201071	11033832		0.00123077
18	rs9304408	46928354		18	rs11877776	47550493		0.00122562
12	rs1149009	70320398		12	rs12312745	71005336		0.00122146
13	rs9560479	89314035		13	rs8002071	89882574		0.00121872
4	rs6829286	188972080		4	rs4863387	189924391		0.00121784
1	rs636154	60351362		1	rs17121177	61117597		0.00121544
5	rs1382901	170969444		5	rs33857	171126395		0.00121467
6	rs1367490	122897120		6	rs4345414	123612927		0.0012092
19	rs4808629	17364996		19	rs3746183	18335705		0.00120897
15	rs2899527	52176184		15	rs992348	52887050		0.0012062
6	rs9396909	18953170		6	rs9358276	19914238		0.0012055
18	rs8096471	59099373		18	rs2032343	59170435		0.00119983
15	rs4965479	97756786		15	rs749516	98112073		0.00118984
9	rs10283761	26745930		9	rs2477518	27589746		0.00118928
20	rs6113955	2313129		20	rs6037081	2528772		0.00118451
7	rs2367914	81686262		7	rs10954714	82619032		0.00118322
5	rs250201	142013492		5	rs246537	142966464		0.00117523
13	rs9550985	23055969		13	rs2765115	23427399		0.00117456
12	rs2285831	46411969		12	rs10875708	46620017		0.00117097
10	rs1336457	97688212		10	rs2147281	98285567		0.0011692
2	rs1897771	80566430		2	rs2862492	81348403		0.0011667
9	rs4740313	133653397		9	rs7038996	133955464		0.00116661
13	rs1037272	41688458		13	rs3742257	42071198		0.00116566
10	rs4750167	6328875		10	rs12761228	7123375		0.00116512
2	rs968976	235414720		2	rs1431793	235837837		0.00116205
8	rs6469858	120965416		8	rs2429	121453344		0.00116147
16	rs4782509	87354279		16	rs3096314	87852014		0.00116087
12	rs4762818	21384796		12	rs12820379	22274988		0.0011597
6	rs4959715	2678168		6	rs9405622	3152257		0.00115911
3	rs4679142	128300473		3	rs9289316	128985610		0.00115849
11	rs6592347	86679540		11	rs217092	87610021		0.00115358
2	rs6546127	65198747		2	rs1370394	65533814		0.00115025
1	rs6694009	242939693		1	rs2282381	243907032		0.00114734
14	rs2275008	19986089		14	rs943992	20622897		0.00114475
1	rs2025689	85052749		1	rs6681025	85164912		0.00114414
10	rs991681	54083560		10	rs11003193	54260405		0.00114159
2	rs1489483	179396700		2	rs1850523	179966738		0.00113062
3	rs9291021	193527178		3	rs6775137	193649843		0.00112971
16	rs2041733	11137090		16	rs4781128	11615072		0.00112935
14	rs860324	56418675		14	rs12881029	56825219		0.0011281
16	rs1902815	19981996		16	rs12051478	20871819		0.00112304
6	rs4960016	4633860		6	rs730594	5210852		0.00112214
1	rs12567890	230873627		1	rs1294266	231542886		0.00111765
4	rs1714058	35595740		4	rs4240256	36259327		0.00111691
11	rs2448281	79803240		11	rs1566236	80328428		0.00111675
8	rs2429	121453344		8	rs7004241	122267431		0.00110757
9	rs11140355	85877611		9	rs1187286	86604848		0.00110751
2	rs10166046	232269228		2	rs3828246	233106459		0.00110649
11	rs499952	93822640		11	rs517938	94729530		0.00110609
17	rs10521210	12966928		17	rs6502282	13399486		0.00110516
3	rs1979425	151262674		3	rs13092829	152145604		0.0011016
1	rs4657134	160257615		1	rs4492591	161140149		0.0010978
18	rs1484875	41467471		18	rs900968	41590918		0.00109673
15	rs6495309	76702300		15	rs6495364	77154848		0.00109432
13	rs1330742	58049515		13	rs9570131	58923442		0.00108902
10	rs4752662	123902328		10	rs2421170	124841224		0.00108664
15	rs11073390	93136860		15	rs8030304	93615914		0.00108586
21	rs3850712	41966963		21	rs8131179	42955270		0.00108301
6	rs2073041	4619857		6	rs2875980	5234446		0.00108266
16	rs8053113	58974164		16	rs1392535	59630694		0.00108192
20	rs6085580	650570		20	rs6056813	970712		0.00107984
14	rs744492	41780633		14	rs10151183	42584902		0.00107513
8	rs1997137	4401724		8	rs11136785	4710455		0.00107352
11	rs7933428	7564112		11	rs9300089	8541728		0.00107124
13	rs9578562	22716156		13	rs1220593	23713740		0.00106717
1	rs4027040	232597632		1	rs822838	233025794		0.00106664
11	rs7112509	2967437		11	rs2271585	3616344		0.00106421
1	rs965060	102014198		1	rs1356394	102829858		0.00106291
20	rs6079787	15292549		20	rs2788915	16179612		0.00105812
13	rs683754	85078084		13	rs7336307	85808355		0.00105595
10	rs1902358	67102711		10	rs2660034	68040186		0.00105546
20	rs910700	5414940		20	rs7354540	6191193		0.00105341
13	rs12868335	89728332		13	rs8002071	89882574		0.00105319
12	rs17394079	12881608		12	rs1457622	13568481		0.00105083
10	rs16918323	19511732		10	rs6482071	20269755		0.00104929
20	rs183777	57244560		20	rs271960	57458817		0.00104688
13	rs4274307	94478310		13	rs7490349	94807030		0.00104629
3	rs4405909	64550669		3	rs9818204	64726412		0.00104328
11	rs4237573	94877571		11	rs483884	95551040		0.00104299
15	rs1908194	55641802		15	rs1869138	56566331		0.00104289
13	rs9578562	22716156		13	rs6490812	23101027		0.00104018
10	rs16910442	52295276		10	rs1189320	52807142		0.00102974
6	rs4345414	123612927		6	rs1022105	124371375		0.00102947
4	rs9990811	102238274		4	rs10516486	102970299		0.00102498
5	rs4912610	141034424		5	rs11167761	141218527		0.0010245
9	rs3824535	124723677		9	rs12347955	125218749		0.0010245
9	rs10965553	22976069		9	rs2383268	23671361		0.00102293
3	rs12635360	6807712		3	rs1569284	7582044		0.00102006
5	rs979893	145777213		5	rs40474	146533562		0.00101581
2	rs6730450	15240028		2	rs7569502	15735101		0.00101551
17	rs2176324	3890292		17	rs4790641	4374113		0.0010133
12	rs306594	27500523		12	rs12371059	28419575		0.00101202
2	rs11563204	234582116		2	rs617970	234627728		0.00101202
5	rs30365	55864542		5	rs889310	56000924		0.00100971
6	rs215006	152797321		6	rs1933488	153482772		0.00100956
11	rs477980	94738830		11	rs483884	95551040		0.0010084
6	rs1652500	161112179		6	rs3019444	162088826		0.00100785
3	rs584012	73410050		3	rs6549556	73764765		0.00100697
10	rs2817834	29607753		10	rs1246758	30254709		0.0010062
4	rs4395533	121701400		4	rs1513697	122553215		0.00100527
22	rs10483110	21011312		22	rs2267025	21966541		0.00100342
21	rs1734930	39867994		21	rs2249498	40353744		0.00100198
20	rs6064647	56379407		20	rs6015357	56758498		0.000992702
12	rs1356083	129575938		12	rs2695882	129753596		0.000991897
12	rs4768609	44080698		12	rs1373549	44772105		0.0009892
10	rs3824761	129620017		10	rs11594990	130439005		0.000987253
9	rs2477518	27589746		9	rs9644872	27935758		0.000977939
12	rs10774293	4957039		12	rs7974186	5445728		0.000977816
6	rs7760443	162092708		6	rs13207671	162899046		0.000977694
10	rs871747	5741767		10	rs4750311	6427998		0.000976328
6	rs9395232	47189989		6	rs4715056	47977103		0.000975685
1	rs926324	185051128		1	rs10494592	185425227		0.00096453
9	rs682222	22419371		9	rs10732340	22868914		0.000963537
10	rs2486758	104587470		10	rs2073341	105533383		0.000961884
18	rs1942581	73322990		18	rs954905	73461495		0.000961505
7	rs1860813	140529535		7	rs4726492	141495080		0.000960302
2	rs10206082	99526456		2	rs1519654	100463392		0.000955396
1	rs6696692	65294214		1	rs10493384	65962640		0.000952435
10	rs11003193	54260405		10	rs1962474	54584957		0.000948391
6	rs2273962	41426416		6	rs7762152	42247803		0.000946573
6	rs1772987	2457074		6	rs4959715	2678168		0.000944032
10	rs7070253	66756123		10	rs2394141	66880223		0.000939706
18	rs8089957	1514907		18	rs2346918	2434569		0.000939387
4	rs997832	53943033		4	rs6554150	54667957		0.000936227
14	rs1890905	56024151		14	rs12894584	56933138		0.00093463
5	rs4576132	158916817		5	rs17057631	159667590		0.000932235
5	rs173438	149317609		5	rs253296	149932942		0.000929951
3	rs7636153	150634301		3	rs1979425	151262674		0.000929951
14	rs4899677	77363069		14	rs214030	77886738		0.000929903
21	rs2829247	24963459		21	rs2829583	25455345		0.000926989
7	rs10281623	47723347		7	rs11770510	48709170		0.000926599
12	rs11060670	129081669		12	rs1258569	129369828		0.000926073
1	rs4288570	66049573		1	rs10493405	66693465		0.000923577
13	rs9555035	103638871		13	rs9586520	103918947		0.000918051
18	rs1981355	13167130		18	rs10502424	13734984		0.000916943
12	rs2293429	51860170		12	rs784563	52152886		0.000915991
9	rs17086750	85783635		9	rs11140355	85877611		0.000914933
19	rs335776	35304284		19	rs11084566	36049889		0.000913351
1	rs10493384	65962640		1	rs10493405	66693465		0.000912984
7	rs4909112	157655648		7	rs2178528	158086249		0.000912861
16	rs2542671	52767337		16	rs1420555	53306768		0.000912369
15	rs8030304	93615914		15	rs1834207	93753845		0.000910329
1	rs2342213	74031260		1	rs1341573	74669404		0.000907866
11	rs1894231	130610928		11	rs961798	131366006		0.000907164
1	rs11120162	211826335		1	rs340853	212203848		0.000906728
8	rs3890765	25514918		8	rs6991575	25885608		0.000906243
6	rs1367490	122897120		6	rs9401670	123771580		0.00090619
4	rs4240256	36259327		4	rs1369409	36936838		0.000902799
10	rs1902358	67102711		10	rs2394280	68095520		0.000900704
1	rs926324	185051128		1	rs964665	185476575		0.000900475
10	rs2986971	30136634		10	rs1246758	30254709		0.000899028
8	rs2733084	5480720		8	rs1550694	6199393		0.000896769
21	rs2822637	14665257		21	rs2178998	15161808		0.000895065
9	rs2026075	510886		9	rs279888	968833		0.000891603
20	rs913834	50939815		20	rs6123281	51478713		0.000890612
9	rs12000794	102197336		9	rs10116810	103048742		0.00089061
6	rs912530	18431855		6	rs6459621	18623955		0.000888813
2	rs4666159	29064735		2	rs4433956	29583996		0.000888151
2	rs11695594	212035677		2	rs7423708	212354130		0.000884418
20	rs4811074	48534122		20	rs6067705	49319714		0.00088302
13	rs7995222	41781810		13	rs3742257	42071198		0.000881072
13	rs6490812	23101027		13	rs1570885	23422626		0.000879355
5	rs9313523	170119753		5	rs1382901	170969444		0.000876464
1	rs508796	33969645		1	rs10914986	34827868		0.000876195
9	rs10817970	118780289		9	rs660234	119739231		0.000875279
4	rs4263350	164115760		4	rs6536747	164815002		0.000872641
11	rs475701	87563872		11	rs4753106	87914378		0.000871764
9	rs1846695	8332540		9	rs1368981	8686227		0.000868642
14	rs4516135	50571820		14	rs1253706	51470127		0.000866715
9	rs4387040	107760914		9	rs2417713	108457180		0.000866594
17	rs2277675	3447259		17	rs4790641	4374113		0.000866122
12	rs7304787	81964761		12	rs10778964	82204552		0.000863066
6	rs12208932	89365458		6	rs1209055	90236264		0.00086247
9	rs1846695	8332540		9	rs2381904	8835177		0.000862256
10	rs1244488	7928373		10	rs4749821	8841851		0.000856521
11	rs1486873	87538627		11	rs4753106	87914378		0.000852554
5	rs11746292	173972409		5	rs414031	174292823		0.000851661
10	rs1336457	97688212		10	rs4919054	98496822		0.000849432
6	rs1220445	91712833		6	rs9353856	92344261		0.000847236
1	rs628407	232499088		1	rs3850718	232823041		0.00084482
1	rs4288570	66049573		1	rs4655616	66775353		0.000844214
5	rs4295421	91402978		5	rs154799	92119285		0.000840169
6	rs9497613	147081417		6	rs878617	147245097		0.000835576
16	rs9935836	7606972		16	rs4787247	8515287		0.000835023
10	rs4919054	98496822		10	rs11189224	99196816		0.000834806
18	rs7230844	46578457		18	rs9304408	46928354		0.000833986
10	rs11000792	53534408		10	rs991681	54083560		0.000833035
20	rs235710	6688366		20	rs6108042	7628399		0.000831524
9	rs11790849	3985072		9	rs2273900	4625525		0.0008301
16	rs16961669	82340494		16	rs2914819	83026812		0.000828795
8	rs16904092	130571112		8	rs7018091	130731083		0.000827727
10	rs9804190	61509837		10	rs11592920	62490635		0.000827631
11	rs894558	19913366		11	rs6483640	20048495		0.000826107
14	rs12881446	70568954		14	rs1204983	71288899		0.000824895
3	rs663377	4110452		3	rs731915	4830348		0.000823345
8	rs2203834	12869264		8	rs10105056	13655257		0.000823308
12	rs3741639	126325220		12	rs10773498	127223433		0.000822596
18	rs2306514	44400219		18	rs920660	44754451		0.000822025
6	rs9349391	47245694		6	rs4715056	47977103		0.000819056
20	rs6113955	2313129		20	rs6084288	3121666		0.000818799
8	rs284486	106015509		8	rs11785817	106245043		0.000817417
13	rs7322968	41048498		13	rs1037272	41688458		0.000814957
1	rs1294266	231542886		1	rs10910220	231796069		0.000814334
4	rs11731185	177360844		4	rs380303	177685120		0.00081395
12	rs833480	47565128		12	rs1975732	48544213		0.000812208
12	rs4765616	123880874		12	rs7134868	124391067		0.000811457
2	rs869214	235179236		2	rs4663587	236028545		0.000811046
10	rs2182407	129557328		10	rs6482647	129716363		0.000808448
10	rs4752662	123902328		10	rs2248799	124213934		0.000806046
16	rs2908689	4974880		16	rs17189619	5814275		0.000804917
18	rs4487010	55809759		18	rs9967057	56268102		0.000802538
6	rs1203087	120971590		6	rs12664359	121892602		0.000802344
9	rs10119153	78648435		9	rs2275548	79179773		0.000800253
1	rs267660	30313297		1	rs12124742	31011849		0.000798541
7	rs10250599	150195294		7	rs1001117	151072903		0.000795061
3	rs9822807	168213790		3	rs11924870	168976499		0.000794289
1	rs628407	232499088		1	rs822838	233025794		0.000791065
20	rs6078255	11520805		20	rs4633985	12287384		0.000787645
12	rs10847773	128163653		12	rs11060670	129081669		0.000783429
12	rs1386212	128148611		12	rs1351807	128561272		0.00078023
18	rs10438962	41079507		18	rs900968	41590918		0.000779542
2	rs12993807	220204673		2	rs4674424	220316180		0.000778196
17	rs8080537	56806918		17	rs11655330	57001546		0.000775129
6	rs1040622	137524951		6	rs12055552	138131833		0.000764638
7	rs13237551	114692234		7	rs10269713	115531416		0.000763735
7	rs6978700	11301657		7	rs7783055	11783815		0.000761502
9	rs4741655	2219694		9	rs1884441	2689004		0.000761304
3	rs16832560	182765267		3	rs4859237	183400318		0.000759905
15	rs6495309	76702300		15	rs10519219	76977187		0.000758169
3	rs2889756	187735465		3	rs2228243	187877807		0.000758129
9	rs1572307	119111770		9	rs1415378	119294282		0.00075062
12	rs10847773	128163653		12	rs1351807	128561272		0.000750004
14	rs1426790	86915707		14	rs4904425	87629368		0.000749905
9	rs1023197	2371672		9	rs6148	2638773		0.000747915
4	rs4396986	15310928		4	rs7690190	16128817		0.000746518
3	rs6549556	73764765		3	rs6800733	74154195		0.000744128
20	rs6078255	11520805		20	rs6134530	12317473		0.00074157
8	rs6987909	26036647		8	rs2874755	26923821		0.000740649
1	rs11165110	94525057		1	rs1160318	95476032		0.000738832
15	rs10519218	76976210		15	rs729650	77146365		0.000736866
3	rs6549289	70307050		3	rs11128178	70640606		0.000736657
11	rs517938	94729530		11	rs7123272	95352672		0.000731861
6	rs11754567	2216033		6	rs4959715	2678168		0.000731525
21	rs2823569	16328153		21	rs2142259	17319548		0.000731477
6	rs2744584	24613333		6	rs391652	25071234		0.000729666
22	rs138396	37142946		22	rs79290	38015778		0.000728265
8	rs677637	2789195		8	rs718121	3146968		0.00072564
6	rs6932960	156785155		6	rs6927999	156913513		0.000725215
19	rs1003887	17788400		19	rs3746183	18335705		0.000724876
10	rs6482647	129716363		10	rs1936419	130031991		0.000723585
3	rs2322165	71977763		3	rs6805546	72168842		0.000722737
5	rs2578500	5515148		5	rs177924	5881684		0.000720115
5	rs13436944	82710135		5	rs12188949	82957556		0.0007198
20	rs6064647	56379407		20	rs183777	57244560		0.000718246
3	rs1992348	34061197		3	rs1478848	35043098		0.000716353
6	rs9370224	53619520		6	rs1409106	53968557		0.00071229
12	rs4759958	128576256		12	rs1258569	129369828		0.00071209
5	rs13155746	7271137		5	rs10057537	8176994		0.000706432
9	rs1846695	8332540		9	rs1889820	9171361		0.000702909
1	rs6673391	30504275		1	rs12124742	31011849		0.000702372
4	rs9990811	102238274		4	rs7695470	102920285		0.000700984
10	rs1317894	49853743		10	rs6537539	50426040		0.000700899
3	rs2697160	10950251		3	rs3856791	11143105		0.000700638
13	rs1037272	41688458		13	rs9567132	42680144		0.000699048
8	rs4897627	135107781		8	rs6577648	135555688		0.000698945
12	rs1386212	128148611		12	rs11060670	129081669		0.000696789
18	rs1472194	1200675		18	rs647879	2184902		0.000695577
10	rs7902129	66403859		10	rs1902358	67102711		0.000695291
5	rs6870711	126446993		5	rs3749748	127378448		0.000691784
10	rs871747	5741767		10	rs637452	6276338		0.000688474
16	rs2544628	86204937		16	rs4782451	87161479		0.00068628
10	rs11598130	131611046		10	rs2939924	132381691		0.000685553
6	rs9401670	123771580		6	rs1022105	124371375		0.000684791
15	rs1375227	93171967		15	rs8030304	93615914		0.000684315
7	rs10238679	48135217		7	rs4917028	48848666		0.000682936
22	rs5996168	41192425		22	rs135059	42167159		0.000681162
3	rs1470399	124181451		3	rs820363	124882009		0.000678894
17	rs7223292	56724234		17	rs11655330	57001546		0.000678313
12	rs11060670	129081669		12	rs2695882	129753596		0.000676768
20	rs6026397	56612322		20	rs906399	57394967		0.000676577
16	rs4788683	71555248		16	rs6564865	71926073		0.000676519
10	rs1915637	66174229		10	rs1902358	67102711		0.000675649
1	rs10493873	95074166		1	rs1160318	95476032		0.000673422
4	rs2359630	7755695		4	rs10938694	8222301		0.00067193
8	rs11136785	4710455		8	rs1030080	5181456		0.000671688
1	rs2354463	48759132		1	rs11205541	49027003		0.000667289
4	rs6823305	182752068		4	rs1031313	183369297		0.000664461
15	rs1051730	76681394		15	rs729650	77146365		0.000664154
1	rs10889118	58994235		1	rs3010322	59339787		0.00066166
7	rs10281623	47723347		7	rs7780793	48415720		0.000661615
4	rs2359630	7755695		4	rs1574414	8100956		0.000661499
6	rs1418708	150610		6	rs9328435	766327		0.000660657
4	rs1869502	177589547		4	rs1542722	178415154		0.000659394
6	rs9387043	97569811		6	rs200823	97991795		0.000658909
21	rs2839461	42374420		21	rs8131179	42955270		0.000657514
1	rs10798080	185284285		1	rs10494592	185425227		0.000654517
8	rs2203834	12869264		8	rs1454959	13261174		0.000653308
5	rs4263513	174194366		5	rs750494	174519515		0.000651281
14	rs1610403	55027749		14	rs1890905	56024151		0.000649904
8	rs10866875	29532541		8	rs12548565	30010024		0.000649434
10	rs11000792	53534408		10	rs1194663	53821101		0.000648072
15	rs1873502	96236456		15	rs2054520	96482340		0.00064667
6	rs17059404	131042794		6	rs9483293	131867018		0.000644798
2	rs869214	235179236		2	rs968976	235414720		0.000644584
16	rs6597	671726		16	rs6600147	1447989		0.000644058
7	rs1404519	12619945		7	rs34075	12932501		0.000643929
6	rs7770974	124907149		6	rs1326156	125223390		0.000643718
3	rs660048	76142189		3	rs9858491	77075642		0.000643369
2	rs617970	234627728		2	rs968976	235414720		0.000642939
5	rs451298	38866092		5	rs6860457	39818449		0.000641689
2	rs6545816	60568365		2	rs6545832	60912887		0.000641488
4	rs11731185	177360844		4	rs1869502	177589547		0.000641072
13	rs11843936	109197127		13	rs9555714	109949960		0.000640922
1	rs1328589	63447502		1	rs1542805	64034857		0.000639973
15	rs1935634	92156214		15	rs11073390	93136860		0.000639918
22	rs9615258	46803407		22	rs2001902	46948268		0.000638727
19	rs4808629	17364996		19	rs1003887	17788400		0.000638461
1	rs732385	53700768		1	rs10489461	54061608		0.000637706
18	rs1506223	60534163		18	rs616329	61182880		0.000635308
7	rs13237551	114692234		7	rs11764575	115398545		0.000634802
6	rs2473122	22420266		6	rs9460788	22917089		0.00063433
19	rs8099984	62535732		19	rs260470	63496625		0.000633522
5	rs187162	173583482		5	rs750494	174519515		0.000633432
16	rs4782451	87161479		16	rs11648894	87293860		0.000633112
5	rs418768	9535178		5	rs1035961	9981862		0.000632821
20	rs4810669	45788668		20	rs749044	46429137		0.000631399
3	rs1495591	30389409		3	rs17027372	31345985		0.000629167
2	rs1620250	2107592		2	rs1448625	2975361		0.00062758
9	rs1873764	110449345		9	rs966697	111119949		0.000627517
9	rs12684725	28018549		9	rs10491623	28765609		0.000627157
11	rs7121538	14461039		11	rs6416166	15456422		0.000626753
6	rs9390537	148465064		6	rs10457834	149084493		0.000623463
16	rs7205890	22776528		16	rs238551	23283422		0.000622862
19	rs12459507	2175387		19	rs1688123	3077332		0.000621634
11	rs656730	93982092		11	rs477980	94738830		0.000621107
15	rs11073390	93136860		15	rs1834207	93753845		0.000620168
10	rs7923028	82345175		10	rs10509426	82882268		0.000619626
3	rs1495591	30389409		3	rs1078985	30665915		0.00061739
3	rs13086529	182822835		3	rs9850886	183436858		0.000617069
17	rs11656396	60476538		17	rs11655004	60510385		0.000610695
2	rs17190891	223754889		2	rs630011	224324400		0.000609675
12	rs1401990	102116109		12	rs4981042	102648191		0.000608096
22	rs4823169	42641423		22	rs5765896	43122744		0.000607996
1	rs10493384	65962640		1	rs1856316	66783607		0.000607251
1	rs7525683	5321657		1	rs709184	5632420		0.000606098
7	rs12530984	12799614		7	rs2058152	13100464		0.000604774
9	rs273449	81086536		9	rs604948	82068947		0.000604305
1	rs17108140	53455266		1	rs10489461	54061608		0.00060288
2	rs3845787	37769564		2	rs1469594	38764099		0.000601727
8	rs7835846	120051022		8	rs6469858	120965416		0.000600764
11	rs2271585	3616344		11	rs3861787	4604346		0.00059957
9	rs536246	27643714		9	rs9644872	27935758		0.00059951
5	rs253296	149932942		5	rs2431079	150702868		0.000598968
12	rs7315293	126384564		12	rs10773498	127223433		0.000597603
10	rs10508687	25365943		10	rs10764567	25934783		0.000594362
1	rs3795251	76170560		1	rs538977	76442830		0.000593003
20	rs4810112	56010390		20	rs6015357	56758498		0.000591274
12	rs1351807	128561272		12	rs4759958	128576256		0.000589153
3	rs301539	73242598		3	rs6549556	73764765		0.000588574
16	rs17189619	5814275		16	rs9932839	6387772		0.000588164
8	rs2631879	21174982		8	rs899427	21808688		0.00058671
9	rs10760889	104187065		9	rs10820387	104986276		0.000585387
3	rs13092829	152145604		3	rs991866	152907787		0.00058444
4	rs244044	111446758		4	rs9997349	111692815		0.000582316
10	rs10764567	25934783		10	rs4749114	26670036		0.00058066
3	rs9289667	144914613		3	rs6783954	145795092		0.000580607
13	rs6490812	23101027		13	rs1220593	23713740		0.000580584
5	rs6885710	105291602		5	rs17159174	106215656		0.000578551
1	rs4915224	199456930		1	rs10920362	200449931		0.000576066
21	rs2830257	26790460		21	rs969988	27474523		0.000574992
15	rs1935634	92156214		15	rs752032	93090939		0.000573043
22	rs5765896	43122744		22	rs6007260	43492586		0.000571818
11	rs600052	112156980		11	rs11214518	112530356		0.00057157
18	rs11659747	33964343		18	rs17602961	34881627		0.00057004
2	rs746233	220092370		2	rs12993807	220204673		0.000568909
4	rs10517593	155620434		4	rs6829756	156152384		0.000565703
12	rs10467010	98563287		12	rs39681	99490980		0.000563627
3	rs13086529	182822835		3	rs4859237	183400318		0.000558455
8	rs2976302	26022843		8	rs6993922	26640531		0.000556718
2	rs6741642	46788412		2	rs11899692	47321835		0.00055666
19	rs2312305	40616597		19	rs2385799	41568771		0.0005557
2	rs16839402	156231566		2	rs6748197	156636742		0.000555158
7	rs632896	4138032		7	rs9655027	4369198		0.000554943
8	rs967226	93348275		8	rs7819644	93729883		0.000553266
4	rs7659915	182182771		4	rs1991983	182691717		0.000552117
20	rs6079787	15292549		20	rs11698421	16138686		0.000548052
19	rs12459507	2175387		19	rs8113001	2451027		0.000547125
7	rs2024365	153650514		7	rs11243316	154208448		0.000546209
8	rs2959802	6459403		8	rs6989229	6704517		0.000545642
15	rs4965479	97756786		15	rs2028592	98658542		0.000543636
12	rs11108860	96081537		12	rs12820199	96768089		0.000542743
2	rs6745489	219923781		2	rs4674424	220316180		0.000542737
22	rs2001902	46948268		22	rs133590	47046698		0.000542111
13	rs578301	30942914		13	rs733258	31554200		0.00054138
1	rs10493405	66693465		1	rs4655616	66775353		0.000538821
7	rs2723996	37310894		7	rs2722298	37975168		0.000537817
21	rs3737434	43310211		21	rs4819328	44094269		0.000537564
13	rs7329483	23140801		13	rs1570885	23422626		0.00053746
15	rs11637396	65931399		15	rs1007617	66467665		0.000537066
7	rs4726492	141495080		7	rs1987475	141837372		0.000536594
14	rs1911207	81992104		14	rs986889	82809808		0.000536294
11	rs2155440	107934986		11	rs1509718	108496783		0.000533486
6	rs1772987	2457074		6	rs9405622	3152257		0.000532649
8	rs10504132	52949344		8	rs4074067	53299882		0.0005314
5	rs2052455	141005765		5	rs11167761	141218527		0.000531073
7	rs1404519	12619945		7	rs10281788	13238779		0.000531025
2	rs173110	179645963		2	rs1850523	179966738		0.000529637
21	rs7276872	17893230		21	rs1023126	18576669		0.000529567
14	rs1426790	86915707		14	rs1349377	87435655		0.000527147
5	rs10513162	13967120		5	rs7720329	14094925		0.000526224
22	rs4821063	31173436		22	rs2227079	31886128		0.000525018
17	rs4300683	2942322		17	rs2176324	3890292		0.000523958
2	rs12467271	232874368		2	rs3828246	233106459		0.000521456
6	rs12665403	4682178		6	rs730594	5210852		0.000521325
18	rs2305042	55204826		18	rs4487010	55809759		0.000520481
4	rs2710857	169785409		4	rs7697688	169879654		0.000519415
1	rs7524751	73804142		1	rs1341573	74669404		0.000517993
20	rs1076691	41459710		20	rs2143495	42127064		0.00051618
5	rs7726584	168187475		5	rs2546691	168922919		0.000515496
18	rs11080402	10299689		18	rs367024	10388673		0.000514906
10	rs16918323	19511732		10	rs11592239	20233803		0.000514579
2	rs4952787	45947977		2	rs6741642	46788412		0.000512275
2	rs3754669	236282475		2	rs1106166	237151526		0.000511454
13	rs7983595	24694789		13	rs2057566	25660100		0.000510411
3	rs10510488	19417285		3	rs952466	20239954		0.000509475
1	rs10910220	231796069		1	rs628407	232499088		0.000509221
20	rs353142	14858258		20	rs6079787	15292549		0.000508254
8	rs1551547	59390224		8	rs1873104	59833322		0.000507889
13	rs1925852	94405622		13	rs4274307	94478310		0.000505913
3	rs10154999	140891045		3	rs1374829	141043724		0.000504409
15	rs8026813	93318404		15	rs1834207	93753845		0.000503475
6	rs1538185	130309446		6	rs17059404	131042794		0.000499966
4	rs4698457	15826043		4	rs2313547	16036690		0.000499641
14	rs36570	70396968		14	rs1204983	71288899		0.000499601
18	rs2847111	13491671		18	rs10502424	13734984		0.000499507
20	rs214831	2269363		20	rs6037081	2528772		0.00049926
14	rs1009919	69455364		14	rs4899357	70047887		0.00049851
9	rs7853898	26757510		9	rs536246	27643714		0.000498348
7	rs1528143	16015965		7	rs1380380	16779952		0.000496331
8	rs1554326	134614835		8	rs6577648	135555688		0.000495427
17	rs9893674	69672319		17	rs4789632	69702146		0.00049416
1	rs3850718	232823041		1	rs822838	233025794		0.000493157
12	rs2125716	83465560		12	rs10862905	83544863		0.000492019
19	rs7251035	19727371		19	rs2435068	20528316		0.000491695
1	rs11556868	111579848		1	rs7548711	112352065		0.000490319
12	rs784563	52152886		12	rs11170866	53002359		0.000490007
10	rs7923028	82345175		10	rs183827	83098389		0.000489848
13	rs11843936	109197127		13	rs6492279	109963391		0.000489633
21	rs222972	26800448		21	rs969988	27474523		0.000487532
20	rs856327	50754175		20	rs6123281	51478713		0.000487297
6	rs7762152	42247803		6	rs9369362	42570033		0.00048612
8	rs4617138	39991286		8	rs10112489	40912690		0.000485381
21	rs502507	39888026		21	rs1888493	40049042		0.000484961
2	rs968976	235414720		2	rs4663587	236028545		0.000484522
22	rs760645	37362216		22	rs79290	38015778		0.00048444
10	rs4750167	6328875		10	rs2804143	7068339		0.000483294
5	rs1806086	9250548		5	rs40713	9307909		0.000482987
11	rs10765982	12608884		11	rs1459014	13513831		0.000479797
14	rs10483404	31817809		14	rs2268952	32367306		0.000477984
1	rs507776	109315020		1	rs579035	110148408		0.000477639
6	rs565583	137604028		6	rs12055552	138131833		0.000474008
12	rs35583	93946239		12	rs10859888	94412553		0.00047362
8	rs1030080	5181456		8	rs7814450	5648084		0.00047317
1	rs10493873	95074166		1	rs1539358	96066729		0.000473168
1	rs4915224	199456930		1	rs625436	199828298		0.000471191
20	rs906399	57394967		20	rs271960	57458817		0.000471024
16	rs9941212	84711750		16	rs2665322	84918772		0.000470055
5	rs27409	111459912		5	rs7445994	111947314		0.000469142
19	rs7248819	33232811		19	rs1075733	34016300		0.000467936
3	rs6444771	195322161		3	rs2275682	195847296		0.000467757
20	rs4811074	48534122		20	rs2840218	49042606		0.000467666
12	rs11108860	96081537		12	rs1579239	96305721		0.000467008
22	rs13053651	16341525		22	rs174345	16413199		0.000466609
13	rs578301	30942914		13	rs582274	31381206		0.00046639
13	rs4148515	94585497		13	rs7333503	94884481		0.000466245
1	rs4428898	217806589		1	rs2289191	218366658		0.000464783
3	rs6549556	73764765		3	rs4677385	74507007		0.000464459
9	rs12340210	133623645		9	rs11243900	134614018		0.000464289
4	rs12644889	177759967		4	rs1542722	178415154		0.000463142
18	rs10502670	32985803		18	rs1787087	33632538		0.000462296
14	rs4899357	70047887		14	rs36570	70396968		0.000461995
2	rs10205008	28618813		2	rs4433956	29583996		0.000461787
3	rs9850886	183436858		3	rs4859259	184147241		0.000461276
3	rs750379	54086917		3	rs7429237	54435366		0.000460483
5	rs2116800	145775610		5	rs40474	146533562		0.00045974
9	rs632317	15345480		9	rs6475020	16265107		0.000458677
10	rs12761228	7123375		10	rs7077972	7520698		0.000456079
2	rs4952787	45947977		2	rs10495927	46206003		0.000454406
5	rs919334	110581301		5	rs27409	111459912		0.000452648
6	rs12664359	121892602		6	rs10499116	122395439		0.00045046
12	rs2285831	46411969		12	rs4760685	46807236		0.000449191
8	rs2116081	125766854		8	rs7005585	126598044		0.000448676
2	rs6724315	46217203		2	rs6741642	46788412		0.000447455
10	rs7906222	61000491		10	rs9804190	61509837		0.000445463
2	rs7568419	177078765		2	rs16864766	177531133		0.000444813
20	rs4811074	48534122		20	rs880324	49487597		0.000444755
5	rs17166666	98463458		5	rs2968258	99285891		0.000444719
9	rs10793897	133647188		9	rs11243900	134614018		0.000443959
2	rs7588882	1910065		2	rs823221	2806352		0.00044142
2	rs9288260	196836075		2	rs7581407	197193007		0.000439453
6	rs7762152	42247803		6	rs6927188	43020567		0.000438897
9	rs9644872	27935758		9	rs10491623	28765609		0.000438523
9	rs1368981	8686227		9	rs2381904	8835177		0.000436949
3	rs7374289	38608075		3	rs811970	39171556		0.000436915
1	rs965060	102014198		1	rs2022858	102381165		0.000436655
20	rs7354540	6191193		20	rs235710	6688366		0.000436263
20	rs6067705	49319714		20	rs880324	49487597		0.000434386
10	rs4335437	12836929		10	rs7900633	13188473		0.000433904
22	rs1076930	46224868		22	rs2001902	46948268		0.00043323
21	rs2142259	17319548		21	rs7276872	17893230		0.000432987
10	rs1936419	130031991		10	rs11594990	130439005		0.000432926
13	rs9566697	40574452		13	rs7322968	41048498		0.000429341
10	rs1194663	53821101		10	rs1962474	54584957		0.000428938
3	rs26939	64058004		3	rs4405909	64550669		0.000425603
5	rs414031	174292823		5	rs750494	174519515		0.000424946
19	rs757528	1733798		19	rs8113001	2451027		0.000421734
19	rs299184	60979903		19	rs1558357	61486457		0.000420848
9	rs10760889	104187065		9	rs1839166	104977655		0.000419556
8	rs6981229	125016688		8	rs2116081	125766854		0.000418098
20	rs6092601	56082940		20	rs6015357	56758498		0.000418089
4	rs7700079	129817528		4	rs4355401	130449833		0.000417585
2	rs746233	220092370		2	rs6719949	220404542		0.000417507
3	rs6445814	56702925		3	rs6794393	57231161		0.000415894
5	rs11240979	108003273		5	rs9326766	108619956		0.000415591
10	rs11597112	31402469		10	rs796155	32028034		0.000415256
4	rs10027043	14866586		4	rs4698457	15826043		0.000413841
13	rs10507903	79516916		13	rs10507904	79675303		0.000412927
17	rs203059	47414767		17	rs6504797	48301503		0.000412396
2	rs6745489	219923781		2	rs12993807	220204673		0.000411564
18	rs10502424	13734984		18	rs1159008	14718881		0.000411374
9	rs279888	968833		9	rs10960113	1169531		0.000406294
8	rs4617138	39991286		8	rs10094981	40950451		0.000406027
10	rs1249280	28756342		10	rs2817834	29607753		0.000405931
11	rs4939298	59474714		11	rs474347	60150955		0.00040196
10	rs4622161	10229200		10	rs7904753	10958109		0.000401857
2	rs10171287	150437699		2	rs7592790	151117680		0.000401738
8	rs11785817	106245043		8	rs1450163	106601298		0.000401135
20	rs1002154	36511034		20	rs6129222	37294153		0.000398647
10	rs7913538	123734561		10	rs4752662	123902328		0.000398222
8	rs7814450	5648084		8	rs2959802	6459403		0.000398193
18	rs9949109	41178093		18	rs1484875	41467471		0.000394501
6	rs959186	89250713		6	rs1209055	90236264		0.000394002
10	rs2616108	71102152		10	rs2642588	71136584		0.000393375
22	rs174345	16413199		22	rs5993462	17372121		0.000393117
1	rs756352	31572455		1	rs8179509	32046021		0.000389924
9	rs12555049	115845455		9	rs923601	116059622		0.000389116
11	rs1787716	116065384		11	rs3802877	116920158		0.000387283
20	rs3848779	13989179		20	rs353142	14858258		0.000387136
7	rs4723335	33814417		7	rs7797972	34359462		0.000384366
22	rs4823169	42641423		22	rs6007260	43492586		0.000383426
21	rs8131179	42955270		21	rs3737434	43310211		0.000382722
19	rs17687918	33111743		19	rs1840819	33425918		0.000382687
3	rs6792359	6588189		3	rs1569284	7582044		0.000382183
4	rs4834860	12639974		4	rs7661090	13180999		0.000381567
5	rs187162	173583482		5	rs11746292	173972409		0.000381224
2	rs1972755	79637695		2	rs1897771	80566430		0.000379663
11	rs2621483	115566825		11	rs1787716	116065384		0.000377455
18	rs4074019	43817673		18	rs4939561	44542365		0.000376129
12	rs10773498	127223433		12	rs10847773	128163653		0.000375905
7	rs1275	1595714		7	rs2906173	2453336		0.000375555
7	rs3912439	95233617		7	rs1488516	95401327		0.000374957
16	rs7194009	19285314		16	rs1902815	19981996		0.000374439
12	rs7315293	126384564		12	rs901232	126639758		0.000372229
1	rs10910220	231796069		1	rs4027040	232597632		0.000371974
4	rs6536747	164815002		4	rs6536757	165039693		0.000371565
4	rs4859332	34705058		4	rs2127850	34872317		0.000371361
10	rs7093142	63319489		10	rs224126	64130935		0.000370316
20	rs2618580	17783347		20	rs6105966	18746399		0.000369976
13	rs1475609	96301413		13	rs953504	96747390		0.000369799
2	rs6749005	128365512		2	rs6744496	129206026		0.000369435
21	rs743479	44436378		21	rs4818950	44882234		0.000369358
9	rs7021322	14293488		9	rs373034	14420286		0.00036926
11	rs4754861	102019096		11	rs1940935	102260225		0.000368274
11	rs7949007	7405276		11	rs7949140	7464865		0.000367756
8	rs1238884	4265664		8	rs1997137	4401724		0.000367143
1	rs2246476	154508325		1	rs12567958	154861280		0.000367066
22	rs2899201	31865376		22	rs5749715	32755834		0.000366576
9	rs4546742	28210635		9	rs10491623	28765609		0.000365587
9	rs750587	352917		9	rs10960113	1169531		0.000362789
19	rs1688123	3077332		19	rs7246261	3516357		0.000362721
13	rs3742257	42071198		13	rs9567132	42680144		0.000362662
12	rs12817458	19392449		12	rs11045049	20162751		0.000362537
18	rs525776	37985206		18	rs525291	38769236		0.000361289
1	rs10493384	65962640		1	rs4655616	66775353		0.000360928
10	rs11000792	53534408		10	rs11003193	54260405		0.000360457
12	rs7134868	124391067		12	rs961619	125302788		0.00035936
4	rs6829756	156152384		4	rs2625248	156738352		0.000359121
3	rs17572584	144370733		3	rs9289667	144914613		0.000359067
5	rs297191	17245161		5	rs6451161	17780897		0.000357873
21	rs2142259	17319548		21	rs1501813	17554542		0.000355523
20	rs6092601	56082940		20	rs6064647	56379407		0.000353968
16	rs4788683	71555248		16	rs4888373	72077109		0.000353574
21	rs1501813	17554542		21	rs7276872	17893230		0.000352833
7	rs730485	42461022		7	rs10226468	43100461		0.000352245
1	rs10493405	66693465		1	rs1856316	66783607		0.000350226
4	rs9999406	54076102		4	rs6554150	54667957		0.000349354
13	rs1925852	94405622		13	rs4148515	94585497		0.000347332
8	rs10111830	2290333		8	rs898505	3040460		0.00034704
3	rs6762606	135862442		3	rs13085606	136459854		0.000344263
7	rs10281788	13238779		7	rs10155975	13460225		0.000341992
16	rs4448975	73259755		16	rs4888320	73549365		0.000341768
15	rs992348	52887050		15	rs2290344	53407088		0.000341365
2	rs4240224	18876289		2	rs1026293	19706522		0.000338322
14	rs1890905	56024151		14	rs860324	56418675		0.000337345
4	rs7656870	179626166		4	rs6812195	180440802		0.000336773
2	rs1972755	79637695		2	rs6719934	79768660		0.000335859
4	rs7658770	113459586		4	rs6838440	113547527		0.000332056
8	rs10093879	58935776		8	rs1551547	59390224		0.000331767
13	rs7988150	42391632		13	rs730210	42741812		0.000330853
4	rs1027739	136931974		4	rs6820162	137683341		0.000330515
12	rs12312745	71005336		12	rs954967	71813929		0.000326127
11	rs297530	120748501		11	rs676165	121030877		0.000325863
12	rs4760685	46807236		12	rs833480	47565128		0.000325804
4	rs1369353	54091718		4	rs6554150	54667957		0.000325231
1	rs1890005	20771603		1	rs213006	21551187		0.000325044
11	rs12364154	70029656		11	rs948191	70130643		0.000324698
1	rs12124742	31011849		1	rs756352	31572455		0.000324554
6	rs9388808	130942933		6	rs9483293	131867018		0.000324073
18	rs1472194	1200675		18	rs8089957	1514907		0.000323551
20	rs6037081	2528772		20	rs6084288	3121666		0.000323536
7	rs10281623	47723347		7	rs10238679	48135217		0.000323259
8	rs898505	3040460		8	rs718121	3146968		0.000323187
4	rs10938694	8222301		4	rs4696820	8405500		0.000323109
6	rs6557113	151501523		6	rs2251681	151663304		0.000322693
3	rs1078985	30665915		3	rs17027372	31345985		0.000321441
6	rs1538185	130309446		6	rs9388808	130942933		0.000320797
14	rs36570	70396968		14	rs12881446	70568954		0.000320709
2	rs11677351	140263160		2	rs2141652	140459687		0.000320133
9	rs10760889	104187065		9	rs303575	105144699		0.000318023
13	rs9555035	103638871		13	rs4572250	104303807		0.000317727
5	rs4704604	79227458		5	rs10045551	79698445		0.000314804
13	rs9560479	89314035		13	rs12868335	89728332		0.000314275
17	rs7207559	50886802		17	rs9910112	51146409		0.000313823
1	rs732385	53700768		1	rs2235544	54148158		0.000313676
5	rs33857	171126395		5	rs7443927	172077975		0.000313622
3	rs6445632	54197499		3	rs7429237	54435366		0.000312652
8	rs277037	132689881		8	rs1457788	133389718		0.000310069
12	rs258402	27900058		12	rs12371059	28419575		0.000308754
2	rs2736619	190945317		2	rs4853551	191739508		0.000307232
7	rs2392263	34163767		7	rs10486656	34767285		0.000306804
8	rs263238	131881215		8	rs277037	132689881		0.000306158
18	rs1229590	52050385		18	rs216572	52199075		0.000306149
3	rs13068081	56267869		3	rs6445814	56702925		0.00030508
4	rs6552487	182305091		4	rs1991983	182691717		0.000303879
8	rs6991575	25885608		8	rs2322333	26751172		0.00030387
3	rs2203428	19655412		3	rs952466	20239954		0.00030354
6	rs6935162	129949280		6	rs1538185	130309446		0.000303115
6	rs1040622	137524951		6	rs565583	137604028		0.000302996
21	rs2823183	15538697		21	rs2823569	16328153		0.000302436
10	rs11003193	54260405		10	rs405588	54868713		0.000301609
6	rs6907558	41575838		6	rs6907771	42327272		0.000301513
15	rs2054520	96482340		15	rs8035505	96600345		0.000301398
8	rs1997137	4401724		8	rs1030080	5181456		0.000300559
12	rs12309358	102264594		12	rs4981042	102648191		0.000300017
22	rs137489	31592935		22	rs2227079	31886128		0.000299077
4	rs10516939	94793723		4	rs2306802	95405078		0.000298687
3	rs12630931	31956771		3	rs6550177	32954092		0.000297905
2	rs4674424	220316180		2	rs6719949	220404542		0.000297744
10	rs1189320	52807142		10	rs11000792	53534408		0.000297177
19	rs2438583	12170739		19	rs4804715	12502232		0.000296947
2	rs2346137	18625818		2	rs703300	19378660		0.000295966
3	rs6775137	193649843		3	rs1498657	194295167		0.000293242
3	rs17572584	144370733		3	rs10513201	144621072		0.00029263
10	rs637452	6276338		10	rs4750167	6328875		0.000292085
12	rs11178755	70027331		12	rs12312745	71005336		0.000291848
22	rs9615258	46803407		22	rs133590	47046698		0.00029147
6	rs4072862	18131665		6	rs9396909	18953170		0.000291438
6	rs3218097	42013253		6	rs6907771	42327272		0.000290131
2	rs1448625	2975361		2	rs897069	3796822		0.000289852
9	rs2381904	8835177		9	rs1889820	9171361		0.000287825
7	rs2906173	2453336		7	rs11767716	3092767		0.000287481
20	rs751789	53969029		20	rs6069849	54748379		0.000286876
1	rs10489802	231351573		1	rs10910220	231796069		0.000286541
19	rs4805409	34635060		19	rs335776	35304284		0.00028593
6	rs11751260	22067416		6	rs2473122	22420266		0.000284133
21	rs1023126	18576669		21	rs2824787	18675377		0.00028385
5	rs2455206	28292633		5	rs7710990	29053217		0.00028359
15	rs2054520	96482340		15	rs2715423	97329396		0.000282219
5	rs6891720	66536312		5	rs17235387	67337509		0.000281638
4	rs7656870	179626166		4	rs346122	179921603		0.000281215
8	rs2433105	25605996		8	rs2976302	26022843		0.000280764
9	rs7031476	15047624		9	rs632317	15345480		0.00028076
7	rs10256624	125695901		7	rs2283089	126507214		0.000280728
2	rs703300	19378660		2	rs1026293	19706522		0.000280579
6	rs9504361	522820		6	rs9328435	766327		0.000280097
17	rs734844	9945507		17	rs6503310	10282051		0.000279853
11	rs7123272	95352672		11	rs483884	95551040		0.000279437
5	rs306090	110775818		5	rs27409	111459912		0.000279272
14	rs2275297	69912508		14	rs36570	70396968		0.000278461
2	rs2291310	179332003		2	rs1850523	179966738		0.000277954
8	rs10110940	29342920		8	rs10866875	29532541		0.000277869
10	rs16918323	19511732		10	rs2358657	20344631		0.000277147
4	rs1516692	154182605		4	rs1878452	155110701		0.000275249
17	rs203059	47414767		17	rs17633246	48364319		0.000273357
22	rs4823169	42641423		22	rs136911	43437912		0.000273265
10	rs4539216	22549771		10	rs7914172	23339023		0.000272965
1	rs10493405	66693465		1	rs10889689	67689498		0.000272663
22	rs2076154	41795473		22	rs135059	42167159		0.000272197
8	rs6993922	26640531		8	rs2322333	26751172		0.000272088
1	rs2025689	85052749		1	rs1999186	85858133		0.000271592
9	rs10817517	115538848		9	rs891724	115887186		0.000271461
3	rs2889756	187735465		3	rs10937273	188032389		0.000271411
7	rs2722298	37975168		7	rs6948732	38585873		0.000270858
9	rs1572307	119111770		9	rs660234	119739231		0.000270848
9	rs536246	27643714		9	rs4546742	28210635		0.00027071
1	rs2038027	23720629		1	rs12744386	24040606		0.000270647
18	rs1944386	34291619		18	rs4800049	34665603		0.000270518
5	rs33857	171126395		5	rs10059684	171925885		0.000270355
9	rs12340210	133623645		9	rs10793897	133647188		0.000270121
20	rs297672	4380967		20	rs1547021	4482377		0.000268053
10	rs4935222	52528279		10	rs1189320	52807142		0.000267161
12	rs10842186	23625440		12	rs560642	24338715		0.000266933
6	rs6454860	92261323		6	rs996553	93089457		0.000265919
2	rs7559792	101377041		2	rs12475055	102245323		0.000265869
14	rs8019140	62635808		14	rs7153680	63543980		0.0002651
10	rs2148379	129076914		10	rs1936419	130031991		0.000264569
6	rs17071172	142211480		6	rs197467	143119921		0.000260395
14	rs2275297	69912508		14	rs12881446	70568954		0.000260017
2	rs10171662	68055048		2	rs17543981	68887546		0.000259961
14	rs2123463	64081262		14	rs230723	64385770		0.00025971
9	rs10817970	118780289		9	rs1572307	119111770		0.000259614
3	rs9873087	144877181		3	rs6783954	145795092		0.000257714
2	rs3770716	64718142		2	rs1370394	65533814		0.000257648
11	rs6592347	86679540		11	rs475701	87563872		0.000256865
4	rs9990811	102238274		4	rs6532966	102903712		0.000256139
18	rs10438983	20049100		18	rs7235440	20360774		0.000255931
3	rs1402276	160742152		3	rs7631400	161011416		0.000255878
2	rs1868402	68262541		2	rs4362592	68835101		0.000254537
12	rs6489568	4800361		12	rs10774293	4957039		0.000254188
6	rs12665403	4682178		6	rs2875980	5234446		0.000254079
6	rs441342	25131168		6	rs9461167	25526550		0.000253539
2	rs1972755	79637695		2	rs17017378	79717878		0.000253072
11	rs499952	93822640		11	rs477980	94738830		0.000252994
3	rs9849500	175719120		3	rs6795495	176436087		0.000252362
4	rs557980	39683679		4	rs10000300	40161304		0.000252196
6	rs495976	93754121		6	rs346462	94061206		0.000251675
4	rs10001348	29521406		4	rs4082841	30093126		0.00024999
12	rs4766076	3200273		12	rs7134795	3315235		0.000249577
20	rs6026397	56612322		20	rs6015357	56758498		0.000249178
4	rs2350347	66472249		4	rs1481245	67446415		0.000248374
6	rs1220445	91712833		6	rs6454860	92261323		0.000247364
17	rs6502282	13399486		17	rs1558120	13748089		0.000247318
8	rs284486	106015509		8	rs1450163	106601298		0.000246152
13	rs4943748	39736524		13	rs9566697	40574452		0.000245726
9	rs11791985	101547335		9	rs12000794	102197336		0.000245583
9	rs11790849	3985072		9	rs7043121	4204847		0.000245348
18	rs2043962	51223317		18	rs1229590	52050385		0.000245232
13	rs6490657	20929487		13	rs9316569	21285359		0.000245166
3	rs4859237	183400318		3	rs4859259	184147241		0.000244744
2	rs4670928	33270614		2	rs7561821	33569246		0.000243216
7	rs2392263	34163767		7	rs7797972	34359462		0.000242024
2	rs1431793	235837837		2	rs3754669	236282475		0.00024186
2	rs6735174	217608525		2	rs7579306	217652872		0.00024031
19	rs1003887	17788400		19	rs11666833	17953442		0.000239008
5	rs2215128	81630840		5	rs355290	82042782		0.000238103
1	rs4027040	232597632		1	rs3850718	232823041		0.000237912
17	rs11652097	42671716		17	rs2325752	43276905		0.000237756
3	rs6762462	188424749		3	rs6444236	188708110		0.000236907
1	rs4584412	100954164		1	rs11164273	101942883		0.000235681
6	rs542063	23754854		6	rs2744584	24613333		0.000232849
4	rs6536966	141591935		4	rs6537025	142164289		0.000232634
7	rs7809414	142384488		7	rs2949769	142926851		0.000232379
12	rs10778450	104738423		12	rs2468215	104926049		0.000231574
10	rs4752662	123902328		10	rs4980259	124862504		0.000231333
7	rs12530984	12799614		7	rs34075	12932501		0.000231205
12	rs4763944	13249239		12	rs1457622	13568481		0.000231054
2	rs17190891	223754889		2	rs7573097	224727042		0.000230405
2	rs6719934	79768660		2	rs1897771	80566430		0.00022834
17	rs2277675	3447259		17	rs2176324	3890292		0.00022782
8	rs10111830	2290333		8	rs13280616	2878216		0.000227757
8	rs10503886	31380038		8	rs7822564	32252424		0.000227697
1	rs17469007	56645382		1	rs2746342	56908837		0.000226372
8	rs2272675	134648217		8	rs9694186	135647510		0.000225219
3	rs6549556	73764765		3	rs549560	74481059		0.000224848
4	rs2625248	156738352		4	rs6536096	156965365		0.000223695
12	rs4766076	3200273		12	rs7973966	3807202		0.000223034
2	rs823221	2806352		2	rs1448625	2975361		0.00022203
8	rs10504557	75135772		8	rs17337083	75317421		0.000221434
4	rs4318679	60931841		4	rs1455280	61454026		0.000220559
9	rs17086750	85783635		9	rs10868094	85886569		0.000220111
16	rs766291	81125471		16	rs1870849	81380132		0.000219966
6	rs1350406	77542029		6	rs12527916	78384797		0.000219621
12	rs4759958	128576256		12	rs11060670	129081669		0.0002193
8	rs10956198	125793473		8	rs7005585	126598044		0.000219267
10	rs183827	83098389		10	rs4147299	84008828		0.000219187
8	rs10094981	40950451		8	rs10958660	41120453		0.000217975
5	rs3850653	88222710		5	rs7728690	88446970		0.000216876
3	rs660048	76142189		3	rs6806589	76231050		0.000216861
1	rs1865892	34306289		1	rs7523842	34538467		0.000216755
8	rs2062057	31826686		8	rs2919384	32679485		0.000216534
22	rs5996168	41192425		22	rs2076154	41795473		0.000214915
18	rs10502670	32985803		18	rs11659747	33964343		0.000214553
7	rs10259514	36796230		7	rs2723996	37310894		0.000213646
3	rs9873087	144877181		3	rs13089585	145392037		0.000213423
17	rs7223292	56724234		17	rs8080537	56806918		0.000213364
8	rs1554326	134614835		8	rs2272675	134648217		0.000212514
6	rs853377	14283383		6	rs7764728	14776436		0.000212463
9	rs7044422	70542313		9	rs2498437	70981300		0.000212158
16	rs766291	81125471		16	rs8046873	81309433		0.00021206
13	rs1555814	44941595		13	rs1123242	45106066		0.000211955
9	rs10868094	85886569		9	rs10780675	86203640		0.000210476
1	rs10489802	231351573		1	rs1294266	231542886		0.000210031
5	rs11167761	141218527		5	rs250103	141966795		0.000209233
17	rs8080537	56806918		17	rs4988343	57281427		0.000208495
8	rs3843919	53174381		8	rs4074067	53299882		0.000208411
15	rs2054520	96482340		15	rs8026994	96611034		0.000208393
13	rs9555714	109949960		13	rs4771713	110317400		0.000208371
5	rs7715618	177545240		5	rs2913761	177663749		0.000208039
13	rs9567132	42680144		13	rs9567145	42767935		0.000207035
18	rs10438962	41079507		18	rs1484875	41467471		0.000205898
9	rs10976375	7529474		9	rs1846695	8332540		0.000205828
9	rs7044370	2195924		9	rs1023197	2371672		0.000205815
11	rs2621483	115566825		11	rs491111	115743244		0.000205624
15	rs10519218	76976210		15	rs6495364	77154848		0.000205546
5	rs6891720	66536312		5	rs13183818	66816346		0.000205262
21	rs2830257	26790460		21	rs2830735	27456204		0.000204469
8	rs10110940	29342920		8	rs12548565	30010024		0.000203148
7	rs10486777	15736669		7	rs1528143	16015965		0.000202411
4	rs2029804	172952571		4	rs6825169	173362317		0.000202304
16	rs4448975	73259755		16	rs2074629	73310580		0.000201171
18	rs1944386	34291619		18	rs17602961	34881627		0.000199655
4	rs4863387	189924391		4	rs10032784	190505753		0.000199488
10	rs7904753	10958109		10	rs201071	11033832		0.000198633
2	rs759458	65098869		2	rs1370394	65533814		0.000198207
4	rs1542722	178415154		4	rs2378799	179057539		0.000198179
1	rs2076075	185089907		1	rs10798080	185284285		0.000198109
6	rs11754507	116803823		6	rs2243384	117784776		0.000198017
7	rs1156450	81643593		7	rs10954714	82619032		0.000197941
16	rs17189619	5814275		16	rs13330326	5915475		0.00019783
2	rs2280289	238148468		2	rs6431587	238754781		0.000197511
9	rs10983184	118273879		9	rs10817970	118780289		0.000194774
11	rs10832644	16532125		11	rs10741725	17277373		0.000193144
3	rs13068081	56267869		3	rs6794393	57231161		0.000192627
20	rs6026397	56612322		20	rs271960	57458817		0.000192382
21	rs4819328	44094269		21	rs743479	44436378		0.000191873
12	rs560642	24338715		12	rs2173606	24944304		0.000191799
22	rs2858734	31310607		22	rs2227079	31886128		0.000191539
5	rs4912610	141034424		5	rs250103	141966795		0.000191433
8	rs2945744	134736299		8	rs9694186	135647510		0.000191415
4	rs2378799	179057539		4	rs7656870	179626166		0.000191255
9	rs1023197	2371672		9	rs1884441	2689004		0.000191239
13	rs9578562	22716156		13	rs2765115	23427399		0.000190752
20	rs6115906	345928		20	rs6085580	650570		0.000190331
6	rs4960016	4633860		6	rs2875980	5234446		0.00018983
20	rs6085580	650570		20	rs6077653	1010682		0.000189501
5	rs13153089	115130841		5	rs2099041	115410603		0.000188797
19	rs4805409	34635060		19	rs10756	35196656		0.000188021
22	rs137489	31592935		22	rs2899201	31865376		0.00018749
5	rs10479581	180097973		5	rs1872183	180178532		0.000187405
4	rs11097701	101355012		4	rs9990811	102238274		0.000187363
2	rs12993807	220204673		2	rs6719949	220404542		0.000187269
10	rs11592239	20233803		10	rs11011862	20531017		0.000187071
5	rs4912610	141034424		5	rs250201	142013492		0.000187012
1	rs6696692	65294214		1	rs4288570	66049573		0.000186903
1	rs17108140	53455266		1	rs732385	53700768		0.000186206
18	rs11659747	33964343		18	rs1944386	34291619		0.000184664
6	rs912530	18431855		6	rs10807640	19233338		0.000184423
7	rs12700364	22254801		7	rs9655226	22565267		0.000183048
18	rs957001	40995030		18	rs2247326	41202992		0.000182865
5	rs6451161	17780897		5	rs6895290	18399239		0.000182752
2	rs4851953	98236346		2	rs11123751	98736189		0.000182468
9	rs11140355	85877611		9	rs10780675	86203640		0.000181346
6	rs6935162	129949280		6	rs9388808	130942933		0.00018069
9	rs4741655	2219694		9	rs6148	2638773		0.000180448
7	rs2171492	129737976		7	rs6974804	130433661		0.000180345
8	rs1217675	4304754		8	rs1997137	4401724		0.000179768
12	rs17394079	12881608		12	rs4763944	13249239		0.000179286
14	rs860324	56418675		14	rs12894584	56933138		0.000178716
13	rs12867075	39346013		13	rs4943748	39736524		0.000178134
6	rs2744584	24613333		6	rs441342	25131168		0.000177997
15	rs8040531	71839258		15	rs746654	71894765		0.000177899
15	rs752032	93090939		15	rs8026813	93318404		0.000177646
14	rs1152563	55949017		14	rs1890905	56024151		0.000176574
13	rs6492279	109963391		13	rs4771713	110317400		0.000176427
8	rs7822564	32252424		8	rs2919384	32679485		0.000175741
10	rs2486758	104587470		10	rs1493171	105402900		0.000172419
4	rs6835823	155191807		4	rs10517593	155620434		0.000171437
9	rs11243900	134614018		9	rs2773822	134850854		0.000170405
13	rs2540521	50173109		13	rs1340546	50621602		0.000170132
9	rs10812054	24485241		9	rs9406815	24789884		0.000169759
8	rs10112489	40912690		8	rs10958660	41120453		0.000169408
11	rs2155440	107934986		11	rs10502107	108398975		0.000168862
20	rs880324	49487597		20	rs1033696	50233389		0.000168649
9	rs1857496	90557863		9	rs9410427	90752686		0.000168639
11	rs477980	94738830		11	rs2155354	94955929		0.000168383
1	rs3111229	209430251		1	rs923851	210387317		0.000168376
17	rs17695385	47076066		17	rs203059	47414767		0.000168368
2	rs10171662	68055048		2	rs4362592	68835101		0.000167455
9	rs660234	119739231		9	rs954070	120081574		0.000166975
6	rs12527916	78384797		6	rs9294116	79290354		0.000166822
7	rs1404519	12619945		7	rs13247236	13050020		0.000166438
10	rs7901816	129291896		10	rs3824761	129620017		0.00016606
8	rs2013845	125688384		8	rs2116081	125766854		0.000165674
14	rs1152563	55949017		14	rs12881029	56825219		0.000165642
8	rs4876218	1291535		8	rs10111830	2290333		0.000165286
1	rs11120592	213787747		1	rs1538639	214100944		0.00016518
2	rs1972755	79637695		2	rs2974140	80024455		0.000164761
6	rs1322219	7484953		6	rs270413	7694642		0.000163604
8	rs1030080	5181456		8	rs2733084	5480720		0.000162539
7	rs2058152	13100464		7	rs10155975	13460225		0.000161293
8	rs7812391	31241311		8	rs2062057	31826686		0.000160418
5	rs12697020	63944483		5	rs2367239	64495447		0.000160122
8	rs10097136	52589292		8	rs4074067	53299882		0.000159987
15	rs8026813	93318404		15	rs8030304	93615914		0.000159734
8	rs1599535	70272882		8	rs13274442	71045914		0.000159482
8	rs1550694	6199393		8	rs2959802	6459403		0.000159181
8	rs7814450	5648084		8	rs1550694	6199393		0.000158656
15	rs1158075	52402543		15	rs992348	52887050		0.000157889
7	rs12530984	12799614		7	rs10155975	13460225		0.000157517
12	rs1149009	70320398		12	rs1873347	71266497		0.00015712
10	rs7901816	129291896		10	rs6482647	129716363		0.000156793
8	rs2733084	5480720		8	rs7814450	5648084		0.000156523
13	rs9578562	22716156		13	rs7329483	23140801		0.00015593
9	rs373034	14420286		9	rs7031476	15047624		0.000155809
11	rs1587051	99062505		11	rs1393357	100015249		0.000155043
13	rs9566697	40574452		13	rs2324805	40740546		0.000154983
7	rs1404519	12619945		7	rs2058152	13100464		0.000154724
19	rs7256487	19716654		19	rs2435068	20528316		0.000153622
5	rs1439566	124577237		5	rs1366100	125555891		0.000153585
10	rs4592368	97267866		10	rs1923703	98092426		0.000152686
6	rs2744584	24613333		6	rs9461167	25526550		0.000152194
12	rs1386212	128148611		12	rs10847773	128163653		0.000152101
7	rs2188190	125824972		7	rs2283089	126507214		0.00015209
15	rs1021192	44501519		15	rs495710	44723122		0.000152042
15	rs2715423	97329396		15	rs4965479	97756786		0.000151827
1	rs952499	94331013		1	rs10493873	95074166		0.000151376
1	rs1328589	63447502		1	rs6657738	63647504		0.000151331
9	rs4743307	100804033		9	rs11791985	101547335		0.000150598
1	rs3753372	37821960		1	rs4653309	37876927		0.000150502
10	rs637452	6276338		10	rs4750311	6427998		0.000149857
16	rs4782451	87161479		16	rs3096314	87852014		0.000149645
4	rs2127850	34872317		4	rs1714058	35595740		0.000149376
8	rs482619	93584082		8	rs7819644	93729883		0.000148131
5	rs10512696	39459664		5	rs6860457	39818449		0.000148022
12	rs2108340	124772668		12	rs961619	125302788		0.000147676
8	rs2433105	25605996		8	rs6991575	25885608		0.000146248
11	rs627313	95408093		11	rs483884	95551040		0.000145906
10	rs3824761	129620017		10	rs6482647	129716363		0.000145714
9	rs1326809	118625763		9	rs1572307	119111770		0.000145653
10	rs2804143	7068339		10	rs1244488	7928373		0.000145151
10	rs2817834	29607753		10	rs12220246	30438125		0.00014505
3	rs17572584	144370733		3	rs9873087	144877181		0.000144735
9	rs7021322	14293488		9	rs7031476	15047624		0.000143745
3	rs2125812	67882380		3	rs13093483	68376923		0.000143572
11	rs528641	104279224		11	rs7930372	104936651		0.000143548
5	rs246537	142966464		5	rs10061858	143445136		0.00014324
19	rs2385799	41568771		19	rs571294	42132951		0.000143175
15	rs11854487	82036073		15	rs4414460	82353744		0.000142647
14	rs927704	30822415		14	rs10483404	31817809		0.000142591
2	rs11899692	47321835		2	rs7604511	47394036		0.000141408
18	rs2247326	41202992		18	rs900968	41590918		0.000141351
5	rs27409	111459912		5	rs9326856	111846988		0.000141279
12	rs35583	93946239		12	rs10777720	94634522		0.000140905
22	rs135059	42167159		22	rs5765896	43122744		0.000140547
3	rs9289316	128985610		3	rs2981030	129632280		0.000139315
13	rs9316569	21285359		13	rs3117951	21423954		0.000138498
2	rs6718438	232863810		2	rs3828246	233106459		0.000138188
2	rs1440046	181899210		2	rs10490684	182159982		0.000137544
2	rs16839402	156231566		2	rs12471739	156720471		0.000137222
1	rs749003	118333503		1	rs985036	119302296		0.00013717
1	rs12058613	232849072		1	rs822838	233025794		0.00013705
3	rs6762462	188424749		3	rs1874751	189185457		0.00013661
10	rs6480851	53856388		10	rs991681	54083560		0.000136425
10	rs2493624	19102262		10	rs16918323	19511732		0.000136352
9	rs10732340	22868914		9	rs10965553	22976069		0.0001363
9	rs12340210	133623645		9	rs7038996	133955464		0.000136188
22	rs2858734	31310607		22	rs2899201	31865376		0.000136131
6	rs6459621	18623955		6	rs9396909	18953170		0.000136064
18	rs11659747	33964343		18	rs4800049	34665603		0.000135813
13	rs4274307	94478310		13	rs4148515	94585497		0.00013571
6	rs9364792	165511409		6	rs1764062	165564266		0.00013538
11	rs1426153	124675849		11	rs551711	125072338		0.000134502
12	rs1894829	7905308		12	rs10772929	8064521		0.000133891
4	rs6846199	29939880		4	rs4082841	30093126		0.000133388
10	rs2148379	129076914		10	rs2182407	129557328		0.000133048
9	rs536246	27643714		9	rs12684725	28018549		0.00013236
1	rs2076075	185089907		1	rs10494592	185425227		0.000131935
5	rs4455605	40184520		5	rs325815	41157377		0.000131584
2	rs10171662	68055048		2	rs4854459	68901555		0.000131353
9	rs1415378	119294282		9	rs660234	119739231		0.000131341
2	rs10205008	28618813		2	rs4666159	29064735		0.000131333
10	rs7924149	17242840		10	rs1041216	17480401		0.000130974
20	rs6064647	56379407		20	rs6026522	56799795		0.000130456
10	rs2817834	29607753		10	rs2986971	30136634		0.000130043
4	rs2359630	7755695		4	rs4696820	8405500		0.000129461
10	rs7098691	128942707		10	rs7901816	129291896		0.000129263
2	rs6719934	79768660		2	rs2974140	80024455		0.000128296
6	rs9369362	42570033		6	rs6927188	43020567		0.000127944
10	rs2182407	129557328		10	rs3824761	129620017		0.000127747
6	rs912530	18431855		6	rs9396909	18953170		0.000127652
10	rs2073341	105533383		10	rs7083064	106128529		0.000127515
10	rs7902129	66403859		10	rs2394141	66880223		0.000127437
10	rs1109073	79729648		10	rs10509398	79908148		0.000127299
13	rs1037272	41688458		13	rs7988150	42391632		0.00012704
1	rs7542768	199391949		1	rs625436	199828298		0.000126472
18	rs957001	40995030		18	rs9949109	41178093		0.000126441
3	rs4681164	150170994		3	rs7636153	150634301		0.000126073
18	rs4074019	43817673		18	rs2306514	44400219		0.000125912
3	rs13093483	68376923		3	rs9840469	69357004		0.000125876
13	rs7988150	42391632		13	rs9567132	42680144		0.000125851
3	rs13075567	34640122		3	rs1478848	35043098		0.000125378
18	rs8089957	1514907		18	rs647879	2184902		0.000125289
18	rs4939561	44542365		18	rs9957562	44763444		0.000124739
14	rs1009919	69455364		14	rs2275297	69912508		0.000124556
1	rs628407	232499088		1	rs12058613	232849072		0.000123926
10	rs2799573	18641934		10	rs16918323	19511732		0.000123709
8	rs4342610	70040072		8	rs1599535	70272882		0.000123486
3	rs301539	73242598		3	rs584012	73410050		0.000123483
20	rs2840218	49042606		20	rs6067705	49319714		0.000123033
2	rs2086175	84993676		2	rs6725799	85324498		0.000122735
18	rs957001	40995030		18	rs1484875	41467471		0.000122589
6	rs12189558	78677136		6	rs1358817	79284516		0.000122573
11	rs616414	83027670		11	rs10898250	83900085		0.000121862
5	rs12188200	91895758		5	rs7443364	92680888		0.000121709
1	rs1160318	95476032		1	rs1539358	96066729		0.000121674
13	rs10507903	79516916		13	rs1772579	80086174		0.000121234
18	rs2247326	41202992		18	rs1484875	41467471		0.000121146
9	rs2417713	108457180		9	rs11532981	108792791		0.000120761
7	rs852380	5593090		7	rs1105664	6533639		0.000120522
1	rs6694009	242939693		1	rs10927330	243064576		0.000119214
4	rs2725759	105925776		4	rs4699172	106509163		0.000118197
1	rs949586	37555489		1	rs4653309	37876927		0.000117815
15	rs1051730	76681394		15	rs6495364	77154848		0.000117485
15	rs1051730	76681394		15	rs10519219	76977187		0.000116249
9	rs682222	22419371		9	rs10965553	22976069		0.000116242
10	rs11000792	53534408		10	rs6480851	53856388		0.000115957
1	rs7539779	228707841		1	rs12047385	229511830		0.000115808
5	rs355290	82042782		5	rs13436944	82710135		0.000115481
14	rs179645	30406105		14	rs927704	30822415		0.000115479
6	rs2473122	22420266		6	rs9393387	23396822		0.00011535
3	rs7631400	161011416		3	rs6441304	161417968		0.000115329
9	rs273449	81086536		9	rs267571	81722846		0.000114692
9	rs11795256	70357832		9	rs2498437	70981300		0.000114181
1	rs3753494	100130691		1	rs4584412	100954164		0.000114158
8	rs898560	106221494		8	rs1450163	106601298		0.000113506
[truncated: 742 more rows]
