# Supplementary material for: Identification of susceptibility pathways for the role of chromosome 15q25.1 in modifying lung cancer risk
Source: Nat Commun. 2018 Aug 13;9:3221. doi: 10.1038/s41467-018-05074-y (PMC6089967; doi:10.1038/s41467-018-05074-y)
Supplement: Supplementary file 6 — Supplementary Data 4 [file 41467_2018_5074_MOESM6_ESM.xlsx]

## Sheet: Sheet1
Supplementary data 4. the eQTL results of the selected SNPs and genes in whole genome with threshold of P value < 0.0005
SNPs in 15q25.1						Genes related to the SNPs
SNP.CHR	SNP	BP	BETA	R2	P-value	RefSeq	Chromosome
15	rs16969968	78882925	-0.2269	0.1954	6.101e-21	AF147302	15
15	rs16969968	78882925	-0.1265	0.02959	0.0004831	AMIGO2	12
15	rs16969968	78882925	0.08153	0.03042	0.0004148	B3GAT2	6
15	rs16969968	78882925	-0.05355	0.03412	0.0001822	BRAP	12
15	rs16969968	78882925	-0.0852	0.03059	0.0003991	BTN2A2	6
15	rs16969968	78882925	-0.1055	0.03445	0.0001662	CBX3	7
15	rs16969968	78882925	-0.07822	0.03253	0.0002549	CEP192	18
15	rs16969968	78882925	-0.1401	0.03092	0.0003706	CHRNA3	15
15	rs16969968	78882925	-0.1396	0.1266	1.353e-13	CHRNA5	15
15	rs16969968	78882925	-0.03753	0.03205	0.0002884	CTDSP2	12
15	rs16969968	78882925	-0.07906	0.03012	0.0004817	DIRAS2	9
15	rs16969968	78882925	-0.04606	0.03477	0.0001518	GTF2H1	11
15	rs16969968	78882925	0.2276	0.03005	0.000443	H19	11
15	rs16969968	78882925	-0.2452	0.1757	8.668e-19	IREB2	15
15	rs16969968	78882925	0.07467	0.03022	0.0004262	KCP	7
15	rs16969968	78882925	0.09059	0.03296	0.0002357	LOC100129935	19
15	rs16969968	78882925	0.05682	0.0312	0.0003366	LOC100133985	2
15	rs16969968	78882925	0.09283	0.03353	0.0002036	LYNX1	8
15	rs16969968	78882925	0.1122	0.03492	0.0001494	MAP1B	5
15	rs16969968	78882925	0.1009	0.03111	0.0003495	MAPK15	8
15	rs16969968	78882925	-0.08622	0.03647	0.000108	NAAA	4
15	rs16969968	78882925	-0.13	0.0306	0.0004192	NBPF3	1
15	rs16969968	78882925	0.1067	0.03548	0.0001347	PCBP3	21
15	rs16969968	78882925	-0.153	0.02974	0.0004752	PRL	6
15	rs16969968	78882925	0.06351	0.0534	2.532e-06	PSMA4	15
15	rs16969968	78882925	-0.08741	0.03012	0.0004292	SAMD9L	7
15	rs16969968	78882925	-0.05581	0.02974	0.0004821	TDRD7	9
15	rs16969968	78882925	0.1198	0.03032	0.0004534	TPM1	15
15	rs16969968	78882925	0.1379	0.03906	5.827e-05	VIPR2	7
15	rs6495309	78915245	-0.07443	0.03015	0.0004333	ABLIM2	4
15	rs6495309	78915245	0.09705	0.03089	0.0003732	ABRACL	6
15	rs6495309	78915245	0.2007	0.0347	0.0001543	ADAMTS5	21
15	rs6495309	78915245	0.1803	0.0781	9.33e-09	AF147302	15
15	rs6495309	78915245	-0.1252	0.03513	0.00014	AHI1	6
15	rs6495309	78915245	-0.1815	0.04111	3.777e-05	AK092386	(mRNA)
15	rs6495309	78915245	-0.2203	0.02993	0.0004774	AKAP12	6
15	rs6495309	78915245	-0.08722	0.04758	8.735e-06	AKAP13	15
15	rs6495309	78915245	-0.09466	0.04599	1.277e-05	AKAP13	15
15	rs6495309	78915245	-0.1036	0.03607	0.0001137	AKAP13	15
15	rs6495309	78915245	-0.09259	0.03045	0.0004053	ALDOC	17
15	rs6495309	78915245	0.1127	0.03429	0.0001888	ANO4	12
15	rs6495309	78915245	0.1156	0.03499	0.0001472	ASF1A	6
15	rs6495309	78915245	0.1115	0.03439	0.0001716	ASF1A	6
15	rs6495309	78915245	0.1055	0.03173	0.0003046	ASF1A	6
15	rs6495309	78915245	0.05377	0.03396	0.0001884	ASH2L	8
15	rs6495309	78915245	-0.1027	0.032	0.000282	B3GNT7	2
15	rs6495309	78915245	-0.08025	0.03776	8.123e-05	BRD2	6
15	rs6495309	78915245	0.1878	0.03517	0.0001442	CHRNA3	15
15	rs6495309	78915245	0.1631	0.03918	5.795e-05	CHRNA3,CHRNA5	15
15	rs6495309	78915245	-0.1595	0.03201	0.0002861	CLDN3	7
15	rs6495309	78915245	-0.1305	0.03746	8.845e-05	CLDN4	7
15	rs6495309	78915245	-0.1274	0.03318	0.0002243	CLDN4	7
15	rs6495309	78915245	0.1061	0.03041	0.0004088	COMMD8	4
15	rs6495309	78915245	0.0461	0.03084	0.0003777	CPSF3	2
15	rs6495309	78915245	0.09358	0.0317	0.0003172	CRNKL1	20
15	rs6495309	78915245	-0.1394	0.03039	0.0004387	CRTAC1	10
15	rs6495309	78915245	-0.107	0.03741	0.000101	DGKD	2
15	rs6495309	78915245	-0.07563	0.03232	0.0002814	DHX33	17
15	rs6495309	78915245	0.1073	0.03142	0.0003315	DOPEY2	21
15	rs6495309	78915245	0.07814	0.0353	0.0001347	DRAM2	1
15	rs6495309	78915245	0.06976	0.03395	0.0001856	DRAM2	1
15	rs6495309	78915245	0.2385	0.03493	0.0001464	FAM124B	2
15	rs6495309	78915245	0.0761	0.03129	0.0003299	FLI1	11
15	rs6495309	78915245	0.0498	0.03162	0.0003174	GTDC1	2
15	rs6495309	78915245	0.06849	0.03067	0.0004058	GTF2E1	3
15	rs6495309	78915245	0.1203	0.03012	0.0004295	HAUS3	4
15	rs6495309	78915245	-0.1363	0.03207	0.0003028	ICAM5	19
15	rs6495309	78915245	-0.09743	0.03771	8.902e-05	IL6R	1
15	rs6495309	78915245	0.188	0.06538	1.64e-07	IREB2	15
15	rs6495309	78915245	-0.1109	0.03289	0.0002433	LEPREL1	3
15	rs6495309	78915245	-0.1043	0.03127	0.0003489	LEPREL1	3
15	rs6495309	78915245	-0.2256	0.03028	0.0004211	LHFPL3	7
15	rs6495309	78915245	-0.1667	0.03656	0.0001039	MAK	6
15	rs6495309	78915245	-0.1559	0.03079	0.0003817	MAK	6
15	rs6495309	78915245	-0.1229	0.03129	0.0003298	MAPRE3	2
15	rs6495309	78915245	0.09429	0.02957	0.000477	MDFIC	7
15	rs6495309	78915245	-0.1534	0.0365	0.0001074	MOK	14
15	rs6495309	78915245	-0.0974	0.03637	0.0001104	NEDD4L	18
15	rs6495309	78915245	0.1164	0.03208	0.0002819	NFE2L3	7
15	rs6495309	78915245	0.08237	0.03098	0.000405	NIF3L1	2
15	rs6495309	78915245	0.04236	0.03044	0.000406	PARK7	1
15	rs6495309	78915245	0.05892	0.03145	0.0003529	PDHB	3
15	rs6495309	78915245	-0.09092	0.03705	9.304e-05	PHF1	6
15	rs6495309	78915245	0.07058	0.03119	0.0003495	PRCP	11
15	rs6495309	78915245	0.1239	0.04729	1.087e-05	PRIM1	12
15	rs6495309	78915245	0.05112	0.03065	0.0004072	PSMG2	18
15	rs6495309	78915245	-0.08527	0.03096	0.0003935	PTPN1	20
15	rs6495309	78915245	-0.0855	0.03061	0.0004178	PTPN1	20
15	rs6495309	78915245	-0.08295	0.03242	0.0002563	RBPMS	8
15	rs6495309	78915245	-0.2871	0.03286	0.0002282	RFX2	19
15	rs6495309	78915245	-0.2688	0.0304	0.0003966	RFX2	19
15	rs6495309	78915245	0.05882	0.04531	1.485e-05	RNF7	3
15	rs6495309	78915245	-0.1315	0.03997	4.87e-05	RPGR	X
15	rs6495309	78915245	-0.1486	0.03954	5.358e-05	RPGR	X
15	rs6495309	78915245	-0.2939	0.02988	0.0004451	RRAD	16
15	rs6495309	78915245	0.124	0.02969	0.0004879	RTP4	3
15	rs6495309	78915245	-0.104	0.0398	4.943e-05	SDC4	20
15	rs6495309	78915245	0.1313	0.03969	5.522e-05	SGTB	5
15	rs6495309	78915245	0.046	0.03086	0.0003885	SHQ1	3
15	rs6495309	78915245	-0.162	0.03628	0.0001244	SLC25A37	8
15	rs6495309	78915245	-0.08365	0.0344	0.0001741	SLC41A1	1
15	rs6495309	78915245	0.1911	0.03088	0.0003678	SPIN4	X
15	rs6495309	78915245	-0.07702	0.0307	0.0003707	STK35	20
15	rs6495309	78915245	-0.1009	0.03093	0.000376	TFAP2C	20
15	rs6495309	78915245	0.1171	0.03029	0.0004636	TIGD2	4
15	rs6495309	78915245	-0.1606	0.03421	0.000175	TJP2	9
15	rs6495309	78915245	0.1435	0.03815	7.292e-05	TMEM206	1
15	rs6495309	78915245	0.0955	0.02992	0.0004786	TMEM60	7
15	rs6495309	78915245	-0.1266	0.03302	0.0002244	TSPYL2	X
15	rs6495309	78915245	-0.122	0.03639	0.0001036	USP54	10
15	rs6495309	78915245	-0.1586	0.03855	6.676e-05	WNT7B	22
15	rs8034191	78806023	-0.2243	0.1981	3.016e-21	AF147302	15
15	rs8034191	78806023	-0.0851	0.03167	0.0003138	BTN2A2	6
15	rs8034191	78806023	0.1157	0.03249	0.0002804	C21orf128	21
15	rs8034191	78806023	-0.1044	0.03518	0.0001412	CBX3	7
15	rs8034191	78806023	-0.08118	0.03636	0.0001086	CEP192	18
15	rs8034191	78806023	-0.1415	0.03277	0.0002456	CHRNA3	15
15	rs8034191	78806023	-0.1422	0.1364	1.34e-14	CHRNA5	15
15	rs8034191	78806023	0.06844	0.03015	0.0004261	DLK2	6
15	rs8034191	78806023	0.128	0.03217	0.0002907	EYA2	20
15	rs8034191	78806023	0.05231	0.0301	0.0004381	FAM155B	X
15	rs8034191	78806023	-0.04694	0.03747	8.306e-05	GTF2H1	11
15	rs8034191	78806023	-0.2475	0.1857	7.026e-20	IREB2	15
15	rs8034191	78806023	0.0879	0.03121	0.0003417	LYNX1	8
15	rs8034191	78806023	-0.113	0.03061	0.0003842	MAGOHB	12
15	rs8034191	78806023	0.1191	0.04085	4e-05	MAP1B	5
15	rs8034191	78806023	0.1016	0.03275	0.0002423	MAPK15	8
15	rs8034191	78806023	-0.08169	0.03398	0.0001878	NAAA	4
15	rs8034191	78806023	0.1131	0.03218	0.0002799	NCS1	9
15	rs8034191	78806023	0.101	0.03297	0.0002351	PCBP3	21
15	rs8034191	78806023	0.06272	0.05404	2.194e-06	PSMA4	15
15	rs8034191	78806023	0.1191	0.03101	0.0003891	TPM1	15
15	rs8034191	78806023	-0.06405	0.03012	0.0004361	UNC50	2
15	rs8034191	78806023	0.1186	0.02995	0.0004454	VIPR2	7
