# Supplementary material for: Identification of susceptibility pathways for the role of chromosome 15q25.1 in modifying lung cancer risk
Source: Nat Commun. 2018 Aug 13;9:3221. doi: 10.1038/s41467-018-05074-y (PMC6089967; doi:10.1038/s41467-018-05074-y)
Supplement: Supplementary file 7 — Supplementary Data 5 [file 41467_2018_5074_MOESM7_ESM.xlsx]

## Sheet: Sheet1
Supplementary data 5. Selected genes and their reference SNPs of our susceptibility pathways and GO terms in GWAS enrichment analysis
					Meta-analysis of Discovery Cohorts			Replication Cohort
	Associated Gene Name	Reference SNP	BP		Association P-value	OR		Association P-value	OR
Kegg neuroactive ligand receptor interaction	GABRG3	rs1006679	27498213		0.0258	0.94		0.208	1.02
	GRID2	rs10516939	94574700		0.631	1.02		0.443	0.98
	CHRNA3	rs1051730	78894339		1.6e-25	1.35		3.11e-49	1.27
	GABBR1	rs1233399	29539482		0.996	1		0.000856	0.94
	FSHR	rs1504188	49279833		0.449	1.02		0.292	1.02
	GRM7	rs1569284	7607044		0.104	0.95		0.575	1.01
	PLG	rs1652500	161192189		0.0449	0.93		0.116	0.97
	GRM8	rs17684592	126507903		0.41	1.02		0.073	0.97
	LPAR3	rs2025689	85280161		0.288	0.96		0.253	1.02
	GRM6	rs2173096	178430375		0.0214	1.07		0.274	1.02
	TRPV1	rs2277675	3500510		0.0895	1.06		0.696	1.01
	ADRA1A	rs2322333	26695255		0.715	0.99		0.264	1.02
	EDNRB	rs2329047	78501650		0.294	0.97		0.0764	0.97
	PRL	rs2473122	22312287		0.0111	0.88		0.151	1.04
	NTSR1	rs3787524	61377691		0.183	0.96		0.749	1.01
	CHRND	rs3828246	233398215		0.859	0.99		0.823	1
	HRH1	rs3856791	11168105		0.755	1.01		0.45	0.99
	GRIK1	rs468192	31224266		0.152	1.05		0.909	1
	GRM5	rs4753106	88274730		0.927	1		0.0418	1.03
	GABBR2	rs6478676	101097448		0.146	0.96		0.909	1
	PARD3	rs6481891	34438740		0.815	0.99		0.537	1.01
	CHRNB4	rs6495309	78915245		2.2e-12	0.78		9.34e-29	0.8
	GRIN2A	rs9927924	10194446		0.523	0.98		0.627	1.01
Reactome neuronal system	GABRG3	rs1006679	27498213		0.0258	0.94		0.208	1.02
	KCND2	rs10488301	120167316		0.534	1.02		0.251	0.98
	KCNH8	rs10510488	19442281		0.902	1		0.407	1.01
	CHRNA3	rs1051730	78894339		1.6e-25	1.35		3.11e-49	1.27
	ADCY6	rs11168740	49180633		0.487	0.98		0.477	0.99
	KCNN1	rs11666833	18092442		0.607	0.98		0.24	1.02
	SLC6A1	rs11719708	11087044		0.352	0.97		0.249	0.98
	CAMK2D	rs11731823	114643798		0.134	0.92		0.949	1
	KCND3	rs12044963	112392360		0.142	1.08		0.138	1.04
	GABBR1	rs1233399	29539482		0.996	1		0.000856	0.94
	GNG2	rs1253706	52400377		0.0168	0.94		0.513	0.99
	KCNJ4	rs138396	38813000		0.0535	1.06		0.000344	1.06
	CACNA1A	rs1422259	13539602		0.518	1.02		0.28	0.98
	KCNQ3	rs1457788	133320536		0.0341	0.93		0.312	1.02
	KCNB2	rs1545828	73839856		0.495	1.02		0.972	1
	KCNV2	rs1884441	2699004		0.473	0.97		0.354	1.02
	KCNK9	rs2014712	140640634		0.0257	1.08		0.172	1.03
	CACNG3	rs2238499	24282599		0.767	1.01		0.91	1
	CACNG2	rs2267347	37012953		0.264	1.04		0.185	1.02
	RIMS1	rs2496540	72927964		0.432	1.02		0.322	1.02
	ADCY8	rs263238	131812033		0.118	1.07		0.261	0.97
	SLC6A11	rs2697160	10975251		0.795	1.01		0.476	1.01
	ALDH5A1	rs2744584	24505354		0.623	1.02		0.186	0.98
	PLCB1	rs2745787	8325418		0.833	0.99		0.132	1.03
	CACNB2	rs2799573	18601928		0.0251	0.93		0.145	0.98
	KCNJ6	rs2835998	39202070		0.306	1.04		0.379	1.02
	KCNG1	rs2840218	49609199		0.472	0.97		0.151	1.04
	SYN3	rs2858734	32980607		0.545	0.98		0.396	0.99
	CAMK4	rs306090	110747919		0.191	1.04		0.214	0.98
	CHRND	rs3828246	233398215		0.859	0.99		0.823	1
	GRIK1	rs468192	31224266		0.152	1.05		0.909	1
	GABBR2	rs6478676	101097448		0.146	0.96		0.909	1
	KCNA6	rs6489568	4930100		0.936	1		0.108	1.03
	CHRNB4	rs6495309	78915245		2.2e-12	0.78		9.34e-29	0.8
	RASGRF1	rs6495364	79367793		0.0596	0.93		0.147	1.03
	DLG1	rs6764023	197034985		0.509	0.98		0.593	1.01
	KCNH6	rs7215551	61664740		0.235	0.97		0.226	1.02
	CACNA2D3	rs7429237	54460326		0.636	0.99		0.454	0.99
	KCNH5	rs8019140	63566055		0.714	1.01		0.905	1
	GRIN2A	rs9927924	10194446		0.523	0.98		0.627	1.01
Reactome transmission across chemical synapses	GABRG3	rs1006679	27498213		0.0258	0.94		0.208	1.02
	CHRNA3	rs1051730	78894339		1.6e-25	1.35		3.11e-49	1.27
	ADCY6	rs11168740	49180633		0.487	0.98		0.477	0.99
	SLC6A1	rs11719708	11087044		0.352	0.97		0.249	0.98
	CAMK2D	rs11731823	114643798		0.134	0.92		0.949	1
	GABBR1	rs1233399	29539482		0.996	1		0.000856	0.94
	GNG2	rs1253706	52400377		0.0168	0.94		0.513	0.99
	KCNJ4	rs138396	38813000		0.0535	1.06		0.000344	1.06
	CACNA1A	rs1422259	13539602		0.518	1.02		0.28	0.98
	CACNG3	rs2238499	24282599		0.767	1.01		0.91	1
	CACNG2	rs2267347	37012953		0.264	1.04		0.185	1.02
	RIMS1	rs2496540	72927964		0.432	1.02		0.322	1.02
	ADCY8	rs263238	131812033		0.118	1.07		0.261	0.97
	SLC6A11	rs2697160	10975251		0.795	1.01		0.476	1.01
	ALDH5A1	rs2744584	24505354		0.623	1.02		0.186	0.98
	PLCB1	rs2745787	8325418		0.833	0.99		0.132	1.03
	CACNB2	rs2799573	18601928		0.0251	0.93		0.145	0.98
	KCNJ6	rs2835998	39202070		0.306	1.04		0.379	1.02
	SYN3	rs2858734	32980607		0.545	0.98		0.396	0.99
	CAMK4	rs306090	110747919		0.191	1.04		0.214	0.98
	CHRND	rs3828246	233398215		0.859	0.99		0.823	1
	GRIK1	rs468192	31224266		0.152	1.05		0.909	1
	GABBR2	rs6478676	101097448		0.146	0.96		0.909	1
	CHRNB4	rs6495309	78915245		2.2e-12	0.78		9.34e-29	0.8
	RASGRF1	rs6495364	79367793		0.0596	0.93		0.147	1.03
	DLG1	rs6764023	197034985		0.509	0.98		0.593	1.01
	CACNA2D3	rs7429237	54460326		0.636	0.99		0.454	0.99
	GRIN2A	rs9927924	10194446		0.523	0.98		0.627	1.01
substrate specific transporter activity	CHRNA3	rs1051730	78894339		1.6e-25	1.35		3.11e-49	1.27
	SCN7A	rs11888208	167313451		0.824	0.99		0.967	1
	KCND3	rs12044963	112392360		0.142	1.08		0.138	1.04
	KCNJ4	rs138396	38813000		0.0535	1.06		0.000344	1.06
	CACNA1A	rs1422259	13539602		0.518	1.02		0.28	0.98
	SCN2A	rs1432546	166260790		0.089	1.05		0.914	1
	KCNQ3	rs1457788	133320536		0.0341	0.93		0.312	1.02
	KCNB2	rs1545828	73839856		0.495	1.02		0.972	1
	CACNG2	rs2267347	37012953		0.264	1.04		0.185	1.02
	TRPV1	rs2277675	3500510		0.0895	1.06		0.696	1.01
	CFTR	rs2283054	117126401		0.718	0.98		0.176	1.04
	CACNA2D1	rs2367914	81848326		0.184	1.04		0.692	0.99
	SCNN1B	rs238551	23375921		0.297	0.97		0.576	1.01
	RYR2	rs2618699	237665859		0.56	1.02		0.243	1.02
	RYR3	rs2643363	33877938		0.0887	0.95		0.87	1
	CACNB2	rs2799573	18601928		0.0251	0.93		0.145	0.98
	KCNJ6	rs2835998	39202070		0.306	1.04		0.379	1.02
	CHRND	rs3828246	233398215		0.859	0.99		0.823	1
	ASIC2	rs4451997	32353020		0.762	1.01		0.992	1
	KCNA6	rs6489568	4930100		0.936	1		0.108	1.03
	CHRNB4	rs6495309	78915245		2.2e-12	0.78		9.34e-29	0.8
	SCN5A	rs7374289	38633071		0.199	1.04		0.000949	1.05
	ASIC4	rs746233	220384126		0.0324	1.06		0.288	0.98
	SCN2B	rs7944321	118055801		0.0762	1.06		0.0042	1.06
ion channel activity	CHRNA3	rs1051730	78894339		1.6e-25	1.35		3.11e-49	1.27
	SCN7A	rs11888208	167313451		0.824	0.99		0.967	1
	KCND3	rs12044963	112392360		0.142	1.08		0.138	1.04
	KCNJ4	rs138396	38813000		0.0535	1.06		0.000344	1.06
	CACNA1A	rs1422259	13539602		0.518	1.02		0.28	0.98
	SCN2A	rs1432546	166260790		0.089	1.05		0.914	1
	KCNQ3	rs1457788	133320536		0.0341	0.93		0.312	1.02
	KCNB2	rs1545828	73839856		0.495	1.02		0.972	1
	CACNG2	rs2267347	37012953		0.264	1.04		0.185	1.02
	TRPV1	rs2277675	3500510		0.0895	1.06		0.696	1.01
	CFTR	rs2283054	117126401		0.718	0.98		0.176	1.04
	CACNA2D1	rs2367914	81848326		0.184	1.04		0.692	0.99
	SCNN1B	rs238551	23375921		0.297	0.97		0.576	1.01
	RYR2	rs2618699	237665859		0.56	1.02		0.243	1.02
	RYR3	rs2643363	33877938		0.0887	0.95		0.87	1
	CACNB2	rs2799573	18601928		0.0251	0.93		0.145	0.98
	KCNJ6	rs2835998	39202070		0.306	1.04		0.379	1.02
	CHRND	rs3828246	233398215		0.859	0.99		0.823	1
	ASIC2	rs4451997	32353020		0.762	1.01		0.992	1
	KCNA6	rs6489568	4930100		0.936	1		0.108	1.03
	CHRNB4	rs6495309	78915245		2.2e-12	0.78		9.34e-29	0.8
	SCN5A	rs7374289	38633071		0.199	1.04		0.000949	1.05
	ASIC4	rs746233	220384126		0.0324	1.06		0.288	0.98
	SCN2B	rs7944321	118055801		0.0762	1.06		0.0042	1.06
substrate specific transporter activity	ATP6V1B2	rs10088108	20062812		0.0825	0.94		0.52	0.99
	SLC17A5	rs10498893	74381776		0.187	1.04		0.0811	1.03
	CHRNA3	rs1051730	78894339		1.6e-25	1.35		3.11e-49	1.27
	SCN7A	rs11888208	167313451		0.824	0.99		0.967	1
	KCND3	rs12044963	112392360		0.142	1.08		0.138	1.04
	SLC4A3	rs12993807	220496429		0.573	1.04		0.455	1.03
	SERINC1	rs1367490	122855421		0.961	1		0.479	1.02
	KCNJ4	rs138396	38813000		0.0535	1.06		0.000344	1.06
	CACNA1A	rs1422259	13539602		0.518	1.02		0.28	0.98
	SCN2A	rs1432546	166260790		0.089	1.05		0.914	1
	KCNQ3	rs1457788	133320536		0.0341	0.93		0.312	1.02
	SLC14A2	rs1484875	43213473		0.862	1		0.38	0.99
	KCNB2	rs1545828	73839856		0.495	1.02		0.972	1
	COG3	rs1555814	46043594		0.0712	1.06		0.704	1.01
	CACNG2	rs2267347	37012953		0.264	1.04		0.185	1.02
	TRPV1	rs2277675	3500510		0.0895	1.06		0.696	1.01
	CFTR	rs2283054	117126401		0.718	0.98		0.176	1.04
	PITPNC1	rs2364979	65445565		0.744	0.99		0.711	0.99
	CACNA2D1	rs2367914	81848326		0.184	1.04		0.692	0.99
	SCNN1B	rs238551	23375921		0.297	0.97		0.576	1.01
	SLC4A4	rs2579309	72077830		0.0813	1.11		0.328	1.03
	RYR2	rs2618699	237665859		0.56	1.02		0.243	1.02
	RYR3	rs2643363	33877938		0.0887	0.95		0.87	1
	CACNB2	rs2799573	18601928		0.0251	0.93		0.145	0.98
	KCNJ6	rs2835998	39202070		0.306	1.04		0.379	1.02
	ATP8B1	rs319424	55396303		0.108	0.95		0.606	0.99
	CHRND	rs3828246	233398215		0.859	0.99		0.823	1
	ASIC2	rs4451997	32353020		0.762	1.01		0.992	1
	SLCO1A2	rs4762822	21554738		0.0498	1.06		0.918	1
	SLC12A2	rs4835942	127437401		0.199	0.94		0.881	1
	KCNA6	rs6489568	4930100		0.936	1		0.108	1.03
	CHRNB4	rs6495309	78915245		2.2e-12	0.78		9.34e-29	0.8
	HBE1	rs6578608	5360191		0.585	1.03		0.631	0.99
	SLC8A1	rs666362	40459645		0.96	1		0.463	0.98
	ITPR1	rs731915	4855348		0.0639	1.05		0.516	0.99
	SCN5A	rs7374289	38633071		0.199	1.04		0.000949	1.05
	ASIC4	rs746233	220384126		0.0324	1.06		0.288	0.98
	SLC1A4	rs759458	65245365		0.299	0.97		0.5	0.99
	SCN2B	rs7944321	118055801		0.0762	1.06		0.0042	1.06
	SLC14A1	rs900968	43336920		0.00674	0.83		0.137	0.95
cation channel activity	CHRNA3	rs1051730	78894339		1.6e-25	1.35		3.11e-49	1.27
	SCN7A	rs11888208	167313451		0.824	0.99		0.967	1
	KCND3	rs12044963	112392360		0.142	1.08		0.138	1.04
	KCNJ4	rs138396	38813000		0.0535	1.06		0.000344	1.06
	CACNA1A	rs1422259	13539602		0.518	1.02		0.28	0.98
	SCN2A	rs1432546	166260790		0.089	1.05		0.914	1
	KCNQ3	rs1457788	133320536		0.0341	0.93		0.312	1.02
	KCNB2	rs1545828	73839856		0.495	1.02		0.972	1
	CACNG2	rs2267347	37012953		0.264	1.04		0.185	1.02
	TRPV1	rs2277675	3500510		0.0895	1.06		0.696	1.01
	CACNA2D1	rs2367914	81848326		0.184	1.04		0.692	0.99
	SCNN1B	rs238551	23375921		0.297	0.97		0.576	1.01
	RYR2	rs2618699	237665859		0.56	1.02		0.243	1.02
	RYR3	rs2643363	33877938		0.0887	0.95		0.87	1
	CACNB2	rs2799573	18601928		0.0251	0.93		0.145	0.98
	KCNJ6	rs2835998	39202070		0.306	1.04		0.379	1.02
	CHRND	rs3828246	233398215		0.859	0.99		0.823	1
	ASIC2	rs4451997	32353020		0.762	1.01		0.992	1
	KCNA6	rs6489568	4930100		0.936	1		0.108	1.03
	CHRNB4	rs6495309	78915245		2.2e-12	0.78		9.34e-29	0.8
	SCN5A	rs7374289	38633071		0.199	1.04		0.000949	1.05
	SCN2B	rs7944321	118055801		0.0762	1.06		0.0042	1.06
ion transmembrane transporter activity	ATP6V1B2	rs10088108	20062812		0.0825	0.94		0.52	0.99
	SLC17A5	rs10498893	74381776		0.187	1.04		0.0811	1.03
	CHRNA3	rs1051730	78894339		1.6e-25	1.35		3.11e-49	1.27
	SCN7A	rs11888208	167313451		0.824	0.99		0.967	1
	KCND3	rs12044963	112392360		0.142	1.08		0.138	1.04
	SLC4A3	rs12993807	220496429		0.573	1.04		0.455	1.03
	KCNJ4	rs138396	38813000		0.0535	1.06		0.000344	1.06
	CACNA1A	rs1422259	13539602		0.518	1.02		0.28	0.98
	SCN2A	rs1432546	166260790		0.089	1.05		0.914	1
	KCNQ3	rs1457788	133320536		0.0341	0.93		0.312	1.02
	KCNB2	rs1545828	73839856		0.495	1.02		0.972	1
	CACNG2	rs2267347	37012953		0.264	1.04		0.185	1.02
	TRPV1	rs2277675	3500510		0.0895	1.06		0.696	1.01
	CFTR	rs2283054	117126401		0.718	0.98		0.176	1.04
	CACNA2D1	rs2367914	81848326		0.184	1.04		0.692	0.99
	SCNN1B	rs238551	23375921		0.297	0.97		0.576	1.01
	SLC4A4	rs2579309	72077830		0.0813	1.11		0.328	1.03
	RYR2	rs2618699	237665859		0.56	1.02		0.243	1.02
	RYR3	rs2643363	33877938		0.0887	0.95		0.87	1
	CACNB2	rs2799573	18601928		0.0251	0.93		0.145	0.98
	KCNJ6	rs2835998	39202070		0.306	1.04		0.379	1.02
	CHRND	rs3828246	233398215		0.859	0.99		0.823	1
	ASIC2	rs4451997	32353020		0.762	1.01		0.992	1
	SLCO1A2	rs4762822	21554738		0.0498	1.06		0.918	1
	SLC12A2	rs4835942	127437401		0.199	0.94		0.881	1
	KCNA6	rs6489568	4930100		0.936	1		0.108	1.03
	CHRNB4	rs6495309	78915245		2.2e-12	0.78		9.34e-29	0.8
	SLC8A1	rs666362	40459645		0.96	1		0.463	0.98
	ITPR1	rs731915	4855348		0.0639	1.05		0.516	0.99
	SCN5A	rs7374289	38633071		0.199	1.04		0.000949	1.05
	ASIC4	rs746233	220384126		0.0324	1.06		0.288	0.98
	SCN2B	rs7944321	118055801		0.0762	1.06		0.0042	1.06
metal ion transmembrane transporter activity	CHRNA3	rs1051730	78894339		1.6e-25	1.35		3.11e-49	1.27
	SCN7A	rs11888208	167313451		0.824	0.99		0.967	1
	KCND3	rs12044963	112392360		0.142	1.08		0.138	1.04
	KCNJ4	rs138396	38813000		0.0535	1.06		0.000344	1.06
	CACNA1A	rs1422259	13539602		0.518	1.02		0.28	0.98
	SCN2A	rs1432546	166260790		0.089	1.05		0.914	1
	KCNQ3	rs1457788	133320536		0.0341	0.93		0.312	1.02
	KCNB2	rs1545828	73839856		0.495	1.02		0.972	1
	CACNG2	rs2267347	37012953		0.264	1.04		0.185	1.02
	TRPV1	rs2277675	3500510		0.0895	1.06		0.696	1.01
	CACNA2D1	rs2367914	81848326		0.184	1.04		0.692	0.99
	SCNN1B	rs238551	23375921		0.297	0.97		0.576	1.01
	RYR2	rs2618699	237665859		0.56	1.02		0.243	1.02
	RYR3	rs2643363	33877938		0.0887	0.95		0.87	1
	CACNB2	rs2799573	18601928		0.0251	0.93		0.145	0.98
	KCNJ6	rs2835998	39202070		0.306	1.04		0.379	1.02
	CHRND	rs3828246	233398215		0.859	0.99		0.823	1
	ASIC2	rs4451997	32353020		0.762	1.01		0.992	1
	KCNA6	rs6489568	4930100		0.936	1		0.108	1.03
	CHRNB4	rs6495309	78915245		2.2e-12	0.78		9.34e-29	0.8
	SLC8A1	rs666362	40459645		0.96	1		0.463	0.98
	ITPR1	rs731915	4855348		0.0639	1.05		0.516	0.99
	SCN5A	rs7374289	38633071		0.199	1.04		0.000949	1.05
	ASIC4	rs746233	220384126		0.0324	1.06		0.288	0.98
	SCN2B	rs7944321	118055801		0.0762	1.06		0.0042	1.06
transmembrane transporter activity	ATP6V1B2	rs10088108	20062812		0.0825	0.94		0.52	0.99
	SLC17A5	rs10498893	74381776		0.187	1.04		0.0811	1.03
	CHRNA3	rs1051730	78894339		1.6e-25	1.35		3.11e-49	1.27
	SCN7A	rs11888208	167313451		0.824	0.99		0.967	1
	KCND3	rs12044963	112392360		0.142	1.08		0.138	1.04
	SLC4A3	rs12993807	220496429		0.573	1.04		0.455	1.03
	SERINC1	rs1367490	122855421		0.961	1		0.479	1.02
	KCNJ4	rs138396	38813000		0.0535	1.06		0.000344	1.06
	CACNA1A	rs1422259	13539602		0.518	1.02		0.28	0.98
	SCN2A	rs1432546	166260790		0.089	1.05		0.914	1
	KCNQ3	rs1457788	133320536		0.0341	0.93		0.312	1.02
	SLC14A2	rs1484875	43213473		0.862	1		0.38	0.99
	KCNB2	rs1545828	73839856		0.495	1.02		0.972	1
	CACNG2	rs2267347	37012953		0.264	1.04		0.185	1.02
	TRPV1	rs2277675	3500510		0.0895	1.06		0.696	1.01
	CFTR	rs2283054	117126401		0.718	0.98		0.176	1.04
	CACNA2D1	rs2367914	81848326		0.184	1.04		0.692	0.99
	SCNN1B	rs238551	23375921		0.297	0.97		0.576	1.01
	SLC4A4	rs2579309	72077830		0.0813	1.11		0.328	1.03
	RYR2	rs2618699	237665859		0.56	1.02		0.243	1.02
	RYR3	rs2643363	33877938		0.0887	0.95		0.87	1
	CACNB2	rs2799573	18601928		0.0251	0.93		0.145	0.98
	KCNJ6	rs2835998	39202070		0.306	1.04		0.379	1.02
	ATP8B1	rs319424	55396303		0.108	0.95		0.606	0.99
	CHRND	rs3828246	233398215		0.859	0.99		0.823	1
	ASIC2	rs4451997	32353020		0.762	1.01		0.992	1
	SLCO1A2	rs4762822	21554738		0.0498	1.06		0.918	1
	SLC12A2	rs4835942	127437401		0.199	0.94		0.881	1
	KCNA6	rs6489568	4930100		0.936	1		0.108	1.03
	CHRNB4	rs6495309	78915245		2.2e-12	0.78		9.34e-29	0.8
	SLC8A1	rs666362	40459645		0.96	1		0.463	0.98
	ITPR1	rs731915	4855348		0.0639	1.05		0.516	0.99
	SCN5A	rs7374289	38633071		0.199	1.04		0.000949	1.05
	ASIC4	rs746233	220384126		0.0324	1.06		0.288	0.98
	SLC1A4	rs759458	65245365		0.299	0.97		0.5	0.99
	SCN2B	rs7944321	118055801		0.0762	1.06		0.0042	1.06
	SLC14A1	rs900968	43336920		0.00674	0.83		0.137	0.95
gated channel activity	CHRNA3	rs1051730	78894339		1.6e-25	1.35		3.11e-49	1.27
	SCN7A	rs11888208	167313451		0.824	0.99		0.967	1
	KCND3	rs12044963	112392360		0.142	1.08		0.138	1.04
	KCNJ4	rs138396	38813000		0.0535	1.06		0.000344	1.06
	CACNA1A	rs1422259	13539602		0.518	1.02		0.28	0.98
	SCN2A	rs1432546	166260790		0.089	1.05		0.914	1
	KCNQ3	rs1457788	133320536		0.0341	0.93		0.312	1.02
	KCNB2	rs1545828	73839856		0.495	1.02		0.972	1
	CACNG2	rs2267347	37012953		0.264	1.04		0.185	1.02
	CFTR	rs2283054	117126401		0.718	0.98		0.176	1.04
	CACNA2D1	rs2367914	81848326		0.184	1.04		0.692	0.99
	SCNN1B	rs238551	23375921		0.297	0.97		0.576	1.01
	RYR2	rs2618699	237665859		0.56	1.02		0.243	1.02
	RYR3	rs2643363	33877938		0.0887	0.95		0.87	1
	CACNB2	rs2799573	18601928		0.0251	0.93		0.145	0.98
	KCNJ6	rs2835998	39202070		0.306	1.04		0.379	1.02
	CHRND	rs3828246	233398215		0.859	0.99		0.823	1
	ASIC2	rs4451997	32353020		0.762	1.01		0.992	1
	KCNA6	rs6489568	4930100		0.936	1		0.108	1.03
	CHRNB4	rs6495309	78915245		2.2e-12	0.78		9.34e-29	0.8
	SCN5A	rs7374289	38633071		0.199	1.04		0.000949	1.05
	SCN2B	rs7944321	118055801		0.0762	1.06		0.0042	1.06
substrate specific transmembrane transporter activity	ATP6V1B2	rs10088108	20062812		0.0825	0.94		0.52	0.99
	SLC17A5	rs10498893	74381776		0.187	1.04		0.0811	1.03
	CHRNA3	rs1051730	78894339		1.6e-25	1.35		3.11e-49	1.27
	SCN7A	rs11888208	167313451		0.824	0.99		0.967	1
	KCND3	rs12044963	112392360		0.142	1.08		0.138	1.04
	SLC4A3	rs12993807	220496429		0.573	1.04		0.455	1.03
	SERINC1	rs1367490	122855421		0.961	1		0.479	1.02
	KCNJ4	rs138396	38813000		0.0535	1.06		0.000344	1.06
	CACNA1A	rs1422259	13539602		0.518	1.02		0.28	0.98
	SCN2A	rs1432546	166260790		0.089	1.05		0.914	1
	KCNQ3	rs1457788	133320536		0.0341	0.93		0.312	1.02
	SLC14A2	rs1484875	43213473		0.862	1		0.38	0.99
	KCNB2	rs1545828	73839856		0.495	1.02		0.972	1
	CACNG2	rs2267347	37012953		0.264	1.04		0.185	1.02
	TRPV1	rs2277675	3500510		0.0895	1.06		0.696	1.01
	CFTR	rs2283054	117126401		0.718	0.98		0.176	1.04
	CACNA2D1	rs2367914	81848326		0.184	1.04		0.692	0.99
	SCNN1B	rs238551	23375921		0.297	0.97		0.576	1.01
	SLC4A4	rs2579309	72077830		0.0813	1.11		0.328	1.03
	RYR2	rs2618699	237665859		0.56	1.02		0.243	1.02
	RYR3	rs2643363	33877938		0.0887	0.95		0.87	1
	CACNB2	rs2799573	18601928		0.0251	0.93		0.145	0.98
	KCNJ6	rs2835998	39202070		0.306	1.04		0.379	1.02
	CHRND	rs3828246	233398215		0.859	0.99		0.823	1
	ASIC2	rs4451997	32353020		0.762	1.01		0.992	1
	SLCO1A2	rs4762822	21554738		0.0498	1.06		0.918	1
	SLC12A2	rs4835942	127437401		0.199	0.94		0.881	1
	KCNA6	rs6489568	4930100		0.936	1		0.108	1.03
	CHRNB4	rs6495309	78915245		2.2e-12	0.78		9.34e-29	0.8
	SLC8A1	rs666362	40459645		0.96	1		0.463	0.98
	ITPR1	rs731915	4855348		0.0639	1.05		0.516	0.99
	SCN5A	rs7374289	38633071		0.199	1.04		0.000949	1.05
	ASIC4	rs746233	220384126		0.0324	1.06		0.288	0.98
	SLC1A4	rs759458	65245365		0.299	0.97		0.5	0.99
	SCN2B	rs7944321	118055801		0.0762	1.06		0.0042	1.06
	SLC14A1	rs900968	43336920		0.00674	0.83		0.137	0.95
cation transmembrane transporter activity	ATP6V1B2	rs10088108	20062812		0.0825	0.94		0.52	0.99
	SLC17A5	rs10498893	74381776		0.187	1.04		0.0811	1.03
	CHRNA3	rs1051730	78894339		1.6e-25	1.35		3.11e-49	1.27
	SCN7A	rs11888208	167313451		0.824	0.99		0.967	1
	KCND3	rs12044963	112392360		0.142	1.08		0.138	1.04
	KCNJ4	rs138396	38813000		0.0535	1.06		0.000344	1.06
	CACNA1A	rs1422259	13539602		0.518	1.02		0.28	0.98
	SCN2A	rs1432546	166260790		0.089	1.05		0.914	1
	KCNQ3	rs1457788	133320536		0.0341	0.93		0.312	1.02
	KCNB2	rs1545828	73839856		0.495	1.02		0.972	1
	CACNG2	rs2267347	37012953		0.264	1.04		0.185	1.02
	TRPV1	rs2277675	3500510		0.0895	1.06		0.696	1.01
	CACNA2D1	rs2367914	81848326		0.184	1.04		0.692	0.99
	SCNN1B	rs238551	23375921		0.297	0.97		0.576	1.01
	SLC4A4	rs2579309	72077830		0.0813	1.11		0.328	1.03
	RYR2	rs2618699	237665859		0.56	1.02		0.243	1.02
	RYR3	rs2643363	33877938		0.0887	0.95		0.87	1
	CACNB2	rs2799573	18601928		0.0251	0.93		0.145	0.98
	KCNJ6	rs2835998	39202070		0.306	1.04		0.379	1.02
	CHRND	rs3828246	233398215		0.859	0.99		0.823	1
	ASIC2	rs4451997	32353020		0.762	1.01		0.992	1
	SLC12A2	rs4835942	127437401		0.199	0.94		0.881	1
	KCNA6	rs6489568	4930100		0.936	1		0.108	1.03
	CHRNB4	rs6495309	78915245		2.2e-12	0.78		9.34e-29	0.8
	SLC8A1	rs666362	40459645		0.96	1		0.463	0.98
	ITPR1	rs731915	4855348		0.0639	1.05		0.516	0.99
	SCN5A	rs7374289	38633071		0.199	1.04		0.000949	1.05
	ASIC4	rs746233	220384126		0.0324	1.06		0.288	0.98
	SCN2B	rs7944321	118055801		0.0762	1.06		0.0042	1.06
transmembrane receptor activity	PTPRG	rs1023532	62041883		0.0809	1.05		0.0902	1.03
	IL22RA2	rs1040622	137483258		0.0983	0.94		1	1
	CHRNA3	rs1051730	78894339		1.6e-25	1.35		3.11e-49	1.27
	TGFBR2	rs1078985	30690911		0.0474	1.06		0.00343	1.05
	GPR133	rs1211973	131603679		0.902	1.01		0.182	0.96
	GABBR1	rs1233399	29539482		0.996	1		0.000856	0.94
	PTPRD	rs1368981	8696227		0.417	1.03		0.769	1.01
	FSHR	rs1504188	49279833		0.449	1.02		0.292	1.02
	ROR1	rs1542805	64262269		0.0187	0.93		0.54	0.99
	GRM7	rs1569284	7607044		0.104	0.95		0.575	1.01
	GRM8	rs17684592	126507903		0.41	1.02		0.073	0.97
	GPR139	rs1902815	20074495		0.0121	1.09		0.83	1
	GRM6	rs2173096	178430375		0.0214	1.07		0.274	1.02
	PDGFRL	rs2237826	17474915		0.271	1.03		0.66	0.99
	NCR2	rs2273962	41318438		0.933	1		0.85	1
	ADRA1A	rs2322333	26695255		0.715	0.99		0.264	1.02
	CLEC4A	rs2377422	8280908		0.704	0.99		0.958	1
	IGF1R	rs2715423	99511873		0.656	1.01		0.426	1.01
	IFNAR2	rs2834159	34618089		0.746	1.01		0.663	1.01
	ACVRL1	rs2859593	52326956		0.618	1.01		0.214	1.02
	HRH1	rs3856791	11168105		0.755	1.01		0.45	0.99
	OR1D2	rs4300683	2995572		0.271	0.94		0.294	0.97
	ALK	rs4433956	29730492		0.957	1		0.597	0.99
	OSMR	rs451298	38830335		0.43	0.98		0.044	0.97
	ACVR1C	rs4556933	158443889		0.917	1		0.646	1.01
	GRIK1	rs468192	31224266		0.152	1.05		0.909	1
	TAPT1	rs4698457	16216945		0.0167	0.93		0.675	1.01
	PTK7	rs4714664	43063516		0.658	1.03		0.454	1.03
	GRM5	rs4753106	88274730		0.927	1		0.0418	1.03
	TAS1R1	rs4908932	6639847		0.534	0.98		0.153	1.03
	PTPRN2	rs4909112	157962887		0.432	1.03		0.298	1.02
	STAB2	rs4981042	104124061		0.55	0.98		0.906	1
	VLDLR	rs6148	2648773		0.841	0.99		0.348	0.98
	GABBR2	rs6478676	101097448		0.146	0.96		0.909	1
	OPCML	rs647997	132212052		0.0183	1.07		0.962	1
	PTPRE	rs6482647	129826373		0.735	0.99		0.0228	1.04
	CHRNB4	rs6495309	78915245		2.2e-12	0.78		9.34e-29	0.8
	PTPRM	rs6506551	8167050		0.887	0.99		0.585	1.01
	FGFR1	rs7012413	38317398		0.0837	1.05		0.0151	0.96
	LRP6	rs718403	12296956		0.0604	0.93		0.594	0.99
	ERBB4	rs7423708	212645885		0.523	1.02		0.0301	0.96
	ROBO1	rs7431092	79746262		0.164	0.96		0.783	1
	PTPRJ	rs7946766	48004369		0.24	1.05		0.574	1.01
	ACVR1B	rs877869	52392200		0.373	0.97		0.0353	1.04
	GRIN2A	rs9927924	10194446		0.523	0.98		0.627	1.01
receptor activity	PTPRG	rs1023532	62041883		0.0809	1.05		0.0902	1.03
	IL22RA2	rs1040622	137483258		0.0983	0.94		1	1
	CHRNA3	rs1051730	78894339		1.6e-25	1.35		3.11e-49	1.27
	TGFBR2	rs1078985	30690911		0.0474	1.06		0.00343	1.05
	GPR133	rs1211973	131603679		0.902	1.01		0.182	0.96
	NRXN1	rs1217436	50562960		0.557	0.98		0.675	0.99
	GABBR1	rs1233399	29539482		0.996	1		0.000856	0.94
	PTPRD	rs1368981	8696227		0.417	1.03		0.769	1.01
	FSHR	rs1504188	49279833		0.449	1.02		0.292	1.02
	ROR1	rs1542805	64262269		0.0187	0.93		0.54	0.99
	GRM7	rs1569284	7607044		0.104	0.95		0.575	1.01
	GRM8	rs17684592	126507903		0.41	1.02		0.073	0.97
	GPR139	rs1902815	20074495		0.0121	1.09		0.83	1
	TNFRSF11A	rs1942858	60063584		0.568	1.02		0.22	1.03
	GRM6	rs2173096	178430375		0.0214	1.07		0.274	1.02
	PDGFRL	rs2237826	17474915		0.271	1.03		0.66	0.99
	ROS1	rs2243384	117678083		0.262	1.03		0.265	1.02
	NCR2	rs2273962	41318438		0.933	1		0.85	1
	ADRA1A	rs2322333	26695255		0.715	0.99		0.264	1.02
	CLEC4A	rs2377422	8280908		0.704	0.99		0.958	1
	IGF1R	rs2715423	99511873		0.656	1.01		0.426	1.01
	IFNAR2	rs2834159	34618089		0.746	1.01		0.663	1.01
	ACVRL1	rs2859593	52326956		0.618	1.01		0.214	1.02
	NR2C1	rs35583	95422108		0.315	0.96		0.317	1.02
	HRH1	rs3856791	11168105		0.755	1.01		0.45	0.99
	OR1D2	rs4300683	2995572		0.271	0.94		0.294	0.97
	ALK	rs4433956	29730492		0.957	1		0.597	0.99
	OSMR	rs451298	38830335		0.43	0.98		0.044	0.97
	ACVR1C	rs4556933	158443889		0.917	1		0.646	1.01
	GRIK1	rs468192	31224266		0.152	1.05		0.909	1
	TAPT1	rs4698457	16216945		0.0167	0.93		0.675	1.01
	PTK7	rs4714664	43063516		0.658	1.03		0.454	1.03
	GRM5	rs4753106	88274730		0.927	1		0.0418	1.03
	SCARB1	rs4765616	125314921		0.53	0.98		0.0782	0.97
	TAS1R1	rs4908932	6639847		0.534	0.98		0.153	1.03
	PTPRN2	rs4909112	157962887		0.432	1.03		0.298	1.02
	STAB2	rs4981042	104124061		0.55	0.98		0.906	1
	VLDLR	rs6148	2648773		0.841	0.99		0.348	0.98
	GABBR2	rs6478676	101097448		0.146	0.96		0.909	1
	OPCML	rs647997	132212052		0.0183	1.07		0.962	1
	PTPRE	rs6482647	129826373		0.735	0.99		0.0228	1.04
	CHRNB4	rs6495309	78915245		2.2e-12	0.78		9.34e-29	0.8
	PTPRM	rs6506551	8167050		0.887	0.99		0.585	1.01
	PRKCE	rs6724315	46363699		0.14	1.06		0.629	1.01
	FGFR1	rs7012413	38317398		0.0837	1.05		0.0151	0.96
	LRP6	rs718403	12296956		0.0604	0.93		0.594	0.99
	ITPR1	rs731915	4855348		0.0639	1.05		0.516	0.99
	ERBB4	rs7423708	212645885		0.523	1.02		0.0301	0.96
	ROBO1	rs7431092	79746262		0.164	0.96		0.783	1
	PVR	rs754340	45163671		0.586	1.03		0.554	1.02
	RARB	rs7613553	25477412		0.434	1.02		0.658	0.99
	TNFRSF11B	rs7835846	119981841		0.466	1.07		0.12	1.09
	PTPRJ	rs7946766	48004369		0.24	1.05		0.574	1.01
	ACVR1B	rs877869	52392200		0.373	0.97		0.0353	1.04
	GRIN2A	rs9927924	10194446		0.523	0.98		0.627	1.01
macromolecular complex	ITGA11	rs1007617	68680611		0.0402	0.86		0.519	0.97
	SRP9	rs1011382	225980594		0.596	1.02		0.174	1.03
	ATXN1	rs10456790	16752793		0.159	0.92		0.348	0.97
	TMEM48	rs10489461	54289020		0.0282	0.91		0.348	0.98
	CHRNA3	rs1051730	78894339		1.6e-25	1.35		3.11e-49	1.27
	C19orf2	rs10756	30504816		0.525	1.02		0.473	0.99
	TGFBR2	rs1078985	30690911		0.0474	1.06		0.00343	1.05
	ITGB3	rs11652097	45316717		0.392	0.98		0.224	0.98
	KCNN1	rs11666833	18092442		0.607	0.98		0.24	1.02
	CAMK2D	rs11731823	114643798		0.134	0.92		0.949	1
	HDAC9	rs11764116	18800413		0.105	0.95		0.877	1
	KCND3	rs12044963	112392360		0.142	1.08		0.138	1.04
	KIAA0368	rs12350676	114170130		0.104	1.05		0.865	1
	PSEN2	rs1295640	227070378		0.929	1		0.166	0.98
	KCNJ4	rs138396	38813000		0.0535	1.06		0.000344	1.06
	KCNQ3	rs1457788	133320536		0.0341	0.93		0.312	1.02
	KCNB2	rs1545828	73839856		0.495	1.02		0.972	1
	COG3	rs1555814	46043594		0.0712	1.06		0.704	1.01
	A1CF	rs16910442	52625270		0.0413	1.1		0.272	1.03
	TAF4	rs1776255	60527964		0.689	1.01		0.67	0.99
	SNRPN	rs17784244	25123142		0.681	1.02		0.593	0.99
	SF3A1	rs2074733	30738587		0.953	1		0.403	0.99
	ROS1	rs2243384	117678083		0.262	1.03		0.265	1.02
	CACNG2	rs2267347	37012953		0.264	1.04		0.185	1.02
	ZBTB16	rs2285391	114008670		0.773	1.01		0.304	0.98
	EIF2A	rs2293151	150285520		0.879	0.99		0.994	1
	SERP1	rs2293151	150285520		0.879	0.99		0.994	1
	CACNA2D1	rs2367914	81848326		0.184	1.04		0.692	0.99
	CACNB2	rs2799573	18601928		0.0251	0.93		0.145	0.98
	KCNJ6	rs2835998	39202070		0.306	1.04		0.379	1.02
	CCND3	rs3218097	41905275		0.449	0.98		0.0964	0.97
	CDK6	rs3731343	92273536		0.883	1		0.705	0.99
	AGL	rs3753494	100358103		0.449	1.03		0.138	1.03
	CHRND	rs3828246	233398215		0.859	0.99		0.823	1
	DYNC1I1	rs3912439	95395681		0.0108	0.88		0.0261	0.94
	CAMK1D	rs4335437	12796923		0.694	0.99		0.708	0.99
	ALB	rs4364229	74254678		0.48	0.98		0.349	1.02
	OSMR	rs451298	38830335		0.43	0.98		0.044	0.97
	ACVR1C	rs4556933	158443889		0.917	1		0.646	1.01
	PFKM	rs4760685	48520969		0.488	1.02		0.661	1.01
	VTI1A	rs481419	114585480		0.782	0.99		0.41	1.02
	INTS4	rs4944178	77593221		0.877	0.99		0.263	1.03
	CDCA8	rs589927	38169998		0.653	1.01		0.794	1
	INTS3	rs6427268	153720690		0.417	1.02		0.564	1.01
	KCNA6	rs6489568	4930100		0.936	1		0.108	1.03
	CHRNB4	rs6495309	78915245		2.2e-12	0.78		9.34e-29	0.8
	ERCC6	rs6537539	50756034		0.657	0.98		0.103	0.97
	HBE1	rs6578608	5360191		0.585	1.03		0.631	0.99
	STUB1	rs6597	731725		0.756	0.99		0.578	1.01
	ITGB8	rs6953445	20457974		0.428	1.02		0.459	0.99
	CD247	rs704856	167481040		0.632	1.02		0.299	1.03
	NAP1L4	rs7112509	3010861		0.105	0.93		0.458	1.02
	SCN2B	rs7944321	118055801		0.0762	1.06		0.0042	1.06
	SGCG	rs9578562	23818156		0.721	0.99		0.758	1.01
protein complex	ITGA11	rs1007617	68680611		0.0402	0.86		0.519	0.97
	SRP9	rs1011382	225980594		0.596	1.02		0.174	1.03
	ATXN1	rs10456790	16752793		0.159	0.92		0.348	0.97
	TMEM48	rs10489461	54289020		0.0282	0.91		0.348	0.98
	CHRNA3	rs1051730	78894339		1.6e-25	1.35		3.11e-49	1.27
	C19orf2	rs10756	30504816		0.525	1.02		0.473	0.99
	TGFBR2	rs1078985	30690911		0.0474	1.06		0.00343	1.05
	ITGB3	rs11652097	45316717		0.392	0.98		0.224	0.98
	KCNN1	rs11666833	18092442		0.607	0.98		0.24	1.02
	CAMK2D	rs11731823	114643798		0.134	0.92		0.949	1
	HDAC9	rs11764116	18800413		0.105	0.95		0.877	1
	KCND3	rs12044963	112392360		0.142	1.08		0.138	1.04
	KIAA0368	rs12350676	114170130		0.104	1.05		0.865	1
	PSEN2	rs1295640	227070378		0.929	1		0.166	0.98
	KCNJ4	rs138396	38813000		0.0535	1.06		0.000344	1.06
	KCNQ3	rs1457788	133320536		0.0341	0.93		0.312	1.02
	KCNB2	rs1545828	73839856		0.495	1.02		0.972	1
	COG3	rs1555814	46043594		0.0712	1.06		0.704	1.01
	A1CF	rs16910442	52625270		0.0413	1.1		0.272	1.03
	TAF4	rs1776255	60527964		0.689	1.01		0.67	0.99
	ROS1	rs2243384	117678083		0.262	1.03		0.265	1.02
	CACNG2	rs2267347	37012953		0.264	1.04		0.185	1.02
	ZBTB16	rs2285391	114008670		0.773	1.01		0.304	0.98
	EIF2A	rs2293151	150285520		0.879	0.99		0.994	1
	CACNA2D1	rs2367914	81848326		0.184	1.04		0.692	0.99
	CACNB2	rs2799573	18601928		0.0251	0.93		0.145	0.98
	KCNJ6	rs2835998	39202070		0.306	1.04		0.379	1.02
	CCND3	rs3218097	41905275		0.449	0.98		0.0964	0.97
	CDK6	rs3731343	92273536		0.883	1		0.705	0.99
	AGL	rs3753494	100358103		0.449	1.03		0.138	1.03
	CHRND	rs3828246	233398215		0.859	0.99		0.823	1
	DYNC1I1	rs3912439	95395681		0.0108	0.88		0.0261	0.94
	CAMK1D	rs4335437	12796923		0.694	0.99		0.708	0.99
	ALB	rs4364229	74254678		0.48	0.98		0.349	1.02
	OSMR	rs451298	38830335		0.43	0.98		0.044	0.97
	ACVR1C	rs4556933	158443889		0.917	1		0.646	1.01
	PFKM	rs4760685	48520969		0.488	1.02		0.661	1.01
	VTI1A	rs481419	114585480		0.782	0.99		0.41	1.02
	INTS4	rs4944178	77593221		0.877	0.99		0.263	1.03
	CDCA8	rs589927	38169998		0.653	1.01		0.794	1
	INTS3	rs6427268	153720690		0.417	1.02		0.564	1.01
	KCNA6	rs6489568	4930100		0.936	1		0.108	1.03
	CHRNB4	rs6495309	78915245		2.2e-12	0.78		9.34e-29	0.8
	ERCC6	rs6537539	50756034		0.657	0.98		0.103	0.97
	HBE1	rs6578608	5360191		0.585	1.03		0.631	0.99
	STUB1	rs6597	731725		0.756	0.99		0.578	1.01
	ITGB8	rs6953445	20457974		0.428	1.02		0.459	0.99
	CD247	rs704856	167481040		0.632	1.02		0.299	1.03
	NAP1L4	rs7112509	3010861		0.105	0.93		0.458	1.02
	SCN2B	rs7944321	118055801		0.0762	1.06		0.0042	1.06
	SGCG	rs9578562	23818156		0.721	0.99		0.758	1.01
intrinsic to membrane	GPR98	rs10074525	90209824		0.0768	0.95		0.194	0.98
	ITGA11	rs1007617	68680611		0.0402	0.86		0.519	0.97
	EXT1	rs10103490	118881866		0.964	1		0.435	0.99
	PTPRG	rs1023532	62041883		0.0809	1.05		0.0902	1.03
	TMEM48	rs10489461	54289020		0.0282	0.91		0.348	0.98
	SLC17A5	rs10498893	74381776		0.187	1.04		0.0811	1.03
	GRID2	rs10516939	94574700		0.631	1.02		0.443	0.98
	CHRNA3	rs1051730	78894339		1.6e-25	1.35		3.11e-49	1.27
	TGFBR2	rs1078985	30690911		0.0474	1.06		0.00343	1.05
	PCDH1	rs11167761	141238343		0.622	1.02		0.224	0.98
	NCAM1	rs11214518	113025146		0.871	0.99		0.688	0.99
	ITGB3	rs11652097	45316717		0.392	0.98		0.224	0.98
	KCNN1	rs11666833	18092442		0.607	0.98		0.24	1.02
	NTNG1	rs11803905	107989314		0.391	1.03		0.325	0.98
	NTRK2	rs1187286	87415028		0.281	1.04		0.38	0.98
	KCND3	rs12044963	112392360		0.142	1.08		0.138	1.04
	GPR133	rs1211973	131603679		0.902	1.01		0.182	0.96
	LAPTM5	rs12124742	31239262		0.454	1.02		0.626	0.99
	NRXN1	rs1217436	50562960		0.557	0.98		0.675	0.99
	TRHDE	rs12312745	72719069		0.365	1.03		0.69	1.01
	GABBR1	rs1233399	29539482		0.996	1		0.000856	0.94
	ST8SIA1	rs12820379	22383721		0.856	0.99		0.287	0.98
	PSEN2	rs1295640	227070378		0.929	1		0.166	0.98
	SLC4A3	rs12993807	220496429		0.573	1.04		0.455	1.03
	EPHB1	rs13085606	134977164		0.287	1.05		0.138	1.04
	PTPRD	rs1368981	8696227		0.417	1.03		0.769	1.01
	TSPAN13	rs1380380	16813427		0.059	1.05		0.595	0.99
	KCNJ4	rs138396	38813000		0.0535	1.06		0.000344	1.06
	CACNA1A	rs1422259	13539602		0.518	1.02		0.28	0.98
	KCNQ3	rs1457788	133320536		0.0341	0.93		0.312	1.02
	SLC14A2	rs1484875	43213473		0.862	1		0.38	0.99
	FSHR	rs1504188	49279833		0.449	1.02		0.292	1.02
	ROR1	rs1542805	64262269		0.0187	0.93		0.54	0.99
	KCNB2	rs1545828	73839856		0.495	1.02		0.972	1
	GRM7	rs1569284	7607044		0.104	0.95		0.575	1.01
	SLC26A2	rs173438	149337416		0.477	0.98		0.901	1
	GRM8	rs17684592	126507903		0.41	1.02		0.073	0.97
	MGAT1	rs1872183	180245926		0.665	0.98		0.0622	1.05
	PKHD1	rs2025751	51622449		0.643	0.99		0.256	0.98
	MAN1C1	rs2066995	26075377		0.612	1.02		0.245	1.02
	ECE1	rs213006	21678600		0.387	0.97		0.965	1
	SYNE1	rs215006	152755628		0.156	1.05		0.413	1.02
	GRM6	rs2173096	178430375		0.0214	1.07		0.274	1.02
	LARGE	rs2227079	33556128		0.801	1.01		0.7	0.99
	ROS1	rs2243384	117678083		0.262	1.03		0.265	1.02
	NCR2	rs2273962	41318438		0.933	1		0.85	1
	TRPV1	rs2277675	3500510		0.0895	1.06		0.696	1.01
	FFAR2	rs2312305	35924757		0.942	1		0.0398	0.96
	ADRA1A	rs2322333	26695255		0.715	0.99		0.264	1.02
	EDNRB	rs2329047	78501650		0.294	0.97		0.0764	0.97
	CLEC4A	rs2377422	8280908		0.704	0.99		0.958	1
	SLC4A4	rs2579309	72077830		0.0813	1.11		0.328	1.03
	IFNAR2	rs2834159	34618089		0.746	1.01		0.663	1.01
	KCNJ6	rs2835998	39202070		0.306	1.04		0.379	1.02
	DSCAM	rs2837838	42191862		0.000636	1.21		0.682	1.01
	TGFBR3	rs284142	92256626		0.478	0.98		0.305	1.02
	ACVRL1	rs2859593	52326956		0.618	1.01		0.214	1.02
	MCTP1	rs33809	94619232		0.109	1.05		0.991	1
	GPR1	rs3732083	207041053		0.307	1.03		0.684	0.99
	NTSR1	rs3787524	61377691		0.183	0.96		0.749	1.01
	NOTCH4	rs382259	32209027		0.111	0.96		0.224	0.98
	CHRND	rs3828246	233398215		0.859	0.99		0.823	1
	HRH1	rs3856791	11168105		0.755	1.01		0.45	0.99
	OR1D2	rs4300683	2995572		0.271	0.94		0.294	0.97
	TRDN	rs4345414	123571228		0.519	1.02		0.978	1
	ALK	rs4433956	29730492		0.957	1		0.597	0.99
	ASIC2	rs4451997	32353020		0.762	1.01		0.992	1
	OSMR	rs451298	38830335		0.43	0.98		0.044	0.97
	ACVR1C	rs4556933	158443889		0.917	1		0.646	1.01
	GRIK1	rs468192	31224266		0.152	1.05		0.909	1
	TAPT1	rs4698457	16216945		0.0167	0.93		0.675	1.01
	PTK7	rs4714664	43063516		0.658	1.03		0.454	1.03
	GRM5	rs4753106	88274730		0.927	1		0.0418	1.03
	EMP1	rs4763944	13357972		0.142	0.95		0.163	1.03
	TSPAN9	rs4766076	3330012		0.833	0.99		0.0604	1.03
	BST2	rs4808629	17503996		0.184	0.94		0.812	0.99
	PNPLA3	rs4823169	44310090		0.11	0.96		0.706	0.99
	SLC12A2	rs4835942	127437401		0.199	0.94		0.881	1
	PTPRN2	rs4909112	157962887		0.432	1.03		0.298	1.02
	STAB2	rs4981042	104124061		0.55	0.98		0.906	1
	LRP5	rs606989	68102000		0.447	0.96		0.599	1.01
	GABBR2	rs6478676	101097448		0.146	0.96		0.909	1
	OPCML	rs647997	132212052		0.0183	1.07		0.962	1
	KCNA6	rs6489568	4930100		0.936	1		0.108	1.03
	CHRNB4	rs6495309	78915245		2.2e-12	0.78		9.34e-29	0.8
	HS3ST3A1	rs6502282	13458761		0.26	1.03		0.884	1
	PTPRM	rs6506551	8167050		0.887	0.99		0.585	1.01
	CCR4	rs6550177	32979088		0.664	0.99		0.356	0.99
	TMEM2	rs6560226	74298720		0.518	1.02		0.906	1
	SLC8A1	rs666362	40459645		0.96	1		0.463	0.98
	ITGB8	rs6953445	20457974		0.428	1.02		0.459	0.99
	FGFR1	rs7012413	38317398		0.0837	1.05		0.0151	0.96
	LRP6	rs718403	12296956		0.0604	0.93		0.594	0.99
	HS3ST2	rs7205890	22869027		0.679	1.01		0.0241	0.97
	ITPR1	rs731915	4855348		0.0639	1.05		0.516	0.99
	ERBB4	rs7423708	212645885		0.523	1.02		0.0301	0.96
	ROBO1	rs7431092	79746262		0.164	0.96		0.783	1
	ASIC4	rs746233	220384126		0.0324	1.06		0.288	0.98
	PVR	rs754340	45163671		0.586	1.03		0.554	1.02
	SLC1A4	rs759458	65245365		0.299	0.97		0.5	0.99
	KEL	rs7809414	142674366		0.158	1.09		0.0468	1.07
	SCN2B	rs7944321	118055801		0.0762	1.06		0.0042	1.06
	PTPRJ	rs7946766	48004369		0.24	1.05		0.574	1.01
	C9	rs835207	39349825		0.346	1.07		0.288	1.05
	ACVR1B	rs877869	52392200		0.373	0.97		0.0353	1.04
	SLC14A1	rs900968	43336920		0.00674	0.83		0.137	0.95
	TFRC	rs9820939	195750742		0.953	1		0.108	0.97
	GRIN2A	rs9927924	10194446		0.523	0.98		0.627	1.01
	ENPEP	rs9997349	111473366		0.255	0.96		0.678	0.99
intrinsic to plasma membrane	ITGA11	rs1007617	68680611		0.0402	0.86		0.519	0.97
	PTPRG	rs1023532	62041883		0.0809	1.05		0.0902	1.03
	SLC17A5	rs10498893	74381776		0.187	1.04		0.0811	1.03
	GRID2	rs10516939	94574700		0.631	1.02		0.443	0.98
	CHRNA3	rs1051730	78894339		1.6e-25	1.35		3.11e-49	1.27
	PCDH1	rs11167761	141238343		0.622	1.02		0.224	0.98
	ITGB3	rs11652097	45316717		0.392	0.98		0.224	0.98
	KCNN1	rs11666833	18092442		0.607	0.98		0.24	1.02
	NTNG1	rs11803905	107989314		0.391	1.03		0.325	0.98
	NTRK2	rs1187286	87415028		0.281	1.04		0.38	0.98
	KCND3	rs12044963	112392360		0.142	1.08		0.138	1.04
	LAPTM5	rs12124742	31239262		0.454	1.02		0.626	0.99
	NRXN1	rs1217436	50562960		0.557	0.98		0.675	0.99
	TRHDE	rs12312745	72719069		0.365	1.03		0.69	1.01
	GABBR1	rs1233399	29539482		0.996	1		0.000856	0.94
	PSEN2	rs1295640	227070378		0.929	1		0.166	0.98
	SLC4A3	rs12993807	220496429		0.573	1.04		0.455	1.03
	EPHB1	rs13085606	134977164		0.287	1.05		0.138	1.04
	PTPRD	rs1368981	8696227		0.417	1.03		0.769	1.01
	TSPAN13	rs1380380	16813427		0.059	1.05		0.595	0.99
	KCNJ4	rs138396	38813000		0.0535	1.06		0.000344	1.06
	KCNQ3	rs1457788	133320536		0.0341	0.93		0.312	1.02
	ROR1	rs1542805	64262269		0.0187	0.93		0.54	0.99
	KCNB2	rs1545828	73839856		0.495	1.02		0.972	1
	GRM7	rs1569284	7607044		0.104	0.95		0.575	1.01
	SLC26A2	rs173438	149337416		0.477	0.98		0.901	1
	GRM8	rs17684592	126507903		0.41	1.02		0.073	0.97
	PKHD1	rs2025751	51622449		0.643	0.99		0.256	0.98
	GRM6	rs2173096	178430375		0.0214	1.07		0.274	1.02
	ROS1	rs2243384	117678083		0.262	1.03		0.265	1.02
	NCR2	rs2273962	41318438		0.933	1		0.85	1
	TRPV1	rs2277675	3500510		0.0895	1.06		0.696	1.01
	FFAR2	rs2312305	35924757		0.942	1		0.0398	0.96
	ADRA1A	rs2322333	26695255		0.715	0.99		0.264	1.02
	EDNRB	rs2329047	78501650		0.294	0.97		0.0764	0.97
	CLEC4A	rs2377422	8280908		0.704	0.99		0.958	1
	SLC4A4	rs2579309	72077830		0.0813	1.11		0.328	1.03
	IFNAR2	rs2834159	34618089		0.746	1.01		0.663	1.01
	KCNJ6	rs2835998	39202070		0.306	1.04		0.379	1.02
	DSCAM	rs2837838	42191862		0.000636	1.21		0.682	1.01
	ACVRL1	rs2859593	52326956		0.618	1.01		0.214	1.02
	GPR1	rs3732083	207041053		0.307	1.03		0.684	0.99
	NTSR1	rs3787524	61377691		0.183	0.96		0.749	1.01
	NOTCH4	rs382259	32209027		0.111	0.96		0.224	0.98
	CHRND	rs3828246	233398215		0.859	0.99		0.823	1
	HRH1	rs3856791	11168105		0.755	1.01		0.45	0.99
	OR1D2	rs4300683	2995572		0.271	0.94		0.294	0.97
	ALK	rs4433956	29730492		0.957	1		0.597	0.99
	ASIC2	rs4451997	32353020		0.762	1.01		0.992	1
	OSMR	rs451298	38830335		0.43	0.98		0.044	0.97
	ACVR1C	rs4556933	158443889		0.917	1		0.646	1.01
	GRIK1	rs468192	31224266		0.152	1.05		0.909	1
	PTK7	rs4714664	43063516		0.658	1.03		0.454	1.03
	GRM5	rs4753106	88274730		0.927	1		0.0418	1.03
	TSPAN9	rs4766076	3330012		0.833	0.99		0.0604	1.03
	BST2	rs4808629	17503996		0.184	0.94		0.812	0.99
	SLC12A2	rs4835942	127437401		0.199	0.94		0.881	1
	PTPRN2	rs4909112	157962887		0.432	1.03		0.298	1.02
	STAB2	rs4981042	104124061		0.55	0.98		0.906	1
	GABBR2	rs6478676	101097448		0.146	0.96		0.909	1
	OPCML	rs647997	132212052		0.0183	1.07		0.962	1
	KCNA6	rs6489568	4930100		0.936	1		0.108	1.03
	CHRNB4	rs6495309	78915245		2.2e-12	0.78		9.34e-29	0.8
	PTPRM	rs6506551	8167050		0.887	0.99		0.585	1.01
	CCR4	rs6550177	32979088		0.664	0.99		0.356	0.99
	SLC8A1	rs666362	40459645		0.96	1		0.463	0.98
	ITGB8	rs6953445	20457974		0.428	1.02		0.459	0.99
	FGFR1	rs7012413	38317398		0.0837	1.05		0.0151	0.96
	ITPR1	rs731915	4855348		0.0639	1.05		0.516	0.99
	ERBB4	rs7423708	212645885		0.523	1.02		0.0301	0.96
	ROBO1	rs7431092	79746262		0.164	0.96		0.783	1
	ASIC4	rs746233	220384126		0.0324	1.06		0.288	0.98
	SLC1A4	rs759458	65245365		0.299	0.97		0.5	0.99
	KEL	rs7809414	142674366		0.158	1.09		0.0468	1.07
	SCN2B	rs7944321	118055801		0.0762	1.06		0.0042	1.06
	PTPRJ	rs7946766	48004369		0.24	1.05		0.574	1.01
	C9	rs835207	39349825		0.346	1.07		0.288	1.05
	ACVR1B	rs877869	52392200		0.373	0.97		0.0353	1.04
	SLC14A1	rs900968	43336920		0.00674	0.83		0.137	0.95
	TFRC	rs9820939	195750742		0.953	1		0.108	0.97
	GRIN2A	rs9927924	10194446		0.523	0.98		0.627	1.01
	ENPEP	rs9997349	111473366		0.255	0.96		0.678	0.99
integral to membrane	GPR98	rs10074525	90209824		0.0768	0.95		0.194	0.98
	ITGA11	rs1007617	68680611		0.0402	0.86		0.519	0.97
	EXT1	rs10103490	118881866		0.964	1		0.435	0.99
	PTPRG	rs1023532	62041883		0.0809	1.05		0.0902	1.03
	TMEM48	rs10489461	54289020		0.0282	0.91		0.348	0.98
	SLC17A5	rs10498893	74381776		0.187	1.04		0.0811	1.03
	GRID2	rs10516939	94574700		0.631	1.02		0.443	0.98
	CHRNA3	rs1051730	78894339		1.6e-25	1.35		3.11e-49	1.27
	TGFBR2	rs1078985	30690911		0.0474	1.06		0.00343	1.05
	PCDH1	rs11167761	141238343		0.622	1.02		0.224	0.98
	NCAM1	rs11214518	113025146		0.871	0.99		0.688	0.99
	ITGB3	rs11652097	45316717		0.392	0.98		0.224	0.98
	KCNN1	rs11666833	18092442		0.607	0.98		0.24	1.02
	NTRK2	rs1187286	87415028		0.281	1.04		0.38	0.98
	KCND3	rs12044963	112392360		0.142	1.08		0.138	1.04
	GPR133	rs1211973	131603679		0.902	1.01		0.182	0.96
	LAPTM5	rs12124742	31239262		0.454	1.02		0.626	0.99
	NRXN1	rs1217436	50562960		0.557	0.98		0.675	0.99
	TRHDE	rs12312745	72719069		0.365	1.03		0.69	1.01
	GABBR1	rs1233399	29539482		0.996	1		0.000856	0.94
	ST8SIA1	rs12820379	22383721		0.856	0.99		0.287	0.98
	PSEN2	rs1295640	227070378		0.929	1		0.166	0.98
	SLC4A3	rs12993807	220496429		0.573	1.04		0.455	1.03
	EPHB1	rs13085606	134977164		0.287	1.05		0.138	1.04
	PTPRD	rs1368981	8696227		0.417	1.03		0.769	1.01
	TSPAN13	rs1380380	16813427		0.059	1.05		0.595	0.99
	KCNJ4	rs138396	38813000		0.0535	1.06		0.000344	1.06
	CACNA1A	rs1422259	13539602		0.518	1.02		0.28	0.98
	KCNQ3	rs1457788	133320536		0.0341	0.93		0.312	1.02
	SLC14A2	rs1484875	43213473		0.862	1		0.38	0.99
	FSHR	rs1504188	49279833		0.449	1.02		0.292	1.02
	ROR1	rs1542805	64262269		0.0187	0.93		0.54	0.99
	KCNB2	rs1545828	73839856		0.495	1.02		0.972	1
	GRM7	rs1569284	7607044		0.104	0.95		0.575	1.01
	SLC26A2	rs173438	149337416		0.477	0.98		0.901	1
	GRM8	rs17684592	126507903		0.41	1.02		0.073	0.97
	MGAT1	rs1872183	180245926		0.665	0.98		0.0622	1.05
	MAN1C1	rs2066995	26075377		0.612	1.02		0.245	1.02
	ECE1	rs213006	21678600		0.387	0.97		0.965	1
	SYNE1	rs215006	152755628		0.156	1.05		0.413	1.02
	GRM6	rs2173096	178430375		0.0214	1.07		0.274	1.02
	LARGE	rs2227079	33556128		0.801	1.01		0.7	0.99
	ROS1	rs2243384	117678083		0.262	1.03		0.265	1.02
	NCR2	rs2273962	41318438		0.933	1		0.85	1
	TRPV1	rs2277675	3500510		0.0895	1.06		0.696	1.01
	FFAR2	rs2312305	35924757		0.942	1		0.0398	0.96
	ADRA1A	rs2322333	26695255		0.715	0.99		0.264	1.02
	EDNRB	rs2329047	78501650		0.294	0.97		0.0764	0.97
	CLEC4A	rs2377422	8280908		0.704	0.99		0.958	1
	SLC4A4	rs2579309	72077830		0.0813	1.11		0.328	1.03
	IFNAR2	rs2834159	34618089		0.746	1.01		0.663	1.01
	KCNJ6	rs2835998	39202070		0.306	1.04		0.379	1.02
	DSCAM	rs2837838	42191862		0.000636	1.21		0.682	1.01
	TGFBR3	rs284142	92256626		0.478	0.98		0.305	1.02
	ACVRL1	rs2859593	52326956		0.618	1.01		0.214	1.02
	MCTP1	rs33809	94619232		0.109	1.05		0.991	1
	GPR1	rs3732083	207041053		0.307	1.03		0.684	0.99
	NTSR1	rs3787524	61377691		0.183	0.96		0.749	1.01
	NOTCH4	rs382259	32209027		0.111	0.96		0.224	0.98
	CHRND	rs3828246	233398215		0.859	0.99		0.823	1
	HRH1	rs3856791	11168105		0.755	1.01		0.45	0.99
	OR1D2	rs4300683	2995572		0.271	0.94		0.294	0.97
	TRDN	rs4345414	123571228		0.519	1.02		0.978	1
	ALK	rs4433956	29730492		0.957	1		0.597	0.99
	ASIC2	rs4451997	32353020		0.762	1.01		0.992	1
	OSMR	rs451298	38830335		0.43	0.98		0.044	0.97
	ACVR1C	rs4556933	158443889		0.917	1		0.646	1.01
	GRIK1	rs468192	31224266		0.152	1.05		0.909	1
	TAPT1	rs4698457	16216945		0.0167	0.93		0.675	1.01
	PTK7	rs4714664	43063516		0.658	1.03		0.454	1.03
	GRM5	rs4753106	88274730		0.927	1		0.0418	1.03
	EMP1	rs4763944	13357972		0.142	0.95		0.163	1.03
	TSPAN9	rs4766076	3330012		0.833	0.99		0.0604	1.03
	BST2	rs4808629	17503996		0.184	0.94		0.812	0.99
	PNPLA3	rs4823169	44310090		0.11	0.96		0.706	0.99
	SLC12A2	rs4835942	127437401		0.199	0.94		0.881	1
	PTPRN2	rs4909112	157962887		0.432	1.03		0.298	1.02
	STAB2	rs4981042	104124061		0.55	0.98		0.906	1
	LRP5	rs606989	68102000		0.447	0.96		0.599	1.01
	GABBR2	rs6478676	101097448		0.146	0.96		0.909	1
	OPCML	rs647997	132212052		0.0183	1.07		0.962	1
	KCNA6	rs6489568	4930100		0.936	1		0.108	1.03
	CHRNB4	rs6495309	78915245		2.2e-12	0.78		9.34e-29	0.8
	HS3ST3A1	rs6502282	13458761		0.26	1.03		0.884	1
	PTPRM	rs6506551	8167050		0.887	0.99		0.585	1.01
	CCR4	rs6550177	32979088		0.664	0.99		0.356	0.99
	TMEM2	rs6560226	74298720		0.518	1.02		0.906	1
	SLC8A1	rs666362	40459645		0.96	1		0.463	0.98
	ITGB8	rs6953445	20457974		0.428	1.02		0.459	0.99
	FGFR1	rs7012413	38317398		0.0837	1.05		0.0151	0.96
	LRP6	rs718403	12296956		0.0604	0.93		0.594	0.99
	HS3ST2	rs7205890	22869027		0.679	1.01		0.0241	0.97
	ITPR1	rs731915	4855348		0.0639	1.05		0.516	0.99
	ERBB4	rs7423708	212645885		0.523	1.02		0.0301	0.96
	ROBO1	rs7431092	79746262		0.164	0.96		0.783	1
	ASIC4	rs746233	220384126		0.0324	1.06		0.288	0.98
	PVR	rs754340	45163671		0.586	1.03		0.554	1.02
	SLC1A4	rs759458	65245365		0.299	0.97		0.5	0.99
	KEL	rs7809414	142674366		0.158	1.09		0.0468	1.07
	SCN2B	rs7944321	118055801		0.0762	1.06		0.0042	1.06
	PTPRJ	rs7946766	48004369		0.24	1.05		0.574	1.01
	C9	rs835207	39349825		0.346	1.07		0.288	1.05
	ACVR1B	rs877869	52392200		0.373	0.97		0.0353	1.04
	SLC14A1	rs900968	43336920		0.00674	0.83		0.137	0.95
	TFRC	rs9820939	195750742		0.953	1		0.108	0.97
	GRIN2A	rs9927924	10194446		0.523	0.98		0.627	1.01
	ENPEP	rs9997349	111473366		0.255	0.96		0.678	0.99
membrane part	CADM1	rs10047420	115329152		0.653	0.99		0.737	0.99
	GPR98	rs10074525	90209824		0.0768	0.95		0.194	0.98
	ITGA11	rs1007617	68680611		0.0402	0.86		0.519	0.97
	EXT1	rs10103490	118881866		0.964	1		0.435	0.99
	SRP9	rs1011382	225980594		0.596	1.02		0.174	1.03
	PTPRG	rs1023532	62041883		0.0809	1.05		0.0902	1.03
	TMEM48	rs10489461	54289020		0.0282	0.91		0.348	0.98
	SLC17A5	rs10498893	74381776		0.187	1.04		0.0811	1.03
	DAB2	rs10512696	39423907		0.326	1.03		0.229	1.02
	GRID2	rs10516939	94574700		0.631	1.02		0.443	0.98
	CHRNA3	rs1051730	78894339		1.6e-25	1.35		3.11e-49	1.27
	TGFBR2	rs1078985	30690911		0.0474	1.06		0.00343	1.05
	PCDH1	rs11167761	141238343		0.622	1.02		0.224	0.98
	COPZ1	rs11170866	54716092		0.389	0.96		0.601	0.99
	NCAM1	rs11214518	113025146		0.871	0.99		0.688	0.99
	ITGB3	rs11652097	45316717		0.392	0.98		0.224	0.98
	KCNN1	rs11666833	18092442		0.607	0.98		0.24	1.02
	NTNG1	rs11803905	107989314		0.391	1.03		0.325	0.98
	NTRK2	rs1187286	87415028		0.281	1.04		0.38	0.98
	KCND3	rs12044963	112392360		0.142	1.08		0.138	1.04
	GPR133	rs1211973	131603679		0.902	1.01		0.182	0.96
	LAPTM5	rs12124742	31239262		0.454	1.02		0.626	0.99
	NRXN1	rs1217436	50562960		0.557	0.98		0.675	0.99
	TRHDE	rs12312745	72719069		0.365	1.03		0.69	1.01
	GABBR1	rs1233399	29539482		0.996	1		0.000856	0.94
	PGM5	rs12353500	71067802		0.914	0.99		0.717	1.01
	ST8SIA1	rs12820379	22383721		0.856	0.99		0.287	0.98
	PSEN2	rs1295640	227070378		0.929	1		0.166	0.98
	SLC4A3	rs12993807	220496429		0.573	1.04		0.455	1.03
	EPHB1	rs13085606	134977164		0.287	1.05		0.138	1.04
	SERINC1	rs1367490	122855421		0.961	1		0.479	1.02
	PTPRD	rs1368981	8696227		0.417	1.03		0.769	1.01
	TSPAN13	rs1380380	16813427		0.059	1.05		0.595	0.99
	KCNJ4	rs138396	38813000		0.0535	1.06		0.000344	1.06
	CACNA1A	rs1422259	13539602		0.518	1.02		0.28	0.98
	KCNQ3	rs1457788	133320536		0.0341	0.93		0.312	1.02
	SLC14A2	rs1484875	43213473		0.862	1		0.38	0.99
	FSHR	rs1504188	49279833		0.449	1.02		0.292	1.02
	ROR1	rs1542805	64262269		0.0187	0.93		0.54	0.99
	KCNB2	rs1545828	73839856		0.495	1.02		0.972	1
	GRM7	rs1569284	7607044		0.104	0.95		0.575	1.01
	CDH13	rs16961669	83782993		0.388	1.07		0.0457	1.08
	SLC26A2	rs173438	149337416		0.477	0.98		0.901	1
	GRM8	rs17684592	126507903		0.41	1.02		0.073	0.97
	MGAT1	rs1872183	180245926		0.665	0.98		0.0622	1.05
	PKHD1	rs2025751	51622449		0.643	0.99		0.256	0.98
	MAN1C1	rs2066995	26075377		0.612	1.02		0.245	1.02
	ECE1	rs213006	21678600		0.387	0.97		0.965	1
	TGM3	rs214831	2321363		0.584	0.98		0.0159	0.96
	SYNE1	rs215006	152755628		0.156	1.05		0.413	1.02
	GRM6	rs2173096	178430375		0.0214	1.07		0.274	1.02
	LARGE	rs2227079	33556128		0.801	1.01		0.7	0.99
	ROS1	rs2243384	117678083		0.262	1.03		0.265	1.02
	CACNG2	rs2267347	37012953		0.264	1.04		0.185	1.02
	NCR2	rs2273962	41318438		0.933	1		0.85	1
	TRPV1	rs2277675	3500510		0.0895	1.06		0.696	1.01
	CFTR	rs2283054	117126401		0.718	0.98		0.176	1.04
	PIGB	rs2290344	55619796		0.39	1.04		0.802	0.99
	FFAR2	rs2312305	35924757		0.942	1		0.0398	0.96
	ADRA1A	rs2322333	26695255		0.715	0.99		0.264	1.02
	EDNRB	rs2329047	78501650		0.294	0.97		0.0764	0.97
	CACNA2D1	rs2367914	81848326		0.184	1.04		0.692	0.99
	CLEC4A	rs2377422	8280908		0.704	0.99		0.958	1
	SLC4A4	rs2579309	72077830		0.0813	1.11		0.328	1.03
	CACNB2	rs2799573	18601928		0.0251	0.93		0.145	0.98
	IFNAR2	rs2834159	34618089		0.746	1.01		0.663	1.01
	KCNJ6	rs2835998	39202070		0.306	1.04		0.379	1.02
	DSCAM	rs2837838	42191862		0.000636	1.21		0.682	1.01
	TGFBR3	rs284142	92256626		0.478	0.98		0.305	1.02
	ACVRL1	rs2859593	52326956		0.618	1.01		0.214	1.02
	ATP8B1	rs319424	55396303		0.108	0.95		0.606	0.99
	MCTP1	rs33809	94619232		0.109	1.05		0.991	1
	GPR1	rs3732083	207041053		0.307	1.03		0.684	0.99
	ACTN1	rs3742897	69392445		0.455	0.97		0.485	1.01
	NTSR1	rs3787524	61377691		0.183	0.96		0.749	1.01
	NOTCH4	rs382259	32209027		0.111	0.96		0.224	0.98
	CHRND	rs3828246	233398215		0.859	0.99		0.823	1
	HRH1	rs3856791	11168105		0.755	1.01		0.45	0.99
	NPLOC4	rs3934711	79532654		0.776	0.99		0.571	0.99
	ABCC4	rs4148515	95787496		0.000629	1.16		0.138	1.04
	OR1D2	rs4300683	2995572		0.271	0.94		0.294	0.97
	TRDN	rs4345414	123571228		0.519	1.02		0.978	1
	BST1	rs4396986	15701830		0.138	1.05		0.73	1.01
	ALK	rs4433956	29730492		0.957	1		0.597	0.99
	ASIC2	rs4451997	32353020		0.762	1.01		0.992	1
	CTNNA3	rs4477348	68546248		0.309	1.03		0.0867	0.97
	OSMR	rs451298	38830335		0.43	0.98		0.044	0.97
	ACVR1C	rs4556933	158443889		0.917	1		0.646	1.01
	SORBS1	rs4592368	97277876		0.0441	0.94		0.359	1.02
	GRIK1	rs468192	31224266		0.152	1.05		0.909	1
	TAPT1	rs4698457	16216945		0.0167	0.93		0.675	1.01
	PTK7	rs4714664	43063516		0.658	1.03		0.454	1.03
	GRM5	rs4753106	88274730		0.927	1		0.0418	1.03
	EEA1	rs4760506	93333050		0.183	1.04		0.336	1.02
	EMP1	rs4763944	13357972		0.142	0.95		0.163	1.03
	TSPAN9	rs4766076	3330012		0.833	0.99		0.0604	1.03
	BST2	rs4808629	17503996		0.184	0.94		0.812	0.99
	VTI1A	rs481419	114585480		0.782	0.99		0.41	1.02
	PNPLA3	rs4823169	44310090		0.11	0.96		0.706	0.99
	SLC12A2	rs4835942	127437401		0.199	0.94		0.881	1
	PTPRN2	rs4909112	157962887		0.432	1.03		0.298	1.02
	STAB2	rs4981042	104124061		0.55	0.98		0.906	1
	LRP5	rs606989	68102000		0.447	0.96		0.599	1.01
	GABBR2	rs6478676	101097448		0.146	0.96		0.909	1
	OPCML	rs647997	132212052		0.0183	1.07		0.962	1
	PARD3	rs6481891	34438740		0.815	0.99		0.537	1.01
	KCNA6	rs6489568	4930100		0.936	1		0.108	1.03
	CHRNB4	rs6495309	78915245		2.2e-12	0.78		9.34e-29	0.8
	HS3ST3A1	rs6502282	13458761		0.26	1.03		0.884	1
	PTPRM	rs6506551	8167050		0.887	0.99		0.585	1.01
	CCR4	rs6550177	32979088		0.664	0.99		0.356	0.99
	TMEM2	rs6560226	74298720		0.518	1.02		0.906	1
	SLC8A1	rs666362	40459645		0.96	1		0.463	0.98
	DLG1	rs6764023	197034985		0.509	0.98		0.593	1.01
	ITGB8	rs6953445	20457974		0.428	1.02		0.459	0.99
	FGFR1	rs7012413	38317398		0.0837	1.05		0.0151	0.96
	CD247	rs704856	167481040		0.632	1.02		0.299	1.03
	COPB1	rs7121538	14504463		0.338	0.96		0.994	1
	LRP6	rs718403	12296956		0.0604	0.93		0.594	0.99
	HS3ST2	rs7205890	22869027		0.679	1.01		0.0241	0.97
	ITPR1	rs731915	4855348		0.0639	1.05		0.516	0.99
	CLDN10	rs7333503	96086480		0.624	0.99		0.0732	0.97
	ERBB4	rs7423708	212645885		0.523	1.02		0.0301	0.96
	ROBO1	rs7431092	79746262		0.164	0.96		0.783	1
	ASIC4	rs746233	220384126		0.0324	1.06		0.288	0.98
	PVR	rs754340	45163671		0.586	1.03		0.554	1.02
	SLC1A4	rs759458	65245365		0.299	0.97		0.5	0.99
	KEL	rs7809414	142674366		0.158	1.09		0.0468	1.07
	SCN2B	rs7944321	118055801		0.0762	1.06		0.0042	1.06
	PTPRJ	rs7946766	48004369		0.24	1.05		0.574	1.01
	BCL2	rs8096471	60948393		0.937	1		0.506	1.02
	C9	rs835207	39349825		0.346	1.07		0.288	1.05
	ACVR1B	rs877869	52392200		0.373	0.97		0.0353	1.04
	SLC14A1	rs900968	43336920		0.00674	0.83		0.137	0.95
	SGCG	rs9578562	23818156		0.721	0.99		0.758	1.01
	TFRC	rs9820939	195750742		0.953	1		0.108	0.97
	GRIN2A	rs9927924	10194446		0.523	0.98		0.627	1.01
	ENPEP	rs9997349	111473366		0.255	0.96		0.678	0.99
membrane	CADM1	rs10047420	115329152		0.653	0.99		0.737	0.99
	GPR98	rs10074525	90209824		0.0768	0.95		0.194	0.98
	ITGA11	rs1007617	68680611		0.0402	0.86		0.519	0.97
	EXT1	rs10103490	118881866		0.964	1		0.435	0.99
	SRP9	rs1011382	225980594		0.596	1.02		0.174	1.03
	PTPRG	rs1023532	62041883		0.0809	1.05		0.0902	1.03
	TMEM48	rs10489461	54289020		0.0282	0.91		0.348	0.98
	SLC17A5	rs10498893	74381776		0.187	1.04		0.0811	1.03
	DAB2	rs10512696	39423907		0.326	1.03		0.229	1.02
	GRID2	rs10516939	94574700		0.631	1.02		0.443	0.98
	CHRNA3	rs1051730	78894339		1.6e-25	1.35		3.11e-49	1.27
	NUCB2	rs10741725	17320797		0.266	1.03		0.336	0.98
	TGFBR2	rs1078985	30690911		0.0474	1.06		0.00343	1.05
	ADAM12	rs10901606	128075882		0.827	1.01		0.363	1.02
	PCDH1	rs11167761	141238343		0.622	1.02		0.224	0.98
	COPZ1	rs11170866	54716092		0.389	0.96		0.601	0.99
	NCAM1	rs11214518	113025146		0.871	0.99		0.688	0.99
	SBF2	rs11603291	9865856		0.152	1.05		0.69	0.99
	ITGB3	rs11652097	45316717		0.392	0.98		0.224	0.98
	KCNN1	rs11666833	18092442		0.607	0.98		0.24	1.02
	NTNG1	rs11803905	107989314		0.391	1.03		0.325	0.98
	NTRK2	rs1187286	87415028		0.281	1.04		0.38	0.98
	KCND3	rs12044963	112392360		0.142	1.08		0.138	1.04
	GPR133	rs1211973	131603679		0.902	1.01		0.182	0.96
	LAPTM5	rs12124742	31239262		0.454	1.02		0.626	0.99
	NRXN1	rs1217436	50562960		0.557	0.98		0.675	0.99
	TRHDE	rs12312745	72719069		0.365	1.03		0.69	1.01
	GABBR1	rs1233399	29539482		0.996	1		0.000856	0.94
	PGM5	rs12353500	71067802		0.914	0.99		0.717	1.01
	ST8SIA1	rs12820379	22383721		0.856	0.99		0.287	0.98
	PSEN2	rs1295640	227070378		0.929	1		0.166	0.98
	SLC4A3	rs12993807	220496429		0.573	1.04		0.455	1.03
	ERC2	rs13068081	56292829		0.0176	1.08		0.0225	0.96
	EPHB1	rs13085606	134977164		0.287	1.05		0.138	1.04
	SERINC1	rs1367490	122855421		0.961	1		0.479	1.02
	PTPRD	rs1368981	8696227		0.417	1.03		0.769	1.01
	TSPAN13	rs1380380	16813427		0.059	1.05		0.595	0.99
	KCNJ4	rs138396	38813000		0.0535	1.06		0.000344	1.06
	CACNA1A	rs1422259	13539602		0.518	1.02		0.28	0.98
	KCNQ3	rs1457788	133320536		0.0341	0.93		0.312	1.02
	SLC14A2	rs1484875	43213473		0.862	1		0.38	0.99
	FSHR	rs1504188	49279833		0.449	1.02		0.292	1.02
	ROR1	rs1542805	64262269		0.0187	0.93		0.54	0.99
	KCNB2	rs1545828	73839856		0.495	1.02		0.972	1
	GRM7	rs1569284	7607044		0.104	0.95		0.575	1.01
	GNA11	rs1688123	3126332		0.929	1		0.404	1.01
	CDH13	rs16961669	83782993		0.388	1.07		0.0457	1.08
	SLC26A2	rs173438	149337416		0.477	0.98		0.901	1
	GRM8	rs17684592	126507903		0.41	1.02		0.073	0.97
	MGAT1	rs1872183	180245926		0.665	0.98		0.0622	1.05
	PKHD1	rs2025751	51622449		0.643	0.99		0.256	0.98
	MAN1C1	rs2066995	26075377		0.612	1.02		0.245	1.02
	UNC93A	rs206990	167698769		0.636	0.99		0.237	0.98
	ECE1	rs213006	21678600		0.387	0.97		0.965	1
	TGM3	rs214831	2321363		0.584	0.98		0.0159	0.96
	SYNE1	rs215006	152755628		0.156	1.05		0.413	1.02
	GRM6	rs2173096	178430375		0.0214	1.07		0.274	1.02
	LARGE	rs2227079	33556128		0.801	1.01		0.7	0.99
	ROS1	rs2243384	117678083		0.262	1.03		0.265	1.02
	CACNG2	rs2267347	37012953		0.264	1.04		0.185	1.02
	NCR2	rs2273962	41318438		0.933	1		0.85	1
	TRPV1	rs2277675	3500510		0.0895	1.06		0.696	1.01
	CFTR	rs2283054	117126401		0.718	0.98		0.176	1.04
	PIGB	rs2290344	55619796		0.39	1.04		0.802	0.99
	FFAR2	rs2312305	35924757		0.942	1		0.0398	0.96
	ADRA1A	rs2322333	26695255		0.715	0.99		0.264	1.02
	EDNRB	rs2329047	78501650		0.294	0.97		0.0764	0.97
	CACNA2D1	rs2367914	81848326		0.184	1.04		0.692	0.99
	CLEC4A	rs2377422	8280908		0.704	0.99		0.958	1
	RIMS1	rs2496540	72927964		0.432	1.02		0.322	1.02
	SLC4A4	rs2579309	72077830		0.0813	1.11		0.328	1.03
	RYR2	rs2618699	237665859		0.56	1.02		0.243	1.02
	ADCY8	rs263238	131812033		0.118	1.07		0.261	0.97
	ELMO1	rs2723996	37344369		0.649	1.01		0.879	1
	CACNB2	rs2799573	18601928		0.0251	0.93		0.145	0.98
	IFNAR2	rs2834159	34618089		0.746	1.01		0.663	1.01
	KCNJ6	rs2835998	39202070		0.306	1.04		0.379	1.02
	DSCAM	rs2837838	42191862		0.000636	1.21		0.682	1.01
	TGFBR3	rs284142	92256626		0.478	0.98		0.305	1.02
	ACVRL1	rs2859593	52326956		0.618	1.01		0.214	1.02
	ATP8B1	rs319424	55396303		0.108	0.95		0.606	0.99
	MCTP1	rs33809	94619232		0.109	1.05		0.991	1
	GPR1	rs3732083	207041053		0.307	1.03		0.684	0.99
	ACTN1	rs3742897	69392445		0.455	0.97		0.485	1.01
	MYO7A	rs3781691	76910319		0.97	1		0.727	0.99
	NTSR1	rs3787524	61377691		0.183	0.96		0.749	1.01
	NOTCH4	rs382259	32209027		0.111	0.96		0.224	0.98
	CHRND	rs3828246	233398215		0.859	0.99		0.823	1
	HRH1	rs3856791	11168105		0.755	1.01		0.45	0.99
	NPLOC4	rs3934711	79532654		0.776	0.99		0.571	0.99
	ABCC4	rs4148515	95787496		0.000629	1.16		0.138	1.04
	OR1D2	rs4300683	2995572		0.271	0.94		0.294	0.97
	ACE	rs4311	61560763		0.0919	1.05		0.344	1.01
	TRDN	rs4345414	123571228		0.519	1.02		0.978	1
	BST1	rs4396986	15701830		0.138	1.05		0.73	1.01
	ALK	rs4433956	29730492		0.957	1		0.597	0.99
	ASIC2	rs4451997	32353020		0.762	1.01		0.992	1
	CTNNA3	rs4477348	68546248		0.309	1.03		0.0867	0.97
	OSMR	rs451298	38830335		0.43	0.98		0.044	0.97
	ACVR1C	rs4556933	158443889		0.917	1		0.646	1.01
	SORBS1	rs4592368	97277876		0.0441	0.94		0.359	1.02
	ERMAP	rs4660672	43300663		0.707	1.01		0.648	0.99
	GRIK1	rs468192	31224266		0.152	1.05		0.909	1
	TAPT1	rs4698457	16216945		0.0167	0.93		0.675	1.01
	PTK7	rs4714664	43063516		0.658	1.03		0.454	1.03
	GRM5	rs4753106	88274730		0.927	1		0.0418	1.03
	EEA1	rs4760506	93333050		0.183	1.04		0.336	1.02
	EMP1	rs4763944	13357972		0.142	0.95		0.163	1.03
	SCARB1	rs4765616	125314921		0.53	0.98		0.0782	0.97
	TSPAN9	rs4766076	3330012		0.833	0.99		0.0604	1.03
	BST2	rs4808629	17503996		0.184	0.94		0.812	0.99
	VTI1A	rs481419	114585480		0.782	0.99		0.41	1.02
	AGPAT3	rs4819328	45269841		0.899	1		0.194	0.98
	PNPLA3	rs4823169	44310090		0.11	0.96		0.706	0.99
	SLC12A2	rs4835942	127437401		0.199	0.94		0.881	1
	UTRN	rs4896716	144737670		0.753	0.99		0.732	0.99
	PTPRN2	rs4909112	157962887		0.432	1.03		0.298	1.02
	STAB2	rs4981042	104124061		0.55	0.98		0.906	1
	RIT2	rs525291	40515238		0.378	1.04		0.365	1.02
	NBEA	rs530240	36256217		0.996	1		0.136	0.97
	DLG2	rs548098	84449873		0.303	0.97		0.955	1
	RAB22A	rs6064647	56946001		0.974	1		0.869	1
	LRP5	rs606989	68102000		0.447	0.96		0.599	1.01
	VLDLR	rs6148	2648773		0.841	0.99		0.348	0.98
	GABBR2	rs6478676	101097448		0.146	0.96		0.909	1
	OPCML	rs647997	132212052		0.0183	1.07		0.962	1
	PARD3	rs6481891	34438740		0.815	0.99		0.537	1.01
	KCNA6	rs6489568	4930100		0.936	1		0.108	1.03
	CHRNB4	rs6495309	78915245		2.2e-12	0.78		9.34e-29	0.8
	HS3ST3A1	rs6502282	13458761		0.26	1.03		0.884	1
	PTPRM	rs6506551	8167050		0.887	0.99		0.585	1.01
	CCR4	rs6550177	32979088		0.664	0.99		0.356	0.99
	TMEM2	rs6560226	74298720		0.518	1.02		0.906	1
	SLC8A1	rs666362	40459645		0.96	1		0.463	0.98
	DLG1	rs6764023	197034985		0.509	0.98		0.593	1.01
	ITGB8	rs6953445	20457974		0.428	1.02		0.459	0.99
	FGFR1	rs7012413	38317398		0.0837	1.05		0.0151	0.96
	CD247	rs704856	167481040		0.632	1.02		0.299	1.03
	COPB1	rs7121538	14504463		0.338	0.96		0.994	1
	LRP6	rs718403	12296956		0.0604	0.93		0.594	0.99
	HS3ST2	rs7205890	22869027		0.679	1.01		0.0241	0.97
	ITPR1	rs731915	4855348		0.0639	1.05		0.516	0.99
	CLDN10	rs7333503	96086480		0.624	0.99		0.0732	0.97
	ERBB4	rs7423708	212645885		0.523	1.02		0.0301	0.96
	ROBO1	rs7431092	79746262		0.164	0.96		0.783	1
	ASIC4	rs746233	220384126		0.0324	1.06		0.288	0.98
	PVR	rs754340	45163671		0.586	1.03		0.554	1.02
	SLC1A4	rs759458	65245365		0.299	0.97		0.5	0.99
	KEL	rs7809414	142674366		0.158	1.09		0.0468	1.07
	SCN2B	rs7944321	118055801		0.0762	1.06		0.0042	1.06
	PTPRJ	rs7946766	48004369		0.24	1.05		0.574	1.01
	BCL2	rs8096471	60948393		0.937	1		0.506	1.02
	C9	rs835207	39349825		0.346	1.07		0.288	1.05
	ACVR1B	rs877869	52392200		0.373	0.97		0.0353	1.04
	SLC14A1	rs900968	43336920		0.00674	0.83		0.137	0.95
	SGCG	rs9578562	23818156		0.721	0.99		0.758	1.01
	TFRC	rs9820939	195750742		0.953	1		0.108	0.97
	GRIN2A	rs9927924	10194446		0.523	0.98		0.627	1.01
	ENPEP	rs9997349	111473366		0.255	0.96		0.678	0.99
plasma membrane part	CADM1	rs10047420	115329152		0.653	0.99		0.737	0.99
	ITGA11	rs1007617	68680611		0.0402	0.86		0.519	0.97
	PTPRG	rs1023532	62041883		0.0809	1.05		0.0902	1.03
	SLC17A5	rs10498893	74381776		0.187	1.04		0.0811	1.03
	DAB2	rs10512696	39423907		0.326	1.03		0.229	1.02
	GRID2	rs10516939	94574700		0.631	1.02		0.443	0.98
	CHRNA3	rs1051730	78894339		1.6e-25	1.35		3.11e-49	1.27
	PCDH1	rs11167761	141238343		0.622	1.02		0.224	0.98
	ITGB3	rs11652097	45316717		0.392	0.98		0.224	0.98
	KCNN1	rs11666833	18092442		0.607	0.98		0.24	1.02
	NTNG1	rs11803905	107989314		0.391	1.03		0.325	0.98
	NTRK2	rs1187286	87415028		0.281	1.04		0.38	0.98
	KCND3	rs12044963	112392360		0.142	1.08		0.138	1.04
	LAPTM5	rs12124742	31239262		0.454	1.02		0.626	0.99
	NRXN1	rs1217436	50562960		0.557	0.98		0.675	0.99
	TRHDE	rs12312745	72719069		0.365	1.03		0.69	1.01
	GABBR1	rs1233399	29539482		0.996	1		0.000856	0.94
	PGM5	rs12353500	71067802		0.914	0.99		0.717	1.01
	PSEN2	rs1295640	227070378		0.929	1		0.166	0.98
	SLC4A3	rs12993807	220496429		0.573	1.04		0.455	1.03
	EPHB1	rs13085606	134977164		0.287	1.05		0.138	1.04
	PTPRD	rs1368981	8696227		0.417	1.03		0.769	1.01
	TSPAN13	rs1380380	16813427		0.059	1.05		0.595	0.99
	KCNJ4	rs138396	38813000		0.0535	1.06		0.000344	1.06
	KCNQ3	rs1457788	133320536		0.0341	0.93		0.312	1.02
	ROR1	rs1542805	64262269		0.0187	0.93		0.54	0.99
	KCNB2	rs1545828	73839856		0.495	1.02		0.972	1
	GRM7	rs1569284	7607044		0.104	0.95		0.575	1.01
	CDH13	rs16961669	83782993		0.388	1.07		0.0457	1.08
	SLC26A2	rs173438	149337416		0.477	0.98		0.901	1
	GRM8	rs17684592	126507903		0.41	1.02		0.073	0.97
	PKHD1	rs2025751	51622449		0.643	0.99		0.256	0.98
	TGM3	rs214831	2321363		0.584	0.98		0.0159	0.96
	GRM6	rs2173096	178430375		0.0214	1.07		0.274	1.02
	ROS1	rs2243384	117678083		0.262	1.03		0.265	1.02
	CACNG2	rs2267347	37012953		0.264	1.04		0.185	1.02
	NCR2	rs2273962	41318438		0.933	1		0.85	1
	TRPV1	rs2277675	3500510		0.0895	1.06		0.696	1.01
	CFTR	rs2283054	117126401		0.718	0.98		0.176	1.04
	FFAR2	rs2312305	35924757		0.942	1		0.0398	0.96
	ADRA1A	rs2322333	26695255		0.715	0.99		0.264	1.02
	EDNRB	rs2329047	78501650		0.294	0.97		0.0764	0.97
	CACNA2D1	rs2367914	81848326		0.184	1.04		0.692	0.99
	CLEC4A	rs2377422	8280908		0.704	0.99		0.958	1
	SLC4A4	rs2579309	72077830		0.0813	1.11		0.328	1.03
	CACNB2	rs2799573	18601928		0.0251	0.93		0.145	0.98
	IFNAR2	rs2834159	34618089		0.746	1.01		0.663	1.01
	KCNJ6	rs2835998	39202070		0.306	1.04		0.379	1.02
	DSCAM	rs2837838	42191862		0.000636	1.21		0.682	1.01
	ACVRL1	rs2859593	52326956		0.618	1.01		0.214	1.02
	ATP8B1	rs319424	55396303		0.108	0.95		0.606	0.99
	GPR1	rs3732083	207041053		0.307	1.03		0.684	0.99
	ACTN1	rs3742897	69392445		0.455	0.97		0.485	1.01
	NTSR1	rs3787524	61377691		0.183	0.96		0.749	1.01
	NOTCH4	rs382259	32209027		0.111	0.96		0.224	0.98
	CHRND	rs3828246	233398215		0.859	0.99		0.823	1
	HRH1	rs3856791	11168105		0.755	1.01		0.45	0.99
	OR1D2	rs4300683	2995572		0.271	0.94		0.294	0.97
	ALK	rs4433956	29730492		0.957	1		0.597	0.99
	ASIC2	rs4451997	32353020		0.762	1.01		0.992	1
	CTNNA3	rs4477348	68546248		0.309	1.03		0.0867	0.97
	OSMR	rs451298	38830335		0.43	0.98		0.044	0.97
	ACVR1C	rs4556933	158443889		0.917	1		0.646	1.01
	SORBS1	rs4592368	97277876		0.0441	0.94		0.359	1.02
	GRIK1	rs468192	31224266		0.152	1.05		0.909	1
	PTK7	rs4714664	43063516		0.658	1.03		0.454	1.03
	GRM5	rs4753106	88274730		0.927	1		0.0418	1.03
	EEA1	rs4760506	93333050		0.183	1.04		0.336	1.02
	TSPAN9	rs4766076	3330012		0.833	0.99		0.0604	1.03
	BST2	rs4808629	17503996		0.184	0.94		0.812	0.99
	SLC12A2	rs4835942	127437401		0.199	0.94		0.881	1
	PTPRN2	rs4909112	157962887		0.432	1.03		0.298	1.02
	STAB2	rs4981042	104124061		0.55	0.98		0.906	1
	GABBR2	rs6478676	101097448		0.146	0.96		0.909	1
	OPCML	rs647997	132212052		0.0183	1.07		0.962	1
	PARD3	rs6481891	34438740		0.815	0.99		0.537	1.01
	KCNA6	rs6489568	4930100		0.936	1		0.108	1.03
	CHRNB4	rs6495309	78915245		2.2e-12	0.78		9.34e-29	0.8
	PTPRM	rs6506551	8167050		0.887	0.99		0.585	1.01
	CCR4	rs6550177	32979088		0.664	0.99		0.356	0.99
	SLC8A1	rs666362	40459645		0.96	1		0.463	0.98
	DLG1	rs6764023	197034985		0.509	0.98		0.593	1.01
	ITGB8	rs6953445	20457974		0.428	1.02		0.459	0.99
	FGFR1	rs7012413	38317398		0.0837	1.05		0.0151	0.96
	CD247	rs704856	167481040		0.632	1.02		0.299	1.03
	ITPR1	rs731915	4855348		0.0639	1.05		0.516	0.99
	CLDN10	rs7333503	96086480		0.624	0.99		0.0732	0.97
	ERBB4	rs7423708	212645885		0.523	1.02		0.0301	0.96
	ROBO1	rs7431092	79746262		0.164	0.96		0.783	1
	ASIC4	rs746233	220384126		0.0324	1.06		0.288	0.98
	SLC1A4	rs759458	65245365		0.299	0.97		0.5	0.99
	KEL	rs7809414	142674366		0.158	1.09		0.0468	1.07
	SCN2B	rs7944321	118055801		0.0762	1.06		0.0042	1.06
	PTPRJ	rs7946766	48004369		0.24	1.05		0.574	1.01
	C9	rs835207	39349825		0.346	1.07		0.288	1.05
	ACVR1B	rs877869	52392200		0.373	0.97		0.0353	1.04
	SLC14A1	rs900968	43336920		0.00674	0.83		0.137	0.95
	SGCG	rs9578562	23818156		0.721	0.99		0.758	1.01
	TFRC	rs9820939	195750742		0.953	1		0.108	0.97
	GRIN2A	rs9927924	10194446		0.523	0.98		0.627	1.01
	ENPEP	rs9997349	111473366		0.255	0.96		0.678	0.99
integral to plasma membrane	ITGA11	rs1007617	68680611		0.0402	0.86		0.519	0.97
	PTPRG	rs1023532	62041883		0.0809	1.05		0.0902	1.03
	SLC17A5	rs10498893	74381776		0.187	1.04		0.0811	1.03
	GRID2	rs10516939	94574700		0.631	1.02		0.443	0.98
	CHRNA3	rs1051730	78894339		1.6e-25	1.35		3.11e-49	1.27
	PCDH1	rs11167761	141238343		0.622	1.02		0.224	0.98
	ITGB3	rs11652097	45316717		0.392	0.98		0.224	0.98
	KCNN1	rs11666833	18092442		0.607	0.98		0.24	1.02
	NTRK2	rs1187286	87415028		0.281	1.04		0.38	0.98
	KCND3	rs12044963	112392360		0.142	1.08		0.138	1.04
	LAPTM5	rs12124742	31239262		0.454	1.02		0.626	0.99
	NRXN1	rs1217436	50562960		0.557	0.98		0.675	0.99
	TRHDE	rs12312745	72719069		0.365	1.03		0.69	1.01
	GABBR1	rs1233399	29539482		0.996	1		0.000856	0.94
	PSEN2	rs1295640	227070378		0.929	1		0.166	0.98
	SLC4A3	rs12993807	220496429		0.573	1.04		0.455	1.03
	EPHB1	rs13085606	134977164		0.287	1.05		0.138	1.04
	PTPRD	rs1368981	8696227		0.417	1.03		0.769	1.01
	TSPAN13	rs1380380	16813427		0.059	1.05		0.595	0.99
	KCNJ4	rs138396	38813000		0.0535	1.06		0.000344	1.06
	KCNQ3	rs1457788	133320536		0.0341	0.93		0.312	1.02
	ROR1	rs1542805	64262269		0.0187	0.93		0.54	0.99
	KCNB2	rs1545828	73839856		0.495	1.02		0.972	1
	GRM7	rs1569284	7607044		0.104	0.95		0.575	1.01
	SLC26A2	rs173438	149337416		0.477	0.98		0.901	1
	GRM8	rs17684592	126507903		0.41	1.02		0.073	0.97
	GRM6	rs2173096	178430375		0.0214	1.07		0.274	1.02
	ROS1	rs2243384	117678083		0.262	1.03		0.265	1.02
	NCR2	rs2273962	41318438		0.933	1		0.85	1
	TRPV1	rs2277675	3500510		0.0895	1.06		0.696	1.01
	FFAR2	rs2312305	35924757		0.942	1		0.0398	0.96
	ADRA1A	rs2322333	26695255		0.715	0.99		0.264	1.02
	EDNRB	rs2329047	78501650		0.294	0.97		0.0764	0.97
	CLEC4A	rs2377422	8280908		0.704	0.99		0.958	1
	SLC4A4	rs2579309	72077830		0.0813	1.11		0.328	1.03
	IFNAR2	rs2834159	34618089		0.746	1.01		0.663	1.01
	KCNJ6	rs2835998	39202070		0.306	1.04		0.379	1.02
	DSCAM	rs2837838	42191862		0.000636	1.21		0.682	1.01
	ACVRL1	rs2859593	52326956		0.618	1.01		0.214	1.02
	GPR1	rs3732083	207041053		0.307	1.03		0.684	0.99
	NTSR1	rs3787524	61377691		0.183	0.96		0.749	1.01
	NOTCH4	rs382259	32209027		0.111	0.96		0.224	0.98
	CHRND	rs3828246	233398215		0.859	0.99		0.823	1
	HRH1	rs3856791	11168105		0.755	1.01		0.45	0.99
	OR1D2	rs4300683	2995572		0.271	0.94		0.294	0.97
	ALK	rs4433956	29730492		0.957	1		0.597	0.99
	ASIC2	rs4451997	32353020		0.762	1.01		0.992	1
	OSMR	rs451298	38830335		0.43	0.98		0.044	0.97
	ACVR1C	rs4556933	158443889		0.917	1		0.646	1.01
	GRIK1	rs468192	31224266		0.152	1.05		0.909	1
	PTK7	rs4714664	43063516		0.658	1.03		0.454	1.03
	GRM5	rs4753106	88274730		0.927	1		0.0418	1.03
	TSPAN9	rs4766076	3330012		0.833	0.99		0.0604	1.03
	BST2	rs4808629	17503996		0.184	0.94		0.812	0.99
	SLC12A2	rs4835942	127437401		0.199	0.94		0.881	1
	PTPRN2	rs4909112	157962887		0.432	1.03		0.298	1.02
	STAB2	rs4981042	104124061		0.55	0.98		0.906	1
	GABBR2	rs6478676	101097448		0.146	0.96		0.909	1
	OPCML	rs647997	132212052		0.0183	1.07		0.962	1
	KCNA6	rs6489568	4930100		0.936	1		0.108	1.03
	CHRNB4	rs6495309	78915245		2.2e-12	0.78		9.34e-29	0.8
	PTPRM	rs6506551	8167050		0.887	0.99		0.585	1.01
	CCR4	rs6550177	32979088		0.664	0.99		0.356	0.99
	SLC8A1	rs666362	40459645		0.96	1		0.463	0.98
	ITGB8	rs6953445	20457974		0.428	1.02		0.459	0.99
	FGFR1	rs7012413	38317398		0.0837	1.05		0.0151	0.96
	ITPR1	rs731915	4855348		0.0639	1.05		0.516	0.99
	ERBB4	rs7423708	212645885		0.523	1.02		0.0301	0.96
	ROBO1	rs7431092	79746262		0.164	0.96		0.783	1
	ASIC4	rs746233	220384126		0.0324	1.06		0.288	0.98
	SLC1A4	rs759458	65245365		0.299	0.97		0.5	0.99
	KEL	rs7809414	142674366		0.158	1.09		0.0468	1.07
	SCN2B	rs7944321	118055801		0.0762	1.06		0.0042	1.06
	PTPRJ	rs7946766	48004369		0.24	1.05		0.574	1.01
	C9	rs835207	39349825		0.346	1.07		0.288	1.05
	ACVR1B	rs877869	52392200		0.373	0.97		0.0353	1.04
	SLC14A1	rs900968	43336920		0.00674	0.83		0.137	0.95
	TFRC	rs9820939	195750742		0.953	1		0.108	0.97
	GRIN2A	rs9927924	10194446		0.523	0.98		0.627	1.01
	ENPEP	rs9997349	111473366		0.255	0.96		0.678	0.99
plasma membrane	CADM1	rs10047420	115329152		0.653	0.99		0.737	0.99
	ITGA11	rs1007617	68680611		0.0402	0.86		0.519	0.97
	PTPRG	rs1023532	62041883		0.0809	1.05		0.0902	1.03
	SLC17A5	rs10498893	74381776		0.187	1.04		0.0811	1.03
	DAB2	rs10512696	39423907		0.326	1.03		0.229	1.02
	GRID2	rs10516939	94574700		0.631	1.02		0.443	0.98
	CHRNA3	rs1051730	78894339		1.6e-25	1.35		3.11e-49	1.27
	NUCB2	rs10741725	17320797		0.266	1.03		0.336	0.98
	ADAM12	rs10901606	128075882		0.827	1.01		0.363	1.02
	PCDH1	rs11167761	141238343		0.622	1.02		0.224	0.98
	NCAM1	rs11214518	113025146		0.871	0.99		0.688	0.99
	ITGB3	rs11652097	45316717		0.392	0.98		0.224	0.98
	KCNN1	rs11666833	18092442		0.607	0.98		0.24	1.02
	NTNG1	rs11803905	107989314		0.391	1.03		0.325	0.98
	NTRK2	rs1187286	87415028		0.281	1.04		0.38	0.98
	KCND3	rs12044963	112392360		0.142	1.08		0.138	1.04
	LAPTM5	rs12124742	31239262		0.454	1.02		0.626	0.99
	NRXN1	rs1217436	50562960		0.557	0.98		0.675	0.99
	TRHDE	rs12312745	72719069		0.365	1.03		0.69	1.01
	GABBR1	rs1233399	29539482		0.996	1		0.000856	0.94
	PGM5	rs12353500	71067802		0.914	0.99		0.717	1.01
	PSEN2	rs1295640	227070378		0.929	1		0.166	0.98
	SLC4A3	rs12993807	220496429		0.573	1.04		0.455	1.03
	EPHB1	rs13085606	134977164		0.287	1.05		0.138	1.04
	SERINC1	rs1367490	122855421		0.961	1		0.479	1.02
	PTPRD	rs1368981	8696227		0.417	1.03		0.769	1.01
	TSPAN13	rs1380380	16813427		0.059	1.05		0.595	0.99
	KCNJ4	rs138396	38813000		0.0535	1.06		0.000344	1.06
	CACNA1A	rs1422259	13539602		0.518	1.02		0.28	0.98
	KCNQ3	rs1457788	133320536		0.0341	0.93		0.312	1.02
	FSHR	rs1504188	49279833		0.449	1.02		0.292	1.02
	ROR1	rs1542805	64262269		0.0187	0.93		0.54	0.99
	KCNB2	rs1545828	73839856		0.495	1.02		0.972	1
	GRM7	rs1569284	7607044		0.104	0.95		0.575	1.01
	GNA11	rs1688123	3126332		0.929	1		0.404	1.01
	CDH13	rs16961669	83782993		0.388	1.07		0.0457	1.08
	SLC26A2	rs173438	149337416		0.477	0.98		0.901	1
	GRM8	rs17684592	126507903		0.41	1.02		0.073	0.97
	PKHD1	rs2025751	51622449		0.643	0.99		0.256	0.98
	UNC93A	rs206990	167698769		0.636	0.99		0.237	0.98
	TGM3	rs214831	2321363		0.584	0.98		0.0159	0.96
	GRM6	rs2173096	178430375		0.0214	1.07		0.274	1.02
	ROS1	rs2243384	117678083		0.262	1.03		0.265	1.02
	CACNG2	rs2267347	37012953		0.264	1.04		0.185	1.02
	NCR2	rs2273962	41318438		0.933	1		0.85	1
	TRPV1	rs2277675	3500510		0.0895	1.06		0.696	1.01
	CFTR	rs2283054	117126401		0.718	0.98		0.176	1.04
	FFAR2	rs2312305	35924757		0.942	1		0.0398	0.96
	ADRA1A	rs2322333	26695255		0.715	0.99		0.264	1.02
	EDNRB	rs2329047	78501650		0.294	0.97		0.0764	0.97
	CACNA2D1	rs2367914	81848326		0.184	1.04		0.692	0.99
	CLEC4A	rs2377422	8280908		0.704	0.99		0.958	1
	SLC4A4	rs2579309	72077830		0.0813	1.11		0.328	1.03
	RYR2	rs2618699	237665859		0.56	1.02		0.243	1.02
	ADCY8	rs263238	131812033		0.118	1.07		0.261	0.97
	ELMO1	rs2723996	37344369		0.649	1.01		0.879	1
	CACNB2	rs2799573	18601928		0.0251	0.93		0.145	0.98
	IFNAR2	rs2834159	34618089		0.746	1.01		0.663	1.01
	KCNJ6	rs2835998	39202070		0.306	1.04		0.379	1.02
	DSCAM	rs2837838	42191862		0.000636	1.21		0.682	1.01
	ACVRL1	rs2859593	52326956		0.618	1.01		0.214	1.02
	ATP8B1	rs319424	55396303		0.108	0.95		0.606	0.99
	GPR1	rs3732083	207041053		0.307	1.03		0.684	0.99
	ACTN1	rs3742897	69392445		0.455	0.97		0.485	1.01
	NTSR1	rs3787524	61377691		0.183	0.96		0.749	1.01
	NOTCH4	rs382259	32209027		0.111	0.96		0.224	0.98
	CHRND	rs3828246	233398215		0.859	0.99		0.823	1
	HRH1	rs3856791	11168105		0.755	1.01		0.45	0.99
	ABCC4	rs4148515	95787496		0.000629	1.16		0.138	1.04
	OR1D2	rs4300683	2995572		0.271	0.94		0.294	0.97
	ACE	rs4311	61560763		0.0919	1.05		0.344	1.01
	ALK	rs4433956	29730492		0.957	1		0.597	0.99
	ASIC2	rs4451997	32353020		0.762	1.01		0.992	1
	CTNNA3	rs4477348	68546248		0.309	1.03		0.0867	0.97
	OSMR	rs451298	38830335		0.43	0.98		0.044	0.97
	ACVR1C	rs4556933	158443889		0.917	1		0.646	1.01
	SORBS1	rs4592368	97277876		0.0441	0.94		0.359	1.02
	ERMAP	rs4660672	43300663		0.707	1.01		0.648	0.99
	GRIK1	rs468192	31224266		0.152	1.05		0.909	1
	PTK7	rs4714664	43063516		0.658	1.03		0.454	1.03
	GRM5	rs4753106	88274730		0.927	1		0.0418	1.03
	EEA1	rs4760506	93333050		0.183	1.04		0.336	1.02
	SCARB1	rs4765616	125314921		0.53	0.98		0.0782	0.97
	TSPAN9	rs4766076	3330012		0.833	0.99		0.0604	1.03
	BST2	rs4808629	17503996		0.184	0.94		0.812	0.99
	AGPAT3	rs4819328	45269841		0.899	1		0.194	0.98
	SLC12A2	rs4835942	127437401		0.199	0.94		0.881	1
	UTRN	rs4896716	144737670		0.753	0.99		0.732	0.99
	PTPRN2	rs4909112	157962887		0.432	1.03		0.298	1.02
	STAB2	rs4981042	104124061		0.55	0.98		0.906	1
	RIT2	rs525291	40515238		0.378	1.04		0.365	1.02
	NBEA	rs530240	36256217		0.996	1		0.136	0.97
	DLG2	rs548098	84449873		0.303	0.97		0.955	1
	RAB22A	rs6064647	56946001		0.974	1		0.869	1
	VLDLR	rs6148	2648773		0.841	0.99		0.348	0.98
	GABBR2	rs6478676	101097448		0.146	0.96		0.909	1
	OPCML	rs647997	132212052		0.0183	1.07		0.962	1
	PARD3	rs6481891	34438740		0.815	0.99		0.537	1.01
	KCNA6	rs6489568	4930100		0.936	1		0.108	1.03
	CHRNB4	rs6495309	78915245		2.2e-12	0.78		9.34e-29	0.8
	PTPRM	rs6506551	8167050		0.887	0.99		0.585	1.01
	CCR4	rs6550177	32979088		0.664	0.99		0.356	0.99
	SLC8A1	rs666362	40459645		0.96	1		0.463	0.98
	DLG1	rs6764023	197034985		0.509	0.98		0.593	1.01
	ITGB8	rs6953445	20457974		0.428	1.02		0.459	0.99
	FGFR1	rs7012413	38317398		0.0837	1.05		0.0151	0.96
	CD247	rs704856	167481040		0.632	1.02		0.299	1.03
	LRP6	rs718403	12296956		0.0604	0.93		0.594	0.99
	ITPR1	rs731915	4855348		0.0639	1.05		0.516	0.99
	CLDN10	rs7333503	96086480		0.624	0.99		0.0732	0.97
	ERBB4	rs7423708	212645885		0.523	1.02		0.0301	0.96
	ROBO1	rs7431092	79746262		0.164	0.96		0.783	1
	ASIC4	rs746233	220384126		0.0324	1.06		0.288	0.98
	SLC1A4	rs759458	65245365		0.299	0.97		0.5	0.99
	KEL	rs7809414	142674366		0.158	1.09		0.0468	1.07
	SCN2B	rs7944321	118055801		0.0762	1.06		0.0042	1.06
	PTPRJ	rs7946766	48004369		0.24	1.05		0.574	1.01
	C9	rs835207	39349825		0.346	1.07		0.288	1.05
	ACVR1B	rs877869	52392200		0.373	0.97		0.0353	1.04
	SLC14A1	rs900968	43336920		0.00674	0.83		0.137	0.95
	SGCG	rs9578562	23818156		0.721	0.99		0.758	1.01
	TFRC	rs9820939	195750742		0.953	1		0.108	0.97
	GRIN2A	rs9927924	10194446		0.523	0.98		0.627	1.01
	ENPEP	rs9997349	111473366		0.255	0.96		0.678	0.99
