# Supplementary material for: Identification of susceptibility pathways for the role of chromosome 15q25.1 in modifying lung cancer risk
Source: Nat Commun. 2018 Aug 13;9:3221. doi: 10.1038/s41467-018-05074-y (PMC6089967; doi:10.1038/s41467-018-05074-y)
Supplement: Supplementary file 8 — Supplementary Data 6 [file 41467_2018_5074_MOESM8_ESM.xlsx]

## Sheet: Sheet1
Supplementary data 6. Summary of the index SNPs within chromosome 15q25.1 and the 3,401 candidate SNPs within whole genome for smoking-related lung cancer
									Meta-analysis of Discovery Cohorts			Replication Cohort
SNP	BP	Predicted function	Gene	CHR	A1	A2	After pruning for LD		P-value	OR		P-value	OR
rs1051730	76681394	exonic	CHRNA3	15	T	C	keep		2.045e-23	1.3686		2.71e-52	1.3369
rs8034191	76593078	intronic	HYKK	15	C	T			5.318e-21	1.3434		3.99e-51	1.33339
rs6495314	76747584	intergenic	CHRNB4(dist=26942),LOC646938(dist=83850)	15	C	A			5.049e-12	1.2377		1.69e-23	1.20539
rs1996371	76743861	intergenic	CHRNB4(dist=23219),LOC646938(dist=87573)	15	G	A			6.77e-12	1.2364		3.12e-24	1.20931
rs2036534	76614003	intronic	HYKK	15	C	T			2.464e-11	0.775		1.69e-33	0.761338
rs6495309	76702300	intergenic	CHRNA3(dist=1608),CHRNB4(dist=1391)	15	T	C	keep		3.55e-11	0.7778		5.72e-29	0.775138
rs11638372	76770614	intergenic	CHRNB4(dist=49972),LOC646938(dist=60820)	15	T	C			8.372e-11	1.2223		3.28e-23	1.20407
rs4887077	76765419	intergenic	CHRNB4(dist=44777),LOC646938(dist=66015)	15	T	C			9.96e-11	1.2213		2.93e-23	1.2035
rs6969349	158256804	intronic	ESYT2	7	A	G	keep		0.0001627	0.8329		0.204943	0.963117
rs2741354	27471393	intergenic	EPHX2(dist=13037),CLU(dist=38958)	8	G	A	keep		0.0001969	0.8893		0.00115846	1.06355
rs1018328	35853143	intergenic	MIR548AD(dist=303087),LOC100288911(dist=582253)	2	T	C	keep		0.0002587	1.1203		0.805186	1.0046
rs517317	131714477	intergenic	NTM(dist=2551),OPCML(dist=75608)	11	A	C	keep		0.0003735	1.1419		0.754909	1.00686
rs11749965	156929992	intronic	ADAM19	5	C	T	keep		0.0006294	1.1229		0.92589	1.00188
rs2111505	37471459	intergenic	LOC101927411(dist=182797),ZNF507(dist=56895)	19	A	C	keep		0.0007383	1.1291		0.244521	0.975418
rs1574509	114432019	intergenic	OLFML3(dist=105620),SYT6(dist=1418)	1	T	C	keep		0.00093	1.1071		0.35041	0.983717
rs2282791	135405629	intronic	TGFBI	5	G	T	keep		0.001067	1.1054		0.609888	0.990738
rs703810	104403014	intronic	FZD6	8	G	A	keep		0.001255	0.8635		0.00917376	0.931704
rs7705676	35273493	intergenic	PRLR(dist=7045),SPEF2(dist=380253)	5	C	T	keep		0.001833	0.9087		0.222895	0.977745
rs807860	21416951	intergenic	CDKAL1(dist=76338),LINC00581(dist=177320)	6	T	G	keep		0.001842	0.9091		0.394725	1.01581
rs10850758	116019090	intronic	TESC	12	T	C	keep		0.002198	1.1437		0.0989031	1.04552
rs2387960	1962657	intergenic	ADARB2(dist=192987),LINC00700(dist=75010)	10	G	A			0.002311	1.1272		0.412327	0.981816
rs2267584	40848428	upstream	UPK1A	19	A	G	keep		0.002992	0.9033		0.0758927	0.965126
rs11778287	67578641	intronic	C8orf46	8	A	G	keep		0.003124	0.8692		0.541085	0.984092
rs10509398	79908148	intergenic	LINC00595(dist=198172),ZMIZ1-AS1(dist=464941)	10	A	C			0.003648	1.2		0.941903	1.00289
rs634286	131723417	intergenic	NTM(dist=11491),OPCML(dist=66668)	11	A	G			0.003776	1.1059		0.903096	0.997491
rs10751825	1962320	intergenic	ADARB2(dist=192650),LINC00700(dist=75347)	10	A	G			0.003877	1.1114		0.360592	0.979762
rs7923028	82345175	intronic	SH2D4B	10	A	G	keep		0.004212	0.8614		0.214556	0.961559
rs11638991	76357005	intronic	DNAJA4	15	G	A	keep		0.004263	0.9065		0.218977	0.975031
rs4148515	94585497	intronic	ABCC4	13	A	C	keep		0.004372	1.1451		0.272856	1.03045
rs198464	61278197	ncRNA_exonic	DKFZP434K028	11	C	T	keep		0.004663	1.0908		0.0111906	1.0475
rs6966516	144693404	intergenic	TPK1(dist=529325),CNTNAP2(dist=750982)	7	G	A			0.004962	0.8991		0.157614	0.96904
rs6958865	18772473	intronic	HDAC9	7	G	A	keep		0.004996	0.8153		0.210183	0.946368
rs11762792	6115298	intronic	USP42	7	T	G	keep		0.005438	1.1027		0.442981	1.01609
rs16904375	131930543	intronic	ADCY8	8	A	G	keep		0.005512	0.8626		0.120511	0.950441
rs546658	123739438	intergenic	OR8D2(dist=44135),OR8B2(dist=18070)	11	A	C			0.005896	0.9123		0.512279	0.986958
rs7902057	10280843	intergenic	LOC101928298(dist=135372),LOC101928322(dist=220664)	10	C	A	keep		0.00618	0.9173		0.917841	0.998132
rs651717	70380641	intergenic	LRRC7(dist=18882),LRRC40(dist=2432)	1	C	A	keep		0.006199	1.1209		0.00194508	0.924883
rs1412867	70483824	intronic	SRSF11	1	C	T			0.006204	1.1209		0.00166258	1.08262
rs608489	33159109	intronic	CELF4	18	A	G			0.006213	1.0874		0.081816	1.03237
rs688985	123708989	intergenic	OR8D2(dist=13686),OR8B2(dist=48519)	11	T	C			0.006286	0.9131		0.642788	0.990743
rs666135	123714187	intergenic	OR8D2(dist=18884),OR8B2(dist=43321)	11	A	G			0.006704	0.9138		0.631883	0.990441
rs3850653	88222710	ncRNA_intronic	MEF2C-AS1	5	C	T	keep		0.006783	1.1037		0.813226	1.00517
rs1944144	130195527	intergenic	C11orf44(dist=103070),LOC100507431(dist=23771)	11	A	G	keep		0.006792	0.8937		0.121756	1.03952
rs625174	33157667	intronic	CELF4	18	A	G			0.006916	1.0861		0.0831336	1.03247
rs10488956	113148868	intergenic	PITX2(dist=1366140),C4orf32(dist=137134)	4	T	C	keep		0.006929	1.1454		0.0562165	1.05827
rs12611218	47680683	ncRNA_intronic	LIPE-AS1	19	A	G	keep		0.008107	0.8707		0.176954	1.04343
rs231899	2724543	intronic	KCNQ1	11	C	T	keep		0.008116	1.0944		0.140828	0.972527
rs622750	33156345	intronic	CELF4	18	A	G	keep		0.008129	1.0843		0.0827648	1.03253
rs1652500	161112179	intergenic	PLG(dist=17104),MAP3K4(dist=220570)	6	C	T	keep		0.008387	0.8994		0.191524	0.969767
rs1447807	59623721	intergenic	C3orf67(dist=612966),FHIT(dist=86355)	3	A	G			0.008594	1.0865		0.390827	0.98428
rs2038431	50222625	intronic	ZFP64	20	A	G	keep		0.008675	1.0959		0.974068	0.999336
rs7364143	34932129	intergenic	APOL4(dist=1304),APOL2(dist=20072)	22	T	G	keep		0.008714	0.9135		0.510997	0.987047
rs10903594	1941723	intergenic	ADARB2(dist=172053),LINC00700(dist=95944)	10	G	T	keep		0.009756	1.0912		0.0724816	0.963684
rs1867347	105812580	ncRNA_intronic	MIR6130	9	C	T	keep		0.009759	0.9238		0.865866	0.996889
rs6736398	187701450	intergenic	ZSWIM2(dist=279308),CALCRL(dist=213485)	2	G	A	keep		0.009771	0.8047		0.376167	0.963447
rs6870711	126446993	intergenic	C5orf63(dist=9910),MEGF10(dist=207362)	5	T	G			0.009776	0.8116		0.68357	1.01885
rs415232	13223928	intronic	SHISA9	16	T	C	keep		0.009877	0.9118		0.325816	1.02114
rs6860581	126405139	intergenic	MARCH3(dist=10740),C5orf63(dist=1010)	5	G	A	keep		0.01002	0.8139		0.6652	1.01981
rs1281437	59591557	intergenic	C3orf67(dist=580802),FHIT(dist=118519)	3	C	T			0.0102	1.0943		0.494717	1.01452
rs10510925	64764101	ncRNA_intronic	ADAMTS9-AS2	3	T	C	keep		0.0103	1.1651		0.0212795	1.09567
rs11685256	130036455	intergenic	LOC151121(dist=288521),LOC389033(dist=360450)	2	T	C	keep		0.01046	0.9196		0.3972	0.983904
rs539802	123705075	intergenic	OR8D2(dist=9772),OR8B2(dist=52433)	11	G	A	keep		0.01055	0.9186		0.558965	0.98837
rs7581865	213468438	intergenic	LOC102725079(dist=76206),MIR4776-2(dist=30788)	2	C	T	keep		0.01078	0.8909		0.499237	0.981583
rs8073257	53328983	intronic	CUEDC1	17	T	C	keep		0.01119	1.0808		0.158578	0.975262
rs296917	138028345	intergenic	SVOPL(dist=14015),ATP6V0A4(dist=13234)	7	C	T	keep		0.0112	1.094		0.243686	1.02367
rs6595747	126410420	UTR3	C5orf63(NM_001164479:c.*841C>T)	5	G	A			0.01121	0.8168		0.658843	1.02021
rs11264743	152208138	exonic	CREB3L4	1	A	G			0.01131	1.0865		0.396618	1.01706
rs2039566	1943826	intergenic	ADARB2(dist=174156),LINC00700(dist=93841)	10	T	G			0.01144	1.0892		0.0652057	0.962687
rs1055879	98144590	intergenic	LYSMD4(dist=53418),DNM1P46(dist=3294)	15	T	C			0.01154	0.9186		0.123168	1.03132
rs150854	3465809	intronic	SHPK	17	C	A			0.01183	1.0804		0.411747	1.01516
rs1897549	171070342	intergenic	FGF18(dist=253107),SMIM23(dist=75139)	5	A	G	keep		0.01427	1.0887		0.270341	0.977765
rs4237432	13544712	intronic	BEND7	10	C	T			0.01482	0.8858		0.561487	1.01789
rs2758620	155872125	intergenic	FCRL4(dist=37631),FCRL3(dist=42477)	1	G	A	keep		0.015	0.9261		0.804062	1.00459
rs9293861	63299311	intergenic	KHDRBS2(dist=245252),LGSN(dist=744504)	6	G	A	keep		0.01526	0.8904		0.105696	1.04819
rs7696692	138364575	intergenic	LINC00613(dist=1310290),PCDH18(dist=294949)	4	T	C	keep		0.01547	0.9233		0.598233	0.989579
rs11590799	95042340	ncRNA_intronic	LINC01057	1	A	C	keep		0.01603	1.1021		0.0524076	0.95454
rs10198756	220572898	intergenic	MIR4268(dist=93368),EPHA4(dist=1418093)	2	C	A	keep		0.0161	0.903		0.614082	0.987825
rs9729377	85049238	intergenic	SSX2IP(dist=120410),LPAR3(dist=2436)	1	C	T			0.01681	0.9264		0.275165	1.02114
rs12147331	75027961	intergenic	JDP2(dist=18804),BATF(dist=30576)	14	C	T	keep		0.01697	0.9255		0.30204	0.981929
rs10490823	41098739	intergenic	ZNF621(dist=542450),CTNNB1(dist=117207)	3	G	A			0.01713	1.0756		0.654365	0.991786
rs17741463	73163435	intergenic	TRPA1(dist=13062),LOC392232(dist=114106)	8	A	G	keep		0.01736	0.9208		0.454986	1.01553
rs9465512	19858163	intergenic	LOC101928519(dist=569473),ID4(dist=87417)	6	T	C			0.01742	1.0917		0.286545	1.02401
rs454282	35291623	intergenic	URI1(dist=92264),ZNF536(dist=263517)	19	A	G	keep		0.01763	1.0862		0.818882	0.995767
rs275447	6878016	intergenic	PAPD7(dist=67855),MIR4278(dist=2950)	5	T	C	keep		0.0181	1.101		0.507932	0.983867
rs2002212	11996035	intronic	IMPA2	18	T	C			0.01812	0.8528		0.0972461	1.06356
rs1764955	85124161	intergenic	LINC00351(dist=107363),SLITRK6(dist=140762)	13	A	G	keep		0.01839	0.8969		0.506803	0.980754
rs2152291	55378056	intergenic	LINC00520(dist=44911),PELI2(dist=276790)	14	G	A	keep		0.0188	0.9246		0.855692	1.00355
rs924465	58246745	intergenic	GOT2(dist=920983),APOOP5(dist=98801)	16	A	G	keep		0.01895	0.9262		0.0579425	0.963988
rs2640065	95066677	exonic	SLC44A3	1	C	T			0.01906	1.094		0.0102171	0.943896
rs2076075	185089907	intronic	PLA2G4A	1	A	G	keep		0.01933	0.892		0.204729	0.963616
rs1763281	41561108	intergenic	LRFN5(dist=117604),NONE(dist=NONE)	14	A	G			0.01941	0.9118		0.364469	1.02131
rs2473122	22420266	intergenic	PRL(dist=9205),HDGFL1(dist=257391)	6	T	C	keep		0.01949	0.8814		0.106488	1.05261
rs7085492	5390005	intergenic	AKR1C4(dist=139095),UCN3(dist=6971)	10	C	T			0.01997	1.0749		0.939542	0.998588
rs10058673	7255086	intergenic	MIR4278(dist=374052),MIR4454(dist=67330)	5	G	A	keep		0.01999	0.9295		0.110802	0.970245
rs6985168	61942843	UTR3	CHD7(NM_017780:c.*1797C>T,NM_001316690:c.*1797C>T)	8	C	T	keep		0.02011	1.0752		0.0683456	0.966518
rs4916586	198145217	UTR3	SENP5(NM_001308045:c.*3026T>C,NM_152699:c.*3026T>C)	3	T	C	keep		0.02048	0.9169		0.433007	0.982658
rs8134689	38812700	intronic	ERG	21	G	A	keep		0.02078	1.1009		0.341434	1.02101
rs4293342	20455753	intronic	CYFIP1	15	C	T	keep		0.02089	1.0734		0.136597	0.972927
rs13282855	71553805	ncRNA_intronic	LOC101926892	8	T	C	keep		0.021	0.8303		0.612248	0.982527
rs1273870	65575994	intergenic	FUT8(dist=295402),LINC00238(dist=446848)	14	T	C	keep		0.02105	0.8844		0.672443	0.987468
rs739984	61975357	intronic	PTPRG	3	A	G	keep		0.02134	0.9124		0.953784	1.00136
rs2623016	42188558	intronic	FRMD5	15	G	A	keep		0.02174	0.9203		0.0128782	1.05585
rs1763277	41551311	intergenic	LRFN5(dist=107807),NONE(dist=NONE)	14	C	T			0.02196	0.9133		0.403042	1.01969
rs4415740	12740487	intronic	TEAD1	11	T	C	keep		0.0223	1.0744		0.42268	0.984966
rs1537352	19899096	intronic	MALRD1	10	G	T			0.02258	0.9095		0.232952	0.970615
rs11977364	121098812	intergenic	FAM3C(dist=275154),PTPRZ1(dist=201583)	7	G	A	keep		0.02263	1.2125		0.421369	0.964639
rs6490059	115293528	intergenic	MED13L(dist=94154),MIR4472-2(dist=56912)	12	C	T	keep		0.02299	0.8689		0.575447	1.02127
rs2296968	35642910	exonic	CCDC169-SOHLH2,SOHLH2	13	T	C	keep		0.02321	0.9151		0.841195	0.995363
rs2064658	9923954	ncRNA_intronic	LOC101929371	20	C	T	keep		0.02396	0.9325		0.664643	0.991982
rs3117951	21423954	intergenic	LINC00424(dist=73655),LINC00540(dist=258470)	13	T	C	keep		0.02445	1.1415		0.266186	1.04005
rs10514112	69957348	intronic	FBXO15	18	C	T	keep		0.02466	0.8904		0.275641	0.967051
rs1161898	927165	ncRNA_intronic	LINC01622	6	A	G			0.02524	0.9079		0.335662	0.97528
rs2014712	140709816	intronic	KCNK9	8	T	C	keep		0.02528	1.0832		0.312892	1.02179
rs6734180	32076960	intronic	MEMO1	2	C	T	keep		0.02547	1.1323		0.96745	1.00129
rs891724	115887186	intergenic	AMBP(dist=6613),KIF12(dist=6553)	9	T	C			0.02551	1.0896		0.446705	1.01746
rs12767810	13492810	intergenic	SEPHS1(dist=62506),BEND7(dist=27680)	10	T	G	keep		0.02564	0.8755		0.219364	1.04421
rs3793056	70874341	intronic	COL19A1	6	A	G			0.02573	0.9245		0.870059	0.996537
rs132531	27627365	intronic	ZNRF3	22	C	T			0.0259	0.929		0.0134265	1.05053
rs726712	189756669	intronic	LPP	3	C	T	keep		0.02605	0.9327		0.0741809	1.03157
rs1281399	82829945	intergenic	ADGRL2(dist=598935),LINC01361(dist=382209)	1	T	C	keep		0.02631	0.9339		0.203134	0.976659
rs2094437	74237230	intergenic	LINC00347(dist=207972),CTAGE11P(dist=472660)	13	T	C	keep		0.02656	1.1072		0.821763	0.99364
rs2025122	917898	ncRNA_intronic	LINC01622	6	T	C	keep		0.0266	0.9086		0.338274	0.975442
rs3017648	74782529	intergenic	LINC01029(dist=947858),SALL3(dist=58734)	18	G	A			0.02674	1.0885		0.563082	0.986399
rs6758778	85325491	intronic	TCF7L1	2	A	G	keep		0.0276	1.1486		0.0720247	1.06735
rs1220445	91712833	intergenic	MAP3K7(dist=359092),MIR4643(dist=575266)	6	T	C	keep		0.02777	1.0697		0.617564	1.00896
rs887241	19586530	exonic	ALDH3A1	17	T	G	keep		0.02796	1.0736		0.738818	0.993602
rs2546691	168922919	intergenic	SLIT3(dist=262208),SPDL1(dist=20297)	5	G	A	keep		0.02801	0.9343		3.81e-05	1.07965
rs335776	35304284	intergenic	URI1(dist=104925),ZNF536(dist=250856)	19	A	C			0.02825	1.0706		0.380023	1.01644
rs7934785	99560733	intronic	CNTN5	11	T	C	keep		0.02837	1.0716		0.952737	1.00113
rs11105721	89566288	intergenic	LINC00936(dist=936428),LINC00615(dist=269643)	12	A	G	keep		0.02904	0.9094		0.851198	0.995528
rs10976375	7529474	intergenic	KDM4C(dist=363826),TMEM261(dist=257017)	9	C	T	keep		0.03075	1.0983		0.14312	0.962675
rs1670357	157953485	intronic	PTPRN2	7	A	C	keep		0.03143	1.0762		0.21734	0.975235
rs4912610	141034424	intronic	ARAP3	5	C	T	keep		0.03185	0.9082		0.200835	0.970942
rs3860707	52633000	exonic	SPATA18	4	T	C	keep		0.03212	1.0717		0.0764231	0.966984
rs10852892	7673682	intronic	DNAH2	17	C	A	keep		0.03215	1.0729		0.0130807	1.05058
rs7180805	34495584	intergenic	MIR4510(dist=489168),C15orf41(dist=163512)	15	G	A	keep		0.03258	0.9351		0.586702	0.989867
rs11698421	16138686	intergenic	MACROD2(dist=156845),KIF16B(dist=62063)	20	C	T	keep		0.03276	1.0854		0.709407	1.00861
rs4979816	79901867	intergenic	LINC00595(dist=191891),ZMIZ1-AS1(dist=471222)	10	A	C	keep		0.03286	1.0939		0.0830069	1.04186
rs2093558	98130038	intronic	TLL2	10	G	T	keep		0.03342	1.0673		0.294685	1.01945
rs7329659	97872564	intronic	FARP1	13	G	A			0.03356	1.0714		0.69754	1.00768
rs973174	59562526	intergenic	C3orf67(dist=551771),FHIT(dist=147550)	3	A	G			0.03405	0.936		0.952456	0.998879
rs224136	64140681	intergenic	ZNF365(dist=38904),ADO(dist=93841)	10	T	C			0.03473	0.9153		0.775357	1.00709
rs1863810	71696044	intronic	DYSF	2	T	G	keep		0.03481	1.0708		0.319761	1.01909
rs133576	47032247	intergenic	LOC284930(dist=402234),MIR3201(dist=16593)	22	A	G	keep		0.03539	1.1003		0.1219	1.0427
rs1247571	161138641	intergenic	PLG(dist=43566),MAP3K4(dist=194108)	6	A	G			0.03543	0.9117		0.241924	0.970923
rs6567030	54679876	intergenic	MALT1(dist=111525),ZNF532(dist=1165)	18	T	C	keep		0.03595	1.0777		0.946877	0.99875
rs9855624	6468262	intergenic	MIR4790(dist=1201322),GRM7-AS3(dist=180783)	3	A	G	keep		0.03624	1.066		0.284242	1.0198
rs7784901	13097171	intergenic	ARL4A(dist=400088),ETV1(dist=800210)	7	T	C			0.0363	0.9123		0.924108	1.00248
rs2091781	6742773	intergenic	MLF2(dist=10430),PTMS(dist=3029)	12	A	G	keep		0.03651	0.8801		0.76626	1.01052
rs11635096	64355754	intergenic	MEGF11(dist=22625),DIS3L(dist=16933)	15	A	G	keep		0.03669	1.0727		0.00410608	1.06103
rs10957312	65506643	intergenic	MIR124-2HG(dist=44028),LOC401463(dist=142777)	8	T	C	keep		0.0372	1.1128		0.150955	1.04552
rs9870553	59558990	intergenic	C3orf67(dist=548235),FHIT(dist=151086)	3	C	T	keep		0.03781	1.0686		0.777021	0.99458
rs7086416	129923848	intergenic	MKI67(dist=109390),LINC01163(dist=50356)	10	A	G	keep		0.03797	1.0662		0.835475	0.996204
rs1759402	6670477	intergenic	GLDC(dist=34785),KDM4C(dist=40386)	9	G	T	keep		0.03802	1.0679		0.350133	0.982276
rs10079855	75844964	intronic	IQGAP2	5	A	C	keep		0.03812	1.1001		0.495275	1.01669
rs7628997	62006571	intronic	PTPRG	3	G	A	keep		0.03836	0.9243		0.448246	0.983012
rs625880	158006900	intronic	ZDHHC14	6	C	T	keep		0.03841	0.9337		0.940613	1.00148
rs2929986	134280708	intronic	WISP1	8	T	C	keep		0.03842	0.9381		0.674927	0.992159
rs2058152	13100464	intergenic	ARL4A(dist=403381),ETV1(dist=796917)	7	T	C			0.03846	0.9132		0.918763	1.00266
rs1053213	40127616	UTR3	ZNF30(NM_001099438:c.*34A>G,NM_001099437:c.*34A>G,NM_194325:c.*34A>G)	19	A	G	keep		0.03849	1.1093		0.410033	0.97578
rs2540742	50808808	intergenic	LOC102467079(dist=118328),TOX3(dist=220611)	16	C	T	keep		0.03869	0.9361		0.896874	1.00249
rs4799256	74762665	intergenic	LINC01029(dist=927994),SALL3(dist=78598)	18	T	C			0.03871	1.0883		0.874053	1.00398
rs1157836	117108543	intronic	42705	9	C	T	keep		0.03875	1.066		0.777262	0.995142
rs602006	39918306	intronic	B3GALT5	21	G	A	keep		0.03906	0.9331		0.0690508	0.963427
rs10810865	17885105	intergenic	SH3GL2(dist=97979),ADAMTSL1(dist=578974)	9	C	T	keep		0.03952	1.0914		0.49769	1.01707
rs1023532	62016923	intronic	PTPRG	3	G	A			0.03965	1.0649		0.113748	1.02964
rs1609432	86260171	intronic	JPH3	16	A	G			0.03992	1.066		0.66458	0.99231
rs722941	97752953	intergenic	JRKL-AS1(dist=1873264),CNTN5(dist=643963)	11	G	A	keep		0.04039	0.8942		0.60013	1.01722
rs8013963	41500989	intergenic	LRFN5(dist=57485),NONE(dist=NONE)	14	A	G			0.04073	0.9183		0.951672	0.998526
rs10493873	95074166	intronic	SLC44A3	1	C	T			0.0414	1.0811		0.010381	0.943898
rs5762870	27591159	intergenic	XBP1(dist=64599),ZNRF3(dist=18596)	22	T	C	keep		0.04156	0.9352		0.0175258	0.953812
rs3793017	43173891	intronic	PTK7	6	C	T	keep		0.04167	1.0693		0.447709	1.01506
rs798081	28910527	intergenic	HERC2P10(dist=3249),FAN1(dist=72820)	15	A	G			0.04192	1.1041		0.604944	1.01561
rs2225409	18982807	ncRNA_intronic	MIR548XHG	21	C	T	keep		0.04217	1.0666		0.601278	0.99023
rs964665	185476575	ncRNA_intronic	LINC01036	1	C	T	keep		0.04224	0.9165		0.211262	0.968973
rs493149	128065984	intergenic	GLT1D1(dist=30522),TMEM132D(dist=56240)	12	C	A	keep		0.04248	1.0666		0.0376498	0.960227
rs850270	56433453	ncRNA_intronic	OTX2-AS1	14	T	C	keep		0.04255	1.0727		0.55404	1.01267
rs11258439	13618399	intergenic	BEND7(dist=33417),PRPF18(dist=50546)	10	A	G	keep		0.0427	0.9267		0.780273	1.00616
rs758002	92018352	intergenic	MGC16142(dist=11337),FAM133B(dist=9656)	7	T	C			0.04277	1.0926		0.57252	1.01561
rs9471969	43014362	exonic	CNPY3	6	T	G	keep		0.04473	0.9333		0.134582	0.97013
rs11152166	55465787	intronic	CCBE1	18	C	T	keep		0.04495	0.9399		0.314659	1.01652
rs1954482	61588636	intronic	SYT16	14	A	G	keep		0.04553	1.0684		0.297747	1.02089
rs7713468	180112120	intergenic	OR2Y1(dist=12456),MGAT1(dist=38027)	5	T	C			0.04587	1.064		0.0163632	0.956266
rs17437679	96524607	intronic	UNC5C	4	A	C	keep		0.04601	0.9066		0.403009	1.02481
rs6487570	26755020	intronic	ITPR2	12	A	G	keep		0.04633	1.0965		0.0267979	1.06202
rs9321415	96319134	intergenic	MANEA(dist=155085),FUT9(dist=251432)	6	G	A	keep		0.04654	1.0627		0.0263656	0.959944
rs573713	115494807	intergenic	LINC00900(dist=358679),BUD13(dist=629289)	11	G	A	keep		0.04667	1.0962		0.0398225	1.05748
rs1976566	90253603	intronic	ADGRV1	5	T	G			0.04684	0.9353		0.137415	0.970698
rs3852477	19892650	intronic	MALRD1	10	G	T			0.04742	0.918		0.112515	0.959388
rs10519829	125045325	intergenic	LOC101927460(dist=79506),LOC102546228(dist=497844)	5	T	C	keep		0.04766	0.9413		0.65231	1.00833
rs9940076	86245115	intronic	JPH3	16	T	C	keep		0.0485	1.0649		0.913043	0.997981
rs2514844	109133985	intronic	RSPO2	8	A	G	keep		0.04862	0.9415		0.340115	1.01747
rs8071475	55328702	intronic	RPS6KB1	17	C	T	keep		0.05024	0.9355		0.492683	1.01435
rs10810866	17892936	intergenic	SH3GL2(dist=105810),ADAMTSL1(dist=571143)	9	C	T			0.05031	1.0868		0.591337	1.01332
rs11729304	114860740	intronic	CAMK2D	4	C	T			0.05066	0.8948		0.618327	1.01677
rs250555	23351769	intronic	COG7	16	C	T	keep		0.05104	1.0824		0.0599575	1.04747
rs7829952	15854192	intergenic	TUSC3(dist=185663),MSR1(dist=155566)	8	T	C	keep		0.05122	1.1689		0.565636	0.971666
rs3760779	12114327	ncRNA_intronic	ZNF625-ZNF20	19	A	G			0.05138	1.0929		0.727822	0.990219
rs6546127	65198747	intronic	RAB1A	2	T	G	keep		0.05218	0.9122		0.956719	1.00149
rs4242060	18932882	intergenic	LOC401177(dist=1492463),CDH18(dist=576030)	5	A	G	keep		0.05255	0.9285		0.936416	1.00178
rs344671	104181596	intergenic	ZPLD1(dist=500221),NONE(dist=NONE)	3	C	A	keep		0.05307	1.0661		0.966962	1.00083
rs2277675	3447259	intronic	TRPV1	17	G	A	keep		0.05339	1.0697		0.738792	1.00694
rs11731823	114863247	intronic	CAMK2D	4	C	T			0.05353	0.896		0.615736	1.01689
rs7027027	22462289	intergenic	DMRTA1(dist=19817),LINC01239(dist=173910)	9	T	G	keep		0.05362	1.0847		0.751175	1.00813
rs2348763	7864240	intronic	UMAD1	7	C	A	keep		0.05477	1.0635		0.00527075	1.05564
rs11711145	63110118	intergenic	LINC00698(dist=24341),SYNPR(dist=128836)	3	T	C	keep		0.05484	0.9276		0.613459	0.988847
rs7113256	12802425	intronic	TEAD1	11	T	C			0.05512	1.0618		0.962095	0.999107
rs346122	179921603	intergenic	LINC01098(dist=772705),NONE(dist=NONE)	4	A	G			0.05528	0.9423		0.849787	0.99649
rs4414979	34746213	intergenic	LOC101928622(dist=1028303),ARAP2(dist=997802)	4	C	T	keep		0.05537	1.0633		0.99029	1.00023
rs2863161	45178266	intronic	PRDM11	11	C	A	keep		0.05546	1.0854		0.317628	1.02694
rs3927465	110996149	intergenic	LINC01435(dist=1177108),XPNPEP1(dist=618365)	10	C	A	keep		0.05588	0.9417		0.66427	0.991782
rs2576258	215083293	intronic	ESRRG	1	G	T			0.05604	0.9371		0.0922567	1.03484
rs2358415	19854460	intronic	MALRD1	10	A	G	keep		0.05623	0.9338		0.610727	0.98912
rs865093	41097473	exonic	MROH2B	5	A	G	keep		0.05646	1.0896		0.548346	0.984256
rs4800671	21681200	intergenic	ZNF521(dist=494988),SS18(dist=169015)	18	C	T	keep		0.05657	0.9435		0.450501	0.986314
rs2799573	18641934	intronic	CACNB2	10	G	A	keep		0.057	0.9363		0.113722	0.969717
rs346119	179920397	intergenic	LINC01098(dist=771499),NONE(dist=NONE)	4	A	G	keep		0.05756	0.9425		0.865411	0.996855
rs1209055	90236264	intronic	ANKRD6	6	A	G	keep		0.05771	0.9227		0.56477	0.985703
rs10074525	90245580	intronic	ADGRV1	5	C	T	keep		0.05837	0.9378		0.115512	0.968833
rs10954714	82619032	intronic	PCLO	7	A	G	keep		0.05885	0.9409		0.387331	0.983589
rs9897219	51132284	intergenic	MMD(dist=277944),TMEM100(dist=19703)	17	C	T			0.05898	1.1009		0.285657	1.03365
rs6111714	17806844	intergenic	BANF2(dist=142327),SNX5(dist=63396)	20	T	C	keep		0.05921	0.9076		0.975405	1.0007
rs252579	6923357	ncRNA_exonic	ADGRE4P	19	T	C	keep		0.05923	0.9331		0.66934	1.00886
rs1798306	129343999	intergenic	FZD10(dist=127761),PIWIL1(dist=44387)	12	A	G	keep		0.05934	1.1065		0.980857	0.999244
rs10483087	42800012	intronic	SLC37A1	21	G	A	keep		0.05955	0.9277		0.0619784	0.957352
rs2116081	125766854	intronic	MTSS1	8	T	C	keep		0.06013	1.0597		0.152767	0.973962
rs2423846	14849776	ncRNA_intronic	MACROD2-AS1	20	A	G	keep		0.06058	0.9441		0.23306	0.978207
rs2957858	61010549	intronic	PPP1R32	11	T	C	keep		0.06059	0.9236		0.91243	0.997289
rs4757060	12799566	intronic	TEAD1	11	G	A			0.0611	1.06		0.925745	1.00175
rs7845393	38478625	intergenic	FGFR1(dist=33116),C8orf86(dist=8884)	8	A	C	keep		0.06164	0.9282		0.951244	0.998522
rs1322732	65689343	intergenic	MIR548X2(dist=250781),MIR4704(dist=1040)	13	A	G	keep		0.06169	1.0613		0.610693	1.00971
rs4355401	130449833	intergenic	C4orf33(dist=196540),LOC101927282(dist=414943)	4	A	C	keep		0.06214	1.0592		0.604233	1.00966
rs1088475	28927992	intergenic	HERC2P10(dist=20714),FAN1(dist=55355)	15	T	C			0.06242	1.0929		0.592079	1.01617
rs4295421	91402978	intergenic	ARRDC3-AS1(dist=650690),NR2F1-AS1(dist=1367840)	5	T	C	keep		0.06263	0.9332		0.5561	0.987331
rs1381151	24947550	intergenic	IZUMO3(dist=411876),TUSC1(dist=718837)	9	T	C	keep		0.06271	1.0934		0.766211	1.00836
rs213199	33343733	exonic	VPS52	6	T	C	keep		0.06304	0.9433		0.00694462	0.950013
rs12667496	114685164	intergenic	LINC01392(dist=26519),TFEC(dist=677274)	7	C	T	keep		0.06327	0.9444		0.707067	0.993103
rs13106911	142835195	intronic	IL15	4	T	C	keep		0.06384	0.9151		0.207632	0.963289
rs4912019	19909477	intronic	TMCO4	1	C	T	keep		0.06408	1.0584		0.44916	0.987038
rs1936835	54091353	intronic	YIPF1	1	G	A	keep		0.06474	0.9449		0.116214	0.971784
rs10732340	22868914	intergenic	LINC01239(dist=54702),LOC101929563(dist=621775)	9	C	T			0.0648	0.9253		0.790649	1.00657
rs10492145	15000323	intronic	ARHGDIB	12	C	T	keep		0.0649	0.9384		0.668697	0.991311
rs2239331	22731955	intergenic	LOC653786(dist=236268),HS3ST2(dist=1406)	16	A	G	keep		0.065	1.0594		0.295826	1.01605
rs711735	21476597	intronic	ZNF385D	3	T	G	keep		0.06562	0.9389		0.0282288	1.04528
rs2041733	11137090	intronic	CLEC16A	16	T	C	keep		0.06623	0.9452		0.37044	1.01654
rs10504365	64610644	intergenic	LOC102724612(dist=60050),LINC01289(dist=233898)	8	G	A	keep		0.06638	1.0717		0.0806998	1.03941
rs4733070	31218477	intergenic	WRN(dist=67658),NRG1(dist=398333)	8	A	G	keep		0.0672	1.0608		0.658161	1.00698
rs9370442	55571592	intergenic	HMGCLL1(dist=19621),BMP5(dist=156604)	6	A	G			0.06741	1.0598		0.306613	1.01942
rs2275335	217153019	ncRNA_intronic	MIR548F3	1	G	A	keep		0.0675	0.9012		0.991918	1.00031
rs2773288	5138612	ncRNA_intronic	LYRM4-AS1	6	T	C	keep		0.06755	1.0681		0.988878	1.0003
rs6954514	114692668	intergenic	LINC01392(dist=34023),TFEC(dist=669770)	7	G	T			0.06784	0.9453		0.695839	0.992842
rs6712910	46730462	intergenic	CRIPT(dist=19643),SOCS5(dist=49141)	2	A	G	keep		0.06808	1.066		0.964039	0.99906
rs11234958	86466364	intronic	TMEM135	11	G	T	keep		0.06809	1.1131		0.88044	1.00519
rs1993656	151384174	intronic	DCLK2	4	T	C	keep		0.06811	0.944		0.13314	1.02853
rs829080	21891130	intronic	ABCC9	12	T	C	keep		0.06855	0.945		0.878497	1.00286
rs4698457	15826043	intronic	TAPT1	4	A	C	keep		0.06856	0.9443		0.721974	1.00675
rs710720	68355556	intronic	BEST3	12	T	C	keep		0.06863	1.0572		0.53843	1.01138
rs3843919	53174381	intergenic	PCMTD1(dist=200082),ST18(dist=11564)	8	T	C	keep		0.06892	0.9459		0.670302	0.993515
rs1250033	216215381	ncRNA_intronic	LINC00607	2	G	A	keep		0.06905	1.0601		0.0633777	0.964892
rs2902374	82703100	intergenic	LOC100507201(dist=1155519),LOC1720(dist=234338)	2	T	C	keep		0.06926	0.924		0.856253	0.995493
rs1156143	136740077	intronic	DGKI	7	T	C			0.06943	1.0646		0.493621	0.986757
rs9313523	170119753	intergenic	KCNIP1(dist=23539),GABRP(dist=23548)	5	A	C	keep		0.06969	1.0884		0.580236	0.985542
rs41684	144683152	intergenic	TPK1(dist=519073),CNTNAP2(dist=761234)	7	A	G	keep		0.07019	0.9426		0.130401	1.02981
rs752870	48640333	intronic	DCC	18	A	G	keep		0.07036	0.9394		0.96515	1.0009
rs10889118	58994235	intergenic	MYSM1(dist=55900),JUN(dist=24816)	1	T	C	keep		0.07043	1.0637		0.264457	1.02321
rs1494287	165016481	intronic	42430	4	C	A	keep		0.07053	0.9277		0.370327	0.978573
rs2378298	108986646	intergenic	EDAR(dist=14386),SH3RF3-AS1(dist=123570)	2	C	T			0.07053	1.0685		0.0638834	1.04172
rs2785665	155889641	intergenic	FCRL4(dist=55147),FCRL3(dist=24961)	1	C	A			0.07055	0.9461		0.652915	1.00832
rs2188538	114687920	intergenic	LINC01392(dist=29275),TFEC(dist=674518)	7	T	C			0.07063	0.9458		0.702702	0.993001
rs7153145	90812411	intronic	CCDC88C	14	G	A			0.07083	1.0818		0.07304	0.95235
rs2825032	19014356	ncRNA_intronic	MIR548XHG	21	C	T			0.07128	1.0585		0.640919	0.991202
rs6927188	43020567	intergenic	CNPY3(dist=5581),GNMT(dist=15911)	6	G	A			0.07131	0.9395		0.111097	0.967769
rs2043893	182714380	intergenic	LINC00290(dist=397084),LOC90768(dist=582427)	4	G	A	keep		0.07134	1.0593		0.993949	0.999854
rs4848249	125092812	intronic	CNTNAP5	2	T	C	keep		0.07165	0.9463		0.97985	0.999534
rs622959	25002683	intronic	GABRG3	15	C	T			0.07182	0.9277		0.772537	1.00699
rs1213378	78283636	intergenic	HTR1B(dist=53178),MEI4(dist=173456)	6	A	G	keep		0.07193	0.9447		0.357818	0.982851
rs2058178	14902367	intergenic	CDRT7(dist=26368),CDRT8(dist=46660)	17	A	G			0.07217	1.0658		0.0112671	0.951756
rs1517323	168805011	intronic	STK39	2	T	C	keep		0.07231	1.0679		0.64737	1.00958
rs269807	12096478	intergenic	ZNF788(dist=9985),ZNF625-ZNF20(dist=6690)	19	T	C			0.07238	1.083		0.594351	0.985331
rs709570	108049594	intergenic	CBLB(dist=979017),LINC00882(dist=261733)	3	C	T	keep		0.07247	0.8548		0.0100875	1.14929
rs3789255	115171500	intronic	BSPRY	9	G	A	keep		0.07301	0.9253		0.187437	0.965533
rs106871	41060463	intergenic	ZNF621(dist=504174),CTNNB1(dist=155483)	3	T	C	keep		0.07311	0.9466		0.248231	0.978948
rs9304408	46928354	intergenic	SMAD4(dist=62945),MEX3C(dist=26564)	18	T	C	keep		0.07335	1.0573		0.545072	1.01143
rs2237310	24726173	intronic	DFNA5	7	C	A			0.07345	0.9219		0.030198	0.945685
rs2837440	40421912	intronic	DSCAM	21	G	A	keep		0.0736	0.8987		0.770854	0.989642
rs2040742	114850796	intronic	CAMK2D	4	C	T	keep		0.07366	0.903		0.687347	1.01361
rs1426425	114154244	intergenic	TBX3(dist=547892),MED13L(dist=726520)	12	T	C	keep		0.07381	1.0564		0.326993	1.01823
rs1393357	100015249	intergenic	CNTN5(dist=280423),LOC100128386(dist=44853)	11	G	T			0.07424	1.0623		0.0681987	0.963773
rs10164276	12203177	intergenic	LOC100289333(dist=23786),ZNF44(dist=40448)	19	T	C			0.07483	1.085		0.620287	0.985851
rs25745	168930838	intergenic	SLIT3(dist=270127),SPDL1(dist=12378)	5	C	T			0.07484	0.9452		0.000233939	1.07227
rs10011807	34750637	intergenic	LOC101928622(dist=1032727),ARAP2(dist=993378)	4	A	G			0.07486	1.0578		0.610413	0.99041
rs3821367	122685766	intronic	POLQ	3	G	A	keep		0.07518	0.942		0.922351	1.00192
rs3866869	144116064	intergenic	KCTD16(dist=278927),PRELID2(dist=1000036)	5	A	G	keep		0.07521	0.9471		0.362761	1.01689
rs941920	90808834	exonic	CCDC88C	14	A	G	keep		0.07524	1.0851		0.0414147	0.940976
rs6559697	84905763	intergenic	RASEF(dist=37900),FRMD3(dist=141962)	9	C	T			0.07554	0.9459		0.236796	0.978104
rs11203571	13956728	intergenic	C8orf48(dist=486560),SGCZ(dist=35016)	8	G	A	keep		0.07569	1.056		0.828711	1.00401
rs6885710	105291602	intergenic	RAB9BP1(dist=827904),LOC102467213(dist=887195)	5	A	G	keep		0.07574	1.0609		0.333883	0.980914
rs10797649	144106312	intronic	NBPF10	1	A	C	keep		0.07577	1.0559		0.798713	0.995314
rs17015379	208090388	intronic	DIEXF	1	G	A	keep		0.07578	1.0772		0.878009	0.996321
rs10479581	180097973	downstream	OR2Y1	5	C	T	keep		0.07594	1.0611		0.00661402	0.947139
rs4284125	17889606	intergenic	SH3GL2(dist=102480),ADAMTSL1(dist=574473)	9	T	C			0.07602	1.0784		0.529438	1.01569
rs1528020	144698173	intergenic	TPK1(dist=534094),CNTNAP2(dist=746213)	7	C	T			0.07646	0.9412		0.310948	0.979473
rs2360954	112270960	intergenic	LOC387810(dist=339225),LOC101928847(dist=64252)	11	C	T	keep		0.07661	1.0579		0.994092	1.00014
rs2829247	24963459	intergenic	LOC101927869(dist=347898),LOC339622(dist=171276)	21	T	C	keep		0.07662	1.1089		0.803547	1.00805
rs4716915	154899279	intergenic	BLACE(dist=45890),EN2(dist=44306)	7	A	G	keep		0.07667	0.9441		0.0538783	1.03567
rs2496363	49292729	intergenic	PTCHD4(dist=1148345),MUT(dist=213303)	6	T	C			0.0768	1.0574		0.580389	1.01047
rs1975910	108127604	intronic	DDX10	11	A	G	keep		0.07757	1.0834		0.191152	0.96569
rs9941212	84711750	intergenic	IRF8(dist=198038),LINC01082(dist=75538)	16	G	A	keep		0.07769	0.9455		0.0219823	1.04246
rs1837606	15794713	intergenic	LOC102724957(dist=111223),SOX6(dist=149858)	11	G	A			0.07828	1.061		0.615924	1.01026
rs4615664	22865745	intergenic	LINC01239(dist=51533),LOC101929563(dist=624944)	9	C	T	keep		0.07869	0.9292		0.738527	1.00823
rs10488516	92005765	ncRNA_exonic	MGC16142	7	A	G	keep		0.07936	1.0796		0.591311	1.01481
rs2175968	101385340	exonic	RFX8	2	A	G			0.07969	1.0554		0.313595	0.981612
rs2596156	31529470	intronic	RYR3	15	C	T	keep		0.07975	1.0555		0.712412	0.993329
rs4715555	55556569	intergenic	HMGCLL1(dist=4598),BMP5(dist=171627)	6	G	A	keep		0.07976	1.0572		0.309108	1.01951
rs1875238	8372720	intronic	PTPRD	9	C	A	keep		0.0802	1.0772		0.482389	1.01844
rs10508905	49600978	intronic	WDFY4	10	C	T	keep		0.08049	0.9224		0.173548	1.03636
rs1890905	56024151	intergenic	PELI2(dist=186367),TMEM260(dist=92113)	14	C	T	keep		0.08084	0.9376		0.898885	0.997829
rs6967403	37221332	intronic	ELMO1	7	G	A	keep		0.08139	0.9408		0.691201	1.00846
rs8004980	84792413	intergenic	NONE(dist=NONE),LINC00911(dist=137563)	14	G	A	keep		0.08145	0.9409		0.671298	0.991045
rs188721	109516366	intergenic	LEF1-AS1(dist=199331),RPL34-AS1(dist=162429)	4	T	C			0.08186	1.0631		0.780533	1.00593
rs6844630	184610805	intergenic	CDKN2AIP(dist=3594),LOC389247(dist=42079)	4	A	G	keep		0.08218	1.0888		0.148187	1.04477
rs9522935	89790535	intergenic	MIR622(dist=109003),LINC01049(dist=153008)	13	G	A			0.08264	1.0587		0.35483	0.982777
rs10228928	37227237	intronic	ELMO1	7	T	C			0.08286	0.9413		0.693776	1.00837
rs16852455	107609721	intergenic	CBLB(dist=539144),LINC00882(dist=701606)	3	G	T	keep		0.08309	1.0544		0.0209876	0.95845
rs8049367	3920446	intergenic	CREBBP(dist=50324),LOC102724927(dist=17180)	16	C	T	keep		0.0832	1.0555		0.421415	0.985153
rs469487	30147811	intronic	GRIK1	21	T	G	keep		0.08378	1.0602		0.64781	0.990977
rs4337498	77711072	intergenic	LRRTM4(dist=108062),LOC101927967(dist=113258)	2	A	C	keep		0.08386	0.9356		0.47687	1.01657
rs2843925	36068009	intergenic	UNC5D(dist=296286),KCNU1(dist=692991)	8	G	A			0.08422	0.9486		0.74434	1.00599
rs2033111	51143279	intergenic	MMD(dist=288939),TMEM100(dist=8708)	17	C	T			0.08432	1.0927		0.284919	1.03401
rs282776	77847322	intergenic	KIAA1024(dist=295625),ST20-MTHFS(dist=75622)	15	T	C	keep		0.08452	1.0567		0.560377	0.9891
rs1975911	108127633	intronic	DDX10	11	T	C			0.08479	1.0811		0.191151	0.96569
rs7665102	114724947	intronic	CAMK2D	4	G	A	keep		0.08631	1.0594		0.0305436	1.04492
rs7798155	144698672	intergenic	TPK1(dist=534593),CNTNAP2(dist=745714)	7	C	A			0.08637	0.943		0.297955	0.978917
rs11198925	121187047	intronic	GRK5	10	C	T	keep		0.08673	1.0551		0.507676	0.987527
rs16832560	182765267	ncRNA_intronic	SOX2-OT	3	C	T			0.08682	1.0906		0.271064	1.03351
rs11018514	87493565	intronic	RAB38	11	T	C	keep		0.08686	0.9266		0.951947	1.00159
rs2024365	153650514	intronic	DPP6	7	G	A			0.08706	1.0583		0.678289	1.00794
rs7754964	155064405	intergenic	CNKSR3(dist=190960),SCAF8(dist=31799)	6	C	T	keep		0.08735	0.9491		0.944881	0.998725
rs10494705	192702964	intergenic	LINC01031(dist=1101258),KCNT2(dist=1758569)	1	T	G			0.08744	0.9135		0.608462	1.01573
rs10518321	70088276	intronic	LRRC7	1	A	G	keep		0.08744	0.9207		0.616771	0.9862
rs4540052	97734900	intergenic	PDHA2(dist=753252),STPG2-AS1(dist=772200)	4	C	T			0.0875	0.9069		0.602777	0.982611
rs17189619	5814275	intergenic	MIR8065(dist=191707),RBFOX1(dist=194858)	16	G	A	keep		0.08789	1.0738		0.93704	0.99809
rs10502418	13178836	intergenic	CEP192(dist=63785),LDLRAD4(dist=29893)	18	A	G	keep		0.08868	0.939		0.990528	1.00027
rs1125721	66393710	intronic	ITGA11	15	T	C	keep		0.08875	1.0549		0.337883	0.982168
rs2832306	29676339	intergenic	BACH1-IT2(dist=8168),GRIK1(dist=154786)	21	C	T	keep		0.08924	0.9485		0.150934	1.02641
rs1975813	135060314	intergenic	LOC101927822(dist=76482),ZFAT(dist=498899)	8	C	A			0.08948	1.0578		0.461643	1.01484
rs914656	16311008	intergenic	NONE(dist=NONE),BNC2(dist=88493)	9	A	G	keep		0.08956	0.949		0.167061	0.974888
rs13010343	191551690	intronic	STAT1	2	A	G	keep		0.08981	1.0816		0.811468	1.00646
rs6091877	52479037	intergenic	PFDN4(dist=209138),DOK5(dist=46381)	20	C	A			0.09008	1.0651		0.542182	0.98686
rs10483666	56025470	intergenic	PELI2(dist=187686),TMEM260(dist=90794)	14	T	G			0.09069	0.9435		0.66149	0.992963
rs10832444	15453593	intergenic	INSC(dist=228262),LOC102724957(dist=168414)	11	C	A			0.09094	1.053		0.0992296	0.97001
rs1482455	64755780	intronic	EYS	6	T	C	keep		0.09103	1.0552		0.40185	1.01618
rs923601	116059622	intronic	COL27A1	9	T	C	keep		0.09123	0.9491		0.741407	0.99467
rs7230844	46578457	UTR3	MRO(NM_031939:c.*1248T>C,NM_001127176:c.*1248T>C,NM_001127175:c.*1248T>C,NM_001127174:c.*1248T>C)	18	A	G	keep		0.09138	1.1041		0.563112	1.02082
rs1940698	112403346	intronic	NCAM1	11	T	C			0.09145	1.0732		0.18008	0.967377
rs3795727	154856074	intronic	HAPLN2	1	T	C	keep		0.09167	1.0604		0.015452	1.05273
rs346420	62564968	intergenic	IPO11(dist=604796),HTR1A(dist=726663)	5	G	T	keep		0.09235	0.9285		0.314635	0.974151
rs2061306	135064817	intergenic	LOC101927822(dist=80985),ZFAT(dist=494396)	8	G	T			0.09272	1.0572		0.449815	1.01526
rs6081825	1995966	intergenic	PDYN(dist=73035),STK35(dist=34562)	20	C	T	keep		0.09309	0.9413		0.299501	0.977589
rs2498829	91445523	intronic	FBLN5	14	C	T	keep		0.09325	1.0583		0.84051	1.00407
rs4592368	97267866	intronic	SORBS1	10	C	T	keep		0.09376	0.9409		0.572376	1.01248
rs12114308	36040411	intergenic	UNC5D(dist=268688),KCNU1(dist=720589)	8	A	G	keep		0.09421	0.9502		0.656762	1.00822
rs4673696	213403947	intergenic	LOC102725079(dist=11715),MIR4776-2(dist=95279)	2	C	T			0.09437	0.9472		0.125511	1.03067
rs1573673	35898616	intergenic	IL2RB(dist=22708),C1QTNF6(dist=7536)	22	T	C	keep		0.09504	1.0804		0.56329	1.01089
rs7167658	20460862	intronic	CYFIP1	15	C	T			0.09518	1.0625		0.72417	1.00778
rs1571906	16254733	intergenic	C9orf92(dist=11628),NONE(dist=NONE)	9	A	C	keep		0.09522	0.9489		0.760032	0.994542
rs2169501	88680660	intergenic	SPARCL1(dist=10981),DSPP(dist=68045)	4	G	A			0.09525	1.0527		0.332353	1.01804
rs10018094	88989914	intergenic	MEPE(dist=2922),SPP1(dist=125912)	4	A	G	keep		0.09663	1.0564		0.472382	0.985867
rs4396986	15310928	intergenic	FAM200B(dist=9760),BST1(dist=2743)	4	A	G			0.09667	1.0589		0.305325	1.02138
rs10507904	79675303	intergenic	LINC01080(dist=176504),SPRY2(dist=132810)	13	T	C	keep		0.09713	0.9398		0.246454	0.976947
rs9342097	64779015	intronic	EYS	6	G	T			0.09774	1.0544		0.140812	1.02867
rs208147	24999114	intronic	GABRG3	15	A	G	keep		0.0984	0.9259		0.953338	0.998394
rs725264	61365090	intergenic	NONE(dist=NONE),MIR548AG1(dist=105842)	4	G	A	keep		0.0984	1.0691		0.102679	0.961404
rs7144994	62738086	intergenic	KCNH5(dist=156377),RHOJ(dist=2769)	14	G	A	keep		0.09858	0.9508		0.0541385	0.965756
rs2054575	34294979	intergenic	LOC101928622(dist=577069),ARAP2(dist=1449036)	4	G	A	keep		0.09903	1.0717		0.220485	0.969687
rs4908773	8692315	intronic	RERE	1	T	C	keep		0.09908	0.9384		0.860813	0.995843
rs7609506	75541944	intergenic	TACR1(dist=261791),EVA1A(dist=31008)	2	A	G	keep		0.09915	0.9459		0.663962	1.00873
rs3738803	211022542	intronic	NSL1	1	C	T	keep		0.1	0.9311		0.992819	1.00024
rs11199245	122003937	intergenic	MIR4682(dist=295843),PLPP4(dist=202519)	10	A	G	keep		0.1001	0.9394		0.851856	0.995849
rs9857982	154919951	intergenic	C3orf79(dist=216775),ARHGEF26-AS1(dist=304929)	3	A	G	keep		0.1002	1.0521		0.580361	0.989775
rs17159174	106215656	ncRNA_intronic	LOC102467213	5	C	T			0.1005	0.9136		0.287683	0.967421
rs1369569	178978325	intergenic	LINC00578(dist=25139),KCCAT211(dist=39022)	3	A	G	keep		0.101	1.0545		0.189334	0.974683
rs16910442	52295276	intronic	A1CF	10	G	A	keep		0.1019	1.09		0.664685	1.01309
rs7685679	185143668	intronic	STOX2	4	T	C	keep		0.1019	1.0546		0.68642	0.992425
rs2487423	70583498	intergenic	LMBRD1(dist=19728),COL19A1(dist=49671)	6	G	A	keep		0.1022	0.9512		0.740795	0.994007
rs9492633	130888948	intergenic	TMEM200A(dist=83045),SMLR1(dist=301290)	6	T	C	keep		0.1022	1.0562		0.372762	1.01848
rs1409106	53968557	ncRNA_exonic	LOC101927189	6	T	C	keep		0.1023	0.9495		0.371682	0.983557
rs4883777	65872707	intronic	PCDH9	13	C	T	keep		0.1028	0.9505		0.320375	0.982137
rs6554150	54667957	intergenic	GSX2(dist=5078),PDGFRA(dist=122064)	4	C	T	keep		0.1032	1.0523		0.875166	1.00294
rs9909324	55401538	ncRNA_intronic	LOC101927755	17	G	A			0.1037	0.9364		0.327054	0.976287
rs9559900	110325330	intergenic	LINC00346(dist=4674),ANKRD10(dist=3558)	13	A	G	keep		0.1038	0.9366		0.957991	0.998701
rs7726317	117949143	intergenic	HRAT56(dist=23432),LOC102467225(dist=10639)	5	A	G	keep		0.1039	1.0593		0.752654	1.00642
rs444607	5145310	ncRNA_intronic	LYRM4-AS1	6	A	G			0.104	1.0546		0.548948	1.0119
rs1402649	20900514	intergenic	LOC286114(dist=3604),LOC101929172(dist=299516)	8	C	T	keep		0.1041	1.0528		0.25045	1.02226
rs568179	39965527	intergenic	LOC101926940(dist=404960),LINC00603(dist=122623)	5	C	T			0.1043	1.0517		0.187714	0.975899
rs10429531	26520007	intergenic	LOC100506422(dist=411601),CAAP1(dist=310676)	9	G	A			0.1048	0.9515		0.664067	0.992003
rs12377675	90115075	intergenic	SPATA31C2(dist=175355),SPIN1(dist=78042)	9	G	A	keep		0.1049	0.9388		0.525426	1.01502
rs1384615	81613852	intergenic	TLE4(dist=82236),LINC01507(dist=15413)	9	A	C	keep		0.105	1.051		0.277981	1.02013
rs6680282	164265232	intergenic	UCK2(dist=117753),FAM78B(dist=40648)	1	G	T	keep		0.1052	0.9455		0.478225	0.985073
rs12278864	84077677	intronic	DLG2	11	T	G	keep		0.1054	0.9173		0.244699	1.03865
rs353142	14858258	intronic	MACROD2	20	G	A			0.1054	0.951		0.244142	0.978605
rs9822950	116449444	intergenic	ZBTB20(dist=100627),GAP43(dist=375397)	3	G	A	keep		0.1056	0.9078		0.649971	0.984313
rs2134808	38035609	intergenic	TUBG1(dist=14827),TUBG2(dist=29183)	17	G	T	keep		0.1063	0.9464		0.989695	0.99973
rs10421012	12152610	intronic	ZNF136	19	G	A			0.1066	1.0763		0.651754	0.98716
rs1256854	88272921	intergenic	C15orf38-AP3S2(dist=15695),ZNF710(dist=72806)	15	C	A	keep		0.1074	0.94		0.878223	1.00335
rs12566190	119132546	intergenic	SPAG17(dist=603175),TBX15(dist=94643)	1	A	G			0.1078	0.9253		0.180149	0.961839
rs7522020	196904476	intronic	PTPRC	1	T	G	keep		0.1078	1.0541		0.204139	1.02464
rs16909520	5041830	intergenic	OR52E2(dist=4397),OR52A5(dist=67668)	11	T	C	keep		0.1086	0.9469		0.976118	0.999384
rs7760443	162092708	intronic	PARK2	6	T	C	keep		0.1087	0.9375		0.409295	0.98022
rs4534195	90958468	intronic	SHC3	9	C	T	keep		0.1095	1.0522		0.710306	1.00718
rs13276609	111676810	intergenic	KCNV1(dist=620675),LINC01608(dist=342285)	8	A	C			0.1098	0.932		0.242514	0.970704
rs17308435	84983331	intergenic	RASEF(dist=115468),FRMD3(dist=64394)	9	T	C	keep		0.1098	0.9472		0.437319	1.01604
rs10820785	106914305	intergenic	ABCA1(dist=183957),SLC44A1(dist=132410)	9	C	A	keep		0.1102	1.0718		0.649607	0.989679
rs6015734	58362792	intergenic	MIR646HG(dist=32083),LOC101928048(dist=115270)	20	C	T	keep		0.1102	1.073		0.0235804	1.0628
rs1188287	13135977	intronic	DLC1	8	G	A			0.1103	0.9524		0.583776	0.990046
rs2075756	100304377	exonic	TRIP6	7	A	G	keep		0.1104	0.947		0.546268	1.01245
rs11195338	112560233	intronic	RBM20	10	C	T	keep		0.1107	1.0517		0.307413	1.01667
rs1035961	9981862	intergenic	LOC285692(dist=24926),FAM173B(dist=296758)	5	C	A	keep		0.1108	0.8989		0.0201438	0.91489
rs1488516	95401327	intronic	DYNC1I1	7	A	G	keep		0.1108	1.059		0.907403	0.997483
rs3922756	2176538	intergenic	MIR4686(dist=25594),ASCL2(dist=69766)	11	C	T	keep		0.112	1.0527		0.886238	0.997237
rs7020876	84904859	intergenic	RASEF(dist=36996),FRMD3(dist=142866)	9	T	C	keep		0.1126	0.9487		0.348626	0.981353
rs3745660	12162625	intergenic	ZNF136(dist=1561),LOC100289333(dist=4205)	19	G	A			0.1138	1.0751		0.591203	0.9847
rs204264	166078983	intronic	ADCY10	1	C	T	keep		0.114	0.9384		0.559715	0.985769
rs11637396	65931399	intergenic	RNU6-2(dist=11962),PIAS1(dist=202227)	15	A	G	keep		0.1141	1.0721		0.567397	1.01561
rs4962112	133951655	intergenic	MED27(dist=6560),NTNG2(dist=75500)	9	T	C			0.1145	1.0496		0.0136109	0.955974
rs1888171	27677159	intergenic	C9orf72(dist=113295),LINGO2(dist=260925)	9	T	C			0.1146	0.9526		0.505713	0.987702
rs1999047	26499378	intergenic	LOC100506422(dist=390972),CAAP1(dist=331305)	9	T	C	keep		0.1147	1.0504		0.953695	0.998921
rs1729112	13240892	intronic	DLC1	8	G	A	keep		0.1149	1.0731		0.00177689	0.917047
rs798104	28894118	intergenic	LOC100288637(dist=41617),HERC2P10(dist=3413)	15	T	C	keep		0.115	1.0808		0.713708	1.01073
rs1015059	36403640	intronic	C6orf222	6	A	G	keep		0.1154	0.9371		0.353716	0.977204
rs1432675	159231052	upstream	LOC101927766	5	A	G	keep		0.1157	1.0631		0.911521	0.997396
rs4524833	136995492	intergenic	KHDRBS3(dist=266458),LOC101927915(dist=1492034)	8	G	A			0.1159	1.0537		0.21712	0.97614
rs6810537	113462714	intronic	ALPK1	4	T	C			0.1159	1.0522		0.262005	1.02212
rs12459507	2175387	intronic	DOT1L	19	C	A			0.1161	1.0933		0.302132	0.965933
rs6868855	91419741	intergenic	ARRDC3-AS1(dist=667453),NR2F1-AS1(dist=1351077)	5	T	C			0.1167	0.9508		0.788125	0.994802
rs384974	167608408	intergenic	TCP10L2(dist=92022),UNC93A(dist=16385)	6	C	T	keep		0.1172	1.0532		0.158359	0.972967
rs946067	55002303	intergenic	TBPL2(dist=25287),KTN1-AS1(dist=110325)	14	A	C	keep		0.1172	0.9395		0.0517762	0.95483
rs7997858	28070709	intergenic	FLT1(dist=103444),POMP(dist=60432)	13	A	G	keep		0.1174	1.0543		0.0412419	0.959012
rs12554150	26520622	intergenic	LOC100506422(dist=412216),CAAP1(dist=310061)	9	C	T			0.1178	1.0503		0.825499	0.995873
rs632317	15345480	intergenic	TTC39B(dist=48122),SNAPC3(dist=67302)	9	G	T	keep		0.1184	0.9481		0.639741	1.00933
rs7118200	110738660	intronic	POU2AF1	11	T	C	keep		0.1186	0.9124		0.743792	1.01189
rs10848813	3125588	intronic	TSPAN9	12	G	A	keep		0.1187	1.0502		0.240583	0.978143
rs1516032	60088543	intergenic	SLC16A7(dist=1618641),FAM19A2(dist=299753)	12	G	A	keep		0.1188	1.0523		0.227427	0.976514
rs2040339	126346829	intronic	KIRREL3	11	A	G			0.1188	0.9207		0.798669	0.992138
rs1253784	66689986	intronic	KDM2A	11	A	C	keep		0.1189	0.8172		0.819764	0.981599
rs4785061	58348750	intergenic	APOOP5(dist=2154),LOC101927580(dist=98008)	16	A	G	keep		0.119	0.9514		0.0802286	1.03423
rs2925276	23399395	intergenic	UBE3A(dist=164127),ATP10A(dist=75558)	15	C	T	keep		0.1198	0.9288		0.156442	0.959721
rs4558486	72543302	intergenic	LOC400661(dist=8722),LOC100131655(dist=92374)	18	T	C	keep		0.12	1.0859		0.914126	0.996984
rs4940915	55750522	intergenic	PMAIP1(dist=28004),MC4R(dist=439022)	18	T	C	keep		0.1201	0.9436		0.294766	0.976289
rs7082071	6510593	intronic	PRKCQ	10	A	G	keep		0.1206	1.0596		0.289584	1.02407
rs7477280	51827941	intronic	SGMS1	10	T	C	keep		0.121	0.9357		0.949414	1.00171
rs12426955	57599418	intronic	LRIG3	12	T	G	keep		0.1225	0.9435		0.11379	0.964765
rs3126042	155017159	intergenic	CNKSR3(dist=143714),SCAF8(dist=79045)	6	C	T	keep		0.1225	0.9439		0.0998868	0.966538
rs11648508	56621014	intronic	MMP15	16	G	T	keep		0.123	1.0552		0.828428	1.00433
rs6014500	53805214	intergenic	LINC01441(dist=328072),CBLN4(dist=200606)	20	A	C	keep		0.1232	0.9376		0.447967	0.98373
rs12311381	85959439	intergenic	MGAT4C(dist=202627),MKRN9P(dist=741355)	12	A	C			0.1234	0.9508		0.0109739	0.951675
rs2899046	56470027	intergenic	EXOC1(dist=4026),CEP135(dist=39704)	4	C	T	keep		0.1234	0.9205		0.154241	0.956989
rs12612045	202573779	intergenic	CDK15(dist=105261),FZD7(dist=33776)	2	T	G	keep		0.1235	0.9528		0.54511	1.0114
rs1929443	76933799	intronic	LRRTM4	2	C	T			0.1238	0.941		0.233575	0.971954
rs777601	116399878	intergenic	CSMD3(dist=1881460),TRPS1(dist=90022)	8	G	A	keep		0.124	0.8968		0.536293	0.974956
rs4823169	42641423	intergenic	PNPLA5(dist=22197),PNPLA3(dist=9529)	22	G	T	keep		0.1241	0.953		0.570881	0.99
rs7938406	112328005	intergenic	LOC387810(dist=396270),LOC101928847(dist=7207)	11	C	T			0.1243	1.0512		0.848045	0.996374
rs4668123	169761751	exonic	LRP2	2	T	C	keep		0.1246	0.9471		0.728546	0.992969
rs4302941	17762909	intronic	SH3GL2	9	G	A			0.1247	1.0481		0.119965	0.97174
rs7148489	33777734	intergenic	EGLN3(dist=287699),SPTSSA(dist=194161)	14	C	T	keep		0.1251	1.0672		0.279108	1.02707
rs9317079	58919865	intergenic	LINC00374(dist=1214613),DIAPH3(dist=217859)	13	A	G	keep		0.1259	1.0491		0.314069	1.01923
rs6821574	165021304	intronic	42430	4	G	A	keep		0.127	1.0488		0.287399	1.01965
rs1296720	3813643	intronic	CREBBP	16	G	T	keep		0.1275	1.0613		0.902094	0.997189
rs9325432	197358504	ncRNA_intronic	LINC00885	3	C	T	keep		0.1276	1.0714		0.937389	1.00217
rs2832504	30247733	intergenic	GRIK1(dist=13580),CLDN17(dist=212379)	21	C	T			0.1286	1.0551		0.0519907	0.959362
rs13020779	232857844	intronic	DIS3L2	2	G	A	keep		0.1287	0.9458		0.431722	0.982828
rs12953405	14813578	intronic	ANKRD30B	18	A	G	keep		0.129	1.0718		0.275537	1.02899
rs4736788	40947586	intergenic	ZMAT4(dist=73086),SFRP1(dist=291047)	8	T	C	keep		0.1291	1.0539		0.291491	1.02247
rs6806286	132942878	intronic	CPNE4	3	T	C	keep		0.1292	1.0492		0.888221	1.00267
rs10497702	190053411	intergenic	WDR75(dist=4878),SLC40A1(dist=80150)	2	C	T	keep		0.1304	0.94		0.203294	0.969804
rs348729	85453613	intergenic	LOC101928978(dist=14267),NKX6-1(dist=179847)	4	A	G	keep		0.1309	0.9117		0.0495672	1.06251
rs6998429	3514642	intronic	CSMD1	8	T	C	keep		0.1315	1.0611		0.0180386	1.05652
rs4897646	135034253	intergenic	LOC101927822(dist=50421),ZFAT(dist=524960)	8	T	G			0.1321	0.9532		0.102186	1.03178
rs2953083	121753341	intronic	TFCP2L1	2	A	C	keep		0.1324	1.0472		0.268925	0.979772
rs2875237	7332086	intronic	GRM7	3	A	G	keep		0.1325	0.9332		0.819824	0.99383
rs2010259	150427168	intronic	ULBP3	6	A	G	keep		0.1331	1.0483		0.286749	1.02035
rs6485848	48498093	intergenic	OR4A47(dist=30243),TRIM49B(dist=511635)	11	T	G			0.1342	1.0749		0.573152	0.984515
rs6910129	90740308	intronic	BACH2	6	C	T	keep		0.1343	1.1006		0.823256	1.00727
rs1433363	74750874	intronic	NAP1L1	12	C	T	keep		0.1344	1.0667		0.487062	1.01619
rs2809430	128047790	intergenic	PBX3(dist=278314),LOC101929116(dist=24434)	9	T	C	keep		0.1345	1.0481		0.499852	1.01274
rs1482875	6028665	intergenic	NRN1(dist=75828),F13A1(dist=60645)	6	T	C	keep		0.1347	0.9498		0.0946615	0.964761
rs2338105	190924958	intergenic	LINC01262(dist=105324),LINC01596(dist=114706)	4	C	T	keep		0.135	0.9507		0.67216	1.00849
rs4905092	93369983	intergenic	PRIMA1(dist=45464),FAM181A-AS1(dist=70846)	14	G	T	keep		0.135	1.0469		0.705281	0.993008
rs1010504	82922818	intergenic	SNX16(dist=5742),LINC01419(dist=1555730)	8	T	C	keep		0.1352	0.9175		0.526376	0.978057
rs10923673	119117786	intergenic	SPAG17(dist=588415),TBX15(dist=109403)	1	G	T			0.1352	0.9305		0.25669	0.967615
rs522414	76444304	intronic	ST6GALNAC3	1	A	G			0.1362	0.9358		0.173866	1.03742
rs8111785	12158369	intronic	ZNF136	19	T	G			0.1363	1.0704		0.651278	0.987139
rs2350289	65812942	intronic	EYS	6	G	T	keep		0.1364	0.9182		0.0851338	0.944399
rs13250690	102427391	intergenic	ZNF706(dist=139923),NACAP1(dist=22906)	8	A	G			0.1368	0.9433		0.694242	1.0089
rs1953433	32515449	intronic	NPAS3	14	A	G	keep		0.1369	0.9357		0.783929	0.992498
rs4713791	34524871	intergenic	RPS10-NUDT3(dist=22991),PACSIN1(dist=16945)	6	T	C	keep		0.1374	0.9403		0.556732	0.985312
rs2269196	101475081	intronic	COX15	10	C	T	keep		0.1382	0.9475		0.806845	1.00528
rs4937523	129852400	downstream	ADAMTS15	11	T	G	keep		0.1385	0.9524		0.828399	0.995721
rs155069	190631299	intergenic	TPRG1(dist=107334),TP63(dist=200611)	3	T	C	keep		0.1386	1.0472		0.129401	0.972486
rs1691228	245209155	ncRNA_intronic	ZNF670-ZNF695	1	A	G	keep		0.1386	1.1276		0.199853	0.942539
rs7658770	113459586	intronic	ALPK1	4	G	T	keep		0.1386	1.0497		0.195771	1.02486
rs4846445	216131453	intergenic	SPATA17(dist=23335),LINC00210(dist=1412)	1	G	A	keep		0.1387	1.056		0.155697	0.96998
rs7766109	6201832	intronic	F13A1	6	A	G	keep		0.1398	1.0461		0.878783	0.997179
rs12513097	127825161	intergenic	MIR2054(dist=1177249),INTU(dist=948376)	4	A	G	keep		0.1406	1.0577		0.322744	1.02203
rs1572962	90079925	intergenic	LINC01049(dist=94329),LINC00410(dist=261284)	13	C	T	keep		0.1406	0.9483		0.663125	1.00779
rs3786305	11973565	intronic	IMPA2	18	A	G	keep		0.1407	1.08		0.372967	0.97236
rs2746225	5138945	ncRNA_intronic	LYRM4-AS1	6	G	A			0.1412	1.0532		0.751143	1.00679
rs1017078	44994009	intergenic	LEUTX(dist=25394),DYRK1B(dist=13818)	19	A	G	keep		0.1413	0.9471		0.0122545	0.945919
rs1014704	1563695	intergenic	LINC00470(dist=214065),METTL4(dist=963829)	18	G	A	keep		0.142	0.956		0.529201	0.988549
rs10240737	131715919	intronic	PLXNA4	7	G	A	keep		0.1422	0.9309		0.465533	0.979512
rs7550138	151956637	intergenic	NPR1(dist=23545),INTS3(dist=10554)	1	G	T	keep		0.1424	0.9558		0.217483	0.977505
rs6443746	182761190	ncRNA_intronic	SOX2-OT	3	T	C	keep		0.1425	1.0732		0.195429	1.03831
rs541805	25924932	intergenic	LINC01241(dist=121966),LOC100506422(dist=131741)	9	C	T			0.1426	0.9457		0.312427	1.02401
rs7021322	14293488	intronic	NFIB	9	T	C	keep		0.1428	0.9079		0.0671384	0.927862
rs2074142	24709110	intronic	DFNA5	7	T	C	keep		0.1432	0.9503		0.0508884	0.96119
rs1884885	31341559	intronic	BPIFB1	20	T	C			0.1436	1.0601		0.33045	1.0242
rs2292645	73905790	intronic	PGS1	17	G	A	keep		0.1436	0.9486		0.13541	0.968237
rs12617869	187816146	intergenic	ZSWIM2(dist=394004),CALCRL(dist=98789)	2	G	T	keep		0.1438	0.9522		0.474033	0.985782
rs2275682	195847296	intronic	LSG1	3	C	T	keep		0.1438	0.9415		0.30486	0.974691
rs2375800	187651179	ncRNA_intronic	F11-AS1	4	G	A	keep		0.1438	0.9441		0.507276	0.985095
rs2171319	172768668	intergenic	DLX2-AS1(dist=85712),ITGA6(dist=231660)	2	C	T	keep		0.1442	0.9136		0.480025	1.02698
rs2832505	30249904	intergenic	GRIK1(dist=15751),CLDN17(dist=210208)	21	T	C	keep		0.1447	1.0545		0.0461263	0.958288
rs1950706	49591318	ncRNA_intronic	LINC01599	14	T	C	keep		0.1453	0.8846		0.65672	0.978985
rs2131218	78364971	ncRNA_intronic	KCNMA1-AS1	10	T	C	keep		0.1456	1.0618		0.236676	1.02967
rs4129215	97749746	intergenic	PDHA2(dist=768098),STPG2-AS1(dist=757354)	4	A	C			0.1456	0.92		0.697709	0.987031
rs538977	76442830	intronic	ST6GALNAC3	1	T	C			0.146	0.9372		0.184365	1.03655
rs2117018	85954340	intergenic	MGAT4C(dist=197528),MKRN9P(dist=746454)	12	G	T	keep		0.1461	0.9537		0.0109649	0.951669
rs6493552	50382904	intergenic	MYO5C(dist=7617),MYO5A(dist=3869)	15	A	C	keep		0.1464	1.0703		0.861085	0.995376
rs6979091	107438597	intergenic	LAMB1(dist=7557),LAMB4(dist=12635)	7	G	T	keep		0.1464	0.9513		0.20914	1.02606
rs6857559	189357905	intergenic	TRIML1(dist=52262),LINC01060(dist=255821)	4	T	C	keep		0.1475	1.0466		0.27767	0.981079
rs467139	72005173	intronic	PDE2A	11	G	A	keep		0.1477	1.0552		0.49991	0.985371
rs730594	5210852	intronic	FARS2	6	T	C			0.1481	1.0513		0.339929	1.0202
rs7327124	114071257	intronic	UPF3A	13	C	T			0.1485	1.0623		0.577755	0.98695
rs319868	78066487	intronic	MAGI2	7	C	T	keep		0.149	0.9502		0.531984	1.01318
rs1549519	51112786	intergenic	MMD(dist=258446),TMEM100(dist=39201)	17	G	A	keep		0.1493	1.0589		0.837034	1.00498
rs34061	12940134	intergenic	ARL4A(dist=243051),ETV1(dist=957247)	7	G	T	keep		0.1494	0.9387		0.756749	0.991877
rs8095358	74777090	intergenic	LINC01029(dist=942419),SALL3(dist=64173)	18	A	G			0.1494	1.0855		0.8024	0.991057
rs10469868	41237221	intergenic	SLC8A1(dist=644142),LOC388942(dist=720978)	2	G	T	keep		0.15	1.0605		0.383909	1.01866
rs9910112	51146409	intergenic	MMD(dist=292069),TMEM100(dist=5578)	17	G	T			0.1501	1.0782		0.359452	1.02967
rs6031752	42767888	intergenic	LINC01260(dist=34094),KCNK15-AS1(dist=6029)	20	A	C	keep		0.1503	1.0909		0.767428	1.01077
rs10511585	13962573	intergenic	LINC00583(dist=26967),NFIB(dist=109269)	9	C	T	keep		0.1504	1.0642		0.632846	1.01267
rs4624284	42584602	intronic	ST8SIA5	18	T	C	keep		0.1504	0.9519		0.406524	1.01552
rs9966405	74738130	intergenic	LINC01029(dist=903459),SALL3(dist=103133)	18	T	C	keep		0.1505	1.0774		0.263549	1.03767
rs1935634	92156214	intergenic	RGMA(dist=722767),LOC101927153(dist=44579)	15	T	C	keep		0.1506	1.0463		0.977649	1.00053
rs4788683	71555248	intronic	ZFHX3	16	T	G	keep		0.1506	0.9555		0.540129	0.989319
rs9314296	21990627	intronic	DMTN	8	A	C	keep		0.1507	0.9429		0.211528	1.02823
rs10166046	232269228	intergenic	C2orf57(dist=101990),PTMA(dist=12251)	2	G	A			0.1512	0.9496		0.25208	0.976033
rs3117972	21440423	intergenic	LINC00424(dist=90124),LINC00540(dist=242001)	13	C	T			0.1512	1.0789		0.182234	1.04237
rs4144862	172641670	intergenic	MIR6082(dist=297652),GALNTL6(dist=329480)	4	G	T	keep		0.1512	1.0576		0.816382	0.994633
rs2224954	17761828	intronic	SH3GL2	9	C	A	keep		0.1513	1.0448		0.127357	0.972277
rs8017448	74942281	intergenic	LINC01220(dist=109417),JDP2(dist=21981)	14	T	C	keep		0.1514	0.9197		0.550996	0.983161
rs9311835	62019648	intronic	PTPRG	3	C	T			0.152	0.9396		0.136641	1.03976
rs4885062	72543997	intronic	KLF5	13	G	T	keep		0.1523	0.9548		0.364606	1.01794
rs806365	88902668	intergenic	SPACA1(dist=69399),CNR1(dist=3636)	6	T	C	keep		0.1523	0.957		0.534691	1.0116
rs10504132	52949344	intronic	PCMTD1	8	T	C	keep		0.1524	1.0931		0.136096	0.946213
rs94577	104971570	intergenic	NONE(dist=NONE),HACE1(dist=311091)	6	T	G			0.1524	1.0469		0.025477	1.04428
rs9319053	83989190	ncRNA_intronic	LINC00333	13	A	G	keep		0.1527	0.9449		0.269094	0.973829
rs9353441	64788974	intronic	EYS	6	G	A			0.153	1.0469		0.177326	1.0263
rs1403588	23849121	ncRNA_exonic	LOC100128714	15	A	G	keep		0.1532	1.0784		0.0379284	1.06658
rs1668586	40074870	exonic	PLA2G4E	15	G	A	keep		0.1532	0.9389		0.606948	1.01357
rs749516	98112073	intergenic	LYSMD4(dist=20901),DNM1P46(dist=35811)	15	G	A	keep		0.1534	0.9525		0.101358	0.96735
rs744492	41780633	intergenic	LRFN5(dist=337129),NONE(dist=NONE)	14	A	G			0.1535	0.943		0.253852	1.02802
rs2296845	109898948	intronic	COL4A2	13	C	A	keep		0.1538	0.957		0.34148	0.98261
rs724514	58875714	intergenic	LOC101929488(dist=435745),LINC01602(dist=177757)	8	T	C	keep		0.1539	0.9512		0.68325	1.00864
rs1340546	50621602	ncRNA_intronic	LINC00371	13	G	A	keep		0.1543	0.9566		0.234628	0.97918
rs6428583	90466468	intergenic	ZNF326(dist=199786),BARHL2(dist=483699)	1	T	C	keep		0.1543	0.9562		0.753701	1.00588
rs602991	56553665	intergenic	OR5AK2(dist=39771),OR5AK4P(dist=7920)	11	G	T	keep		0.1548	0.9566		0.402113	1.01583
rs6070383	56221210	intergenic	C20orf85(dist=51621),ANKRD60(dist=3378)	20	T	C	keep		0.155	0.9447		0.999754	1.00001
rs10848530	1560401	intronic	FBXL14	12	C	T	keep		0.1551	1.0839		0.58151	1.01409
rs7829491	144860253	downstream	CCDC166	8	T	C	keep		0.1551	0.9341		0.18966	0.961162
rs270695	104899340	intergenic	NONE(dist=NONE),HACE1(dist=383321)	6	G	A	keep		0.1555	1.0475		0.062009	1.03767
rs6468122	32658869	intronic	NRG1	8	T	C			0.1559	1.0477		0.915328	0.997909
rs647879	2184902	intergenic	LINC00470(dist=835272),METTL4(dist=342622)	18	G	A	keep		0.1567	0.9573		0.432367	0.985794
rs1219937	25891396	intergenic	LINC01241(dist=88430),LOC100506422(dist=165277)	9	T	C	keep		0.1568	0.9394		0.990374	1.00033
rs4400445	7548261	intergenic	KDM4C(dist=382613),TMEM261(dist=238230)	9	T	C			0.1571	1.0602		0.161783	0.966084
rs1346441	134558015	intronic	C5orf66	5	G	A			0.1572	0.9565		0.509466	1.01259
rs1178121	18729177	intronic	HDAC9	7	A	C	keep		0.1581	0.9502		0.982004	0.999517
rs4759257	55510569	intergenic	HSD17B6(dist=42728),SDR9C7(dist=92636)	12	G	A	keep		0.1581	1.058		0.413987	0.980672
rs2279571	62529736	intronic	CLVS1	8	C	T	keep		0.1583	0.9507		0.938742	1.00162
rs10171287	150437699	intergenic	LOC101929231(dist=24705),RND3(dist=595254)	2	A	G	keep		0.1585	1.054		0.554265	0.986948
rs9458073	161326861	intergenic	PLG(dist=231786),MAP3K4(dist=5888)	6	G	A	keep		0.1588	0.9457		0.221483	1.02959
rs6079381	14212636	intronic	MACROD2	20	T	G			0.1594	1.083		0.85338	0.993975
rs12567890	230873627	intergenic	SIPA1L2(dist=155650),LOC101927683(dist=55996)	1	A	G	keep		0.1595	1.0589		0.29388	0.977381
rs9284211	103469349	intergenic	LINC01309(dist=591313),DAOA-AS1(dist=1440058)	13	A	C	keep		0.1595	0.9282		0.53198	0.980337
rs1923868	103620989	intergenic	LINC01309(dist=742953),DAOA-AS1(dist=1288418)	13	C	A	keep		0.1598	1.054		0.0401193	0.954383
rs2255734	36333779	intronic	SETD4	21	C	T	keep		0.1599	0.9576		0.0560995	0.965252
rs6963568	18803226	intronic	HDAC9	7	A	G			0.1601	0.9512		0.645733	1.00983
rs11764116	18766938	intronic	HDAC9	7	T	G			0.1602	0.9489		0.643894	0.989795
rs4678615	33750792	intergenic	CLASP2(dist=16083),PDCD6IP(dist=64275)	3	T	G	keep		0.1602	0.9278		0.617197	0.984059
rs1356758	50449733	intergenic	C8orf22(dist=298538),SNTG1(dist=535169)	8	T	C	keep		0.1613	1.0567		0.578973	1.01288
rs6718438	232863810	intronic	DIS3L2	2	C	T			0.1617	0.9501		0.322652	0.978465
rs6495364	77154848	intronic	RASGRF1	15	T	C	keep		0.162	0.9413		0.171605	1.03614
rs10757612	26541726	intergenic	LOC100506422(dist=433320),CAAP1(dist=288957)	9	A	C			0.1622	0.957		0.538429	0.988341
rs10488716	110281747	intergenic	ARHGAP20(dist=192625),C11orf53(dist=350170)	11	A	G	keep		0.1627	1.1068		0.855271	0.992494
rs1953805	102643186	intergenic	MURC(dist=252696),PLPPR1(dist=187666)	9	C	A	keep		0.1628	0.9553		0.0356164	1.04253
rs7711412	167529501	intronic	TENM2	5	G	T	keep		0.163	0.9554		0.0694907	0.965174
rs4738610	58802907	intergenic	LOC101929488(dist=362938),LINC01602(dist=250564)	8	G	A	keep		0.1636	0.9576		0.224703	0.977731
rs1817686	137409210	intergenic	CREB3L2(dist=71823),AKR1D1(dist=2508)	7	T	C	keep		0.1647	0.9574		0.664596	1.00824
rs7864493	71357167	intronic	APBA1	9	A	G	keep		0.1647	1.0478		0.689726	0.992444
rs849776	12609921	intronic	SCIN	7	A	G	keep		0.1648	1.0607		0.734922	1.00838
rs967226	93348275	intergenic	MIR7641-2(dist=99360),LOC102724710(dist=298572)	8	T	C	keep		0.1648	0.9441		0.57651	0.985639
rs11149932	75475747	intergenic	MIR4719(dist=15330),MON1B(dist=306570)	16	C	T	keep		0.1653	0.9457		0.808616	1.00579
rs9321351	132927116	intergenic	TAAR8(dist=10563),TAAR6(dist=6038)	6	A	C	keep		0.1653	0.9584		0.649628	0.991625
rs10486074	13747358	intergenic	ARL4A(dist=1050275),ETV1(dist=150023)	7	T	C	keep		0.1655	1.0633		0.999725	0.999991
rs11139921	84937939	intergenic	RASEF(dist=70076),FRMD3(dist=109786)	9	A	G			0.1655	0.9585		0.0985836	0.970057
rs2276118	67045170	exonic	CABP2	11	G	A	keep		0.1657	0.9575		0.141102	1.02719
rs4974283	70396248	intergenic	LINC01212(dist=249107),FOXP1(dist=690307)	3	T	C	keep		0.1658	1.0443		0.564408	0.989196
rs10867158	90961462	intronic	SHC3	9	A	G			0.1663	1.0524		0.0616422	0.960618
rs1403606	239840879	intronic	HDAC4	2	G	A	keep		0.1663	0.9422		0.831201	1.00551
rs4263115	126342031	intergenic	CNTNAP5(dist=952607),GYPC(dist=787950)	2	A	G	keep		0.1663	1.0584		0.476562	1.01773
rs9787392	119102464	intergenic	SPAG17(dist=573093),TBX15(dist=124725)	1	G	A	keep		0.1666	0.9394		0.0624838	0.950443
rs10883130	100308057	intronic	HPSE2	10	C	T	keep		0.1667	0.9582		0.507241	0.987808
rs10486394	20395678	intronic	ITGB8	7	C	T	keep		0.167	1.046		0.811648	0.995397
rs17543981	68887546	intronic	ARHGAP25	2	G	T	keep		0.1676	0.9578		0.272196	0.97973
rs6096477	49616647	intergenic	NFATC2(dist=3870),ATP9A(dist=30074)	20	C	A	keep		0.1677	1.0475		0.517448	1.01306
rs477461	8160149	intergenic	GATA3(dist=2979),LINC00708(dist=181152)	10	G	A	keep		0.1679	1.0586		0.224936	0.970383
rs2059117	181678796	intergenic	NONE(dist=NONE),LINC00290(dist=543441)	4	C	A	keep		0.1682	1.0473		0.362567	0.981832
rs3787524	60848136	intronic	NTSR1	20	A	C	keep		0.1683	0.9494		0.911603	1.00253
rs885097	68505979	intergenic	WLS(dist=35107),RPE65(dist=161116)	1	G	T	keep		0.1683	1.0563		0.979949	1.0006
rs1602899	16844114	intergenic	MSR1(dist=749443),FGF20(dist=50591)	8	T	C	keep		0.1685	0.9447		0.972141	1.00085
rs3741189	66752179	exonic	KDM2A	11	T	C			0.1686	0.8361		0.829401	0.982688
rs10411434	53002354	intergenic	TPRX1(dist=3681),CRX(dist=14557)	19	A	G	keep		0.1688	0.9351		0.386117	0.975025
rs2569537	11101053	intronic	LDLR	19	T	C	keep		0.169	0.9527		0.394385	0.98209
rs6577648	135555688	intergenic	LOC101927822(dist=571856),ZFAT(dist=3525)	8	T	G	keep		0.1693	1.044		0.0732002	1.03147
rs10948475	49098263	intergenic	PTCHD4(dist=953879),MUT(dist=407769)	6	C	T	keep		0.1694	1.0439		0.809128	0.995521
rs682509	66700430	intronic	KDM2A	11	A	G			0.1694	0.8351		0.794308	0.979169
rs1445454	58392461	intergenic	APOOP5(dist=45865),LOC101927580(dist=54297)	16	G	A			0.17	0.9449		0.289413	1.0263
rs171842	57968238	intronic	CDH26	20	G	A	keep		0.1701	1.092		0.595333	1.01954
rs4554495	113712013	intronic	CSMD3	8	C	T	keep		0.1706	0.9588		0.528071	0.988329
rs219505	21371632	intergenic	TDRD15(dist=150889),LOC645949(dist=392179)	2	G	A	keep		0.171	0.9556		0.293814	0.979256
rs1490452	44003304	intronic	KCTD8	4	A	G	keep		0.1715	1.0428		0.248256	0.978946
rs216244	180595	intronic	SLC6A12	12	T	G	keep		0.1716	0.959		0.229899	1.02243
rs2025689	85052749	intronic	LPAR3	1	T	C	keep		0.1719	0.9463		0.304376	1.02435
rs1474240	20902497	intergenic	LOC286114(dist=5587),LOC101929172(dist=297533)	8	C	T			0.172	1.0493		0.360712	1.01954
rs2693946	5584763	intergenic	ACTB(dist=48005),FSCN1(dist=14199)	7	T	C			0.1722	1.0428		0.860953	0.996777
rs883731	229789287	intronic	PID1	2	A	G	keep		0.1724	0.9581		0.204914	1.02388
rs9872658	59616409	intergenic	C3orf67(dist=605654),FHIT(dist=93667)	3	G	A	keep		0.1724	1.061		0.634973	1.01263
rs2060428	136633415	intronic	SPOCK1	5	T	C			0.173	1.0451		0.287541	0.979583
rs869422	40843127	intronic	ZMAT4	8	G	A	keep		0.1731	1.0505		0.21177	1.02822
rs1462476	77572235	intergenic	IMPG1(dist=733120),HTR1B(dist=655049)	6	G	T	keep		0.1733	1.047		0.142591	0.971061
rs9517337	97979648	intronic	STK24	13	A	C	keep		0.1735	1.0433		0.505002	1.01248
rs3734010	96544548	intronic	RIOK2	5	C	A	keep		0.1736	1.0425		0.0166789	1.04522
rs10958357	54483026	intergenic	OPRK1(dist=156216),ATP6V1H(dist=307630)	8	C	T	keep		0.1739	1.0444		0.650786	0.991342
rs4433188	136954254	intergenic	KHDRBS3(dist=225220),LOC101927915(dist=1533272)	8	G	A			0.1739	1.046		0.255449	0.977435
rs3827673	114976724	intronic	FKBP15	9	G	A	keep		0.1743	0.9585		0.625969	0.990809
rs474019	24076330	intergenic	HDGFL1(dist=1397601),NRSN1(dist=158063)	6	C	T	keep		0.1743	0.9563		0.822847	1.00446
rs3737434	43310211	intronic	PKNOX1	21	G	A	keep		0.1745	1.0449		0.316448	1.0198
rs10485756	12438053	intergenic	BTBD3(dist=582810),LOC101929486(dist=355799)	20	C	A	keep		0.1753	0.9338		0.339801	0.970984
rs7661193	121888674	intronic	PRDM5	4	C	A	keep		0.1756	0.9498		0.378282	0.980393
rs7524751	73804142	intergenic	LINC01360(dist=226994),LRRIQ3(dist=460148)	1	T	C	keep		0.1758	0.9234		0.698063	1.01388
rs10242861	67020190	intergenic	LINC01372(dist=577744),LOC102723427(dist=102485)	7	A	G	keep		0.1761	1.0422		0.540363	0.988814
rs2381497	39931896	intergenic	RHOH(dist=9117),LOC101060498(dist=72081)	4	G	A	keep		0.1767	1.0432		0.302709	0.980565
rs9614	11633148	exonic	FBXO2	1	C	A	keep		0.1767	0.9501		0.805504	0.994346
rs2326886	130329181	intergenic	TMEM244(dist=105072),L3MBTL3(dist=52240)	6	A	G	keep		0.1771	0.9596		0.98218	0.999592
rs1590946	77596087	ncRNA_intronic	RNF219-AS1	13	C	T			0.1772	0.9573		0.368933	1.01757
rs869111	245818990	exonic	OR2G2	1	A	G	keep		0.1772	1.042		0.638082	1.00848
rs11654929	72820946	intronic	42622	17	A	G	keep		0.1774	0.9514		0.766968	1.00663
rs7076492	19067341	intergenic	ARL5B(dist=60395),MALRD1(dist=310365)	10	T	C	keep		0.1775	0.9525		0.66736	0.990794
rs2115048	139380277	intronic	NRG2	5	C	T	keep		0.178	0.9587		0.66014	0.991803
rs7304054	14867330	exonic	C12orf60	12	G	A	keep		0.1787	0.9439		0.909146	1.00299
rs12552974	102715734	intergenic	MURC(dist=325244),PLPPR1(dist=115118)	9	A	G			0.1791	0.9578		0.0816444	1.03429
rs964496	94379307	intergenic	MIR3685(dist=151416),METAP2(dist=12646)	12	T	C			0.1791	0.9339		0.411987	0.976107
rs10805125	44005235	intronic	KCTD8	4	T	C			0.1792	1.042		0.226512	0.977964
rs17692219	31013130	intronic	TSPAN11	12	A	G	keep		0.1793	1.0672		0.646868	1.01293
rs12432554	33896078	intergenic	EGLN3(dist=406043),SPTSSA(dist=75817)	14	A	G	keep		0.1795	1.0506		0.667126	1.00721
rs7139251	26891672	intergenic	ITPR2(dist=14274),ASUN(dist=57707)	12	G	A	keep		0.1798	1.0687		0.823625	0.993238
rs9381262	43983427	ncRNA_intronic	LINC01512	6	A	G	keep		0.1801	1.0424		0.329938	1.01823
rs279968	94129515	intergenic	MIR8084(dist=18272),C8orf87(dist=85985)	8	C	A	keep		0.181	1.0419		0.634012	1.00848
rs1729161	13134018	intronic	DLC1	8	A	C			0.1815	0.9598		0.922072	1.00181
rs4959715	2678168	intronic	MYLK4	6	T	C	keep		0.1817	1.0417		0.0544451	0.965414
rs7465283	39669024	intronic	ADAM18	8	A	G			0.1824	1.064		0.365891	0.974091
rs7900909	66118478	intergenic	REEP3(dist=1063589),ANXA2P3(dist=136813)	10	C	T	keep		0.1825	1.06		0.453993	1.0192
rs9840469	69357004	intronic	FRMD4B	3	T	C	keep		0.1832	0.9594		0.574815	1.0095
rs4687090	190921673	intronic	TP63	3	A	G	keep		0.1833	1.042		0.920423	0.998151
rs10491772	14540138	intergenic	NFIB(dist=151156),ZDHHC21(dist=60931)	9	C	T	keep		0.1836	1.0451		0.818063	1.00454
rs6602797	15085640	intergenic	MEIG1(dist=30784),OLAH(dist=40261)	10	C	A	keep		0.1836	1.0472		0.270147	0.979233
rs6983322	136979293	intergenic	KHDRBS3(dist=250259),LOC101927915(dist=1508233)	8	C	A			0.1836	1.0452		0.293688	0.979464
rs727479	49321839	intronic	CYP19A1	15	G	T	keep		0.1841	1.0433		0.442665	0.985452
rs10914986	34827868	intergenic	C1orf94(dist=370550),MIR552(dist=79919)	1	C	T			0.1847	1.042		0.592134	0.990708
rs807903	164507992	intergenic	QKI(dist=588374),MEAT6(dist=618864)	6	T	G	keep		0.1854	0.9525		0.642063	1.01028
rs1901694	124621473	intergenic	SPRY1(dist=77108),LINC01091(dist=171917)	4	C	T	keep		0.1857	1.0508		0.486038	1.01576
rs17684592	126295139	intronic	GRM8	7	A	C	keep		0.1858	1.0439		0.0641508	0.964868
rs2274058	97867381	intronic	FARP1	13	T	C	keep		0.1865	1.0477		0.913856	1.00235
rs7588344	75700066	intergenic	EVA1A(dist=49710),MRPL19(dist=27351)	2	T	C	keep		0.1876	1.0448		0.632207	1.00952
rs4531022	94937766	intergenic	TMEM67(dist=38243),MIR378D2(dist=59660)	8	T	C	keep		0.1879	0.9605		0.945025	1.00127
rs6122279	60894522	intergenic	LINC00659(dist=15869),MRGBP(dist=3728)	20	T	C	keep		0.1886	1.0965		0.612004	1.02352
rs9531312	81672023	intergenic	LINC00564(dist=972904),SLITRK1(dist=1677318)	13	C	T			0.1889	1.0443		0.621782	0.9906
rs9951817	11877388	intronic	MPPE1	18	C	T	keep		0.1894	1.0888		0.788158	0.990338
rs4749528	30416777	intergenic	KIAA1462(dist=28283),LOC101929279(dist=124010)	10	T	C	keep		0.1895	1.0433		0.356996	1.01778
rs11705225	32090604	intronic	LARGE	22	C	A	keep		0.1907	1.071		0.838832	1.00551
rs1356083	129575938	intergenic	RIMBP2(dist=7575),STX2(dist=264162)	12	A	C	keep		0.1907	0.9609		0.797439	1.00473
rs319424	53547301	intronic	ATP8B1	18	C	T	keep		0.1907	0.9521		0.740397	0.992465
rs4608363	74563413	intergenic	TERF2IP(dist=314571),CNTNAP4(dist=305264)	16	T	C	keep		0.191	0.9594		0.0219606	1.04408
rs306594	27500523	intergenic	ARNTL2-AS1(dist=9689),SMCO2(dist=10487)	12	T	G	keep		0.1916	0.9582		0.978629	0.999478
rs3934418	245827769	intergenic	OR2G2(dist=8531),OR2G3(dist=7742)	1	T	C			0.1917	1.0411		0.623082	1.00909
rs2596761	94377027	intergenic	MIR3685(dist=149136),METAP2(dist=14926)	12	A	G	keep		0.1928	0.9359		0.410191	0.976019
rs2127850	34872317	intergenic	LOC101928622(dist=1154407),ARAP2(dist=871698)	4	A	G	keep		0.193	1.0476		0.140777	1.03215
rs10512696	39459664	intronic	DAB2	5	A	G			0.1931	1.041		0.454337	1.01345
rs10429356	126150662	intronic	KIAA0196	8	C	T	keep		0.1932	0.9426		0.827146	0.994036
rs6489439	3097464	intronic	TSPAN9	12	C	T	keep		0.1933	1.043		0.451282	1.0148
rs17483781	108334471	intergenic	DKK2(dist=157569),PAPSS1(dist=419800)	4	C	T	keep		0.1938	1.042		0.221426	1.0235
rs4818950	44882234	exonic	KRTAP10-10	21	G	A	keep		0.1938	1.0432		0.675359	1.00791
rs9354868	63043165	intronic	KHDRBS2	6	C	T	keep		0.1938	0.96		0.347366	0.982879
rs1572307	119111770	intronic	ASTN2	9	A	G	keep		0.1939	1.0473		0.629337	1.01054
rs10507047	94128421	exonic	FGD6	12	C	T	keep		0.1941	0.9386		0.751608	1.0096
rs7604511	47394036	ncRNA_intronic	LOC101927043	2	G	A	keep		0.1943	0.9603		0.0173392	0.956515
rs2508678	93788997	intergenic	GPR83(dist=14764),MRE11A(dist=1118)	11	T	C	keep		0.1946	1.0417		0.48765	1.01321
rs11147321	113984542	intergenic	RASA3(dist=68345),CDC16(dist=33922)	13	G	A			0.1948	1.0755		0.378727	0.971868
rs1758799	100379511	intronic	GABBR2	9	T	C	keep		0.1948	0.9568		0.0975846	1.03411
rs7559792	101377041	intergenic	CREG2(dist=6644),RFX8(dist=3214)	2	A	G			0.1949	1.0405		0.341554	0.982718
rs3185701	94219391	UTR3	VEZT(NM_017599:c.*811T>C)	12	T	C			0.1951	0.9387		0.581852	1.01667
rs391070	21378334	intergenic	TDRD15(dist=157591),LOC645949(dist=385477)	2	A	C			0.1951	0.958		0.305888	0.979694
rs4854459	68901555	intronic	ARHGAP25	2	A	C			0.1951	0.9569		0.191356	1.02645
rs2668098	138983211	intergenic	LOC101927915(dist=488198),FAM135B(dist=228237)	8	T	C			0.1953	0.9253		0.0522981	0.932776
rs7257658	8059323	intronic	FBN3	19	T	G	keep		0.1953	0.9379		0.282919	0.968879
rs4706393	92286845	intergenic	MAP3K7(dist=933104),MIR4643(dist=1254)	6	C	T			0.1959	0.9487		0.0279255	0.948421
rs6803406	74071970	intergenic	PDZRN3-AS1(dist=312230),CNTN3(dist=322440)	3	A	C	keep		0.1959	0.9576		0.0495824	1.04061
rs6015338	56699540	ncRNA_exonic	STX16-NPEPL1	20	A	G	keep		0.196	1.0603		0.110119	1.04758
rs2953080	121733416	intronic	TFCP2L1	2	T	C	keep		0.197	1.0446		0.346925	0.982841
rs1445320	27000201	intergenic	FIBIN(dist=24993),BBOX1(dist=18884)	11	A	G	keep		0.1971	1.0418		0.562464	1.01096
rs2419034	26179095	intergenic	MIR302F(dist=46171),DSC3(dist=644234)	18	A	G	keep		0.1971	0.955		0.334626	0.97968
rs7684894	53932256	intergenic	SCFD2(dist=5257),FIP1L1(dist=6321)	4	T	C	keep		0.1975	1.0579		0.866608	1.00433
rs2054348	9228326	ncRNA_exonic	LOC157273	8	C	A	keep		0.1977	1.0616		0.227853	0.965478
rs10506877	81570085	intergenic	METTL25(dist=172938),TMTC2(dist=34980)	12	A	C	keep		0.1979	0.9422		0.128901	0.957786
rs6798671	29943282	intronic	RBMS3	3	T	C	keep		0.1982	1.051		0.315509	1.02351
rs1954488	61624620	intronic	SYT16	14	C	T	keep		0.1986	1.0404		0.504115	1.01246
rs1431748	48654506	intronic	DCC	18	G	T			0.1989	0.96		0.48164	1.01339
rs1554326	134614835	intronic	ST3GAL1	8	T	C	keep		0.1989	1.0428		0.851143	0.996397
rs6911532	164124182	intergenic	QKI(dist=204564),MEAT6(dist=1002674)	6	A	G			0.1993	0.942		0.274586	1.03053
rs2369105	4403987	intergenic	ZBTB49(dist=29573),NSG1(dist=34897)	4	T	C	keep		0.1998	1.0489		0.989147	0.9997
rs7246261	3516357	intergenic	MFSD12(dist=7775),HMG20B(dist=7586)	19	T	C	keep		0.2004	0.9195		0.556408	1.01326
rs1408886	89761876	intergenic	MIR622(dist=80344),LINC01049(dist=181667)	13	G	T	keep		0.2009	1.0435		0.0909122	0.96688
rs3759860	77389994	upstream	TMED3	15	A	G	keep		0.2009	0.9511		0.842169	0.99528
rs12466268	203219816	intronic	FAM117B	2	C	A	keep		0.201	0.9564		0.408356	1.0174
rs10520256	174370212	intronic	GALNT7	4	T	C			0.2014	0.9509		0.285436	1.02605
rs2540521	50173109	intergenic	DLEU1(dist=172329),DLEU7(dist=10054)	13	T	C	keep		0.2014	1.0407		0.150491	1.02547
rs468192	30146137	intronic	GRIK1	21	A	G			0.2015	1.0459		0.767169	0.993781
rs4660492	41174730	intergenic	CITED4(dist=74125),CTPS1(dist=42828)	1	T	C	keep		0.2019	0.9597		0.985873	0.99966
rs7525980	208223393	intronic	SYT14	1	G	A			0.2026	1.04		0.305109	0.981091
rs1878173	13617947	intronic	FBLN2	3	G	A	keep		0.2027	0.9618		0.428671	1.01279
rs551657	176166398	intergenic	LINC01574(dist=62870),UNC5A(dist=3768)	5	A	G	keep		0.2027	1.1085		0.996265	1.00022
rs2078869	18791496	intronic	HDAC9	7	C	T			0.2035	0.9554		0.658448	1.00947
rs3799584	166939116	intronic	RPS6KA2	6	G	A			0.2041	1.0433		0.140196	1.02987
rs1110524	64622142	intergenic	LINC00922(dist=454438),CDH5(dist=335869)	16	A	G	keep		0.2043	0.9548		0.0518208	1.04312
rs4710069	166915137	intronic	RPS6KA2	6	G	A	keep		0.2044	1.0427		0.0904884	1.03383
rs4699172	106509163	downstream	PPA2	4	A	C			0.2047	1.0587		0.0701149	1.05091
rs6677345	60353742	intergenic	C1orf87(dist=41712),LOC101926964(dist=544149)	1	C	T			0.2054	1.0461		0.672753	1.00894
rs1369353	54091718	intronic	LNX1	4	A	G	keep		0.2055	0.9519		0.803933	1.00591
rs3911720	86745113	intergenic	MKRN9P(dist=42494),C12orf50(dist=152834)	12	T	C			0.2057	0.936		0.555031	1.01811
rs7143339	45824963	ncRNA_intronic	LINC00871	14	G	A	keep		0.2062	0.9549		0.0836725	1.0394
rs4791250	60413607	intergenic	AMZ2P1(dist=11442),GNA13(dist=22262)	17	A	C	keep		0.2066	1.064		0.484033	0.979622
rs909795	27980692	intronic	EMID1	22	A	G	keep		0.207	0.9598		0.519726	0.987617
rs2241378	38394085	intronic	SLC7A10	19	T	C	keep		0.2072	0.9619		0.858575	0.996713
rs1465135	164115617	intergenic	QKI(dist=195999),MEAT6(dist=1011239)	6	G	A	keep		0.2073	0.9429		0.255761	1.03174
rs7761260	153633736	intergenic	RGS17(dist=139654),MIR7641-2(dist=149569)	6	C	T	keep		0.2073	1.06		0.0780821	1.04932
rs1401823	50452720	intergenic	C8orf22(dist=301525),SNTG1(dist=532182)	8	C	T			0.2074	1.0508		0.583646	1.01264
rs1572263	110687259	intronic	RBM15	1	C	T	keep		0.2074	0.958		0.900151	0.997446
rs2057673	88593197	intronic	ZNF804B	7	T	G	keep		0.2074	1.0465		0.618671	0.989281
rs1459790	71982434	intronic	NEGR1	1	T	C			0.2079	0.9601		0.348474	0.982164
rs7789085	100310762	UTR5	SRRT(NM_001128853:c.-386T>C,NM_001128852:c.-386T>C,NM_001128854:c.-386T>C,NM_015908:c.-386T>C)	7	T	C			0.208	0.9581		0.500022	1.01385
rs3773826	16609317	intronic	DAZL	3	A	G			0.2083	1.0674		0.00876793	0.927009
rs9496212	142341038	intergenic	MIR4465(dist=1294325),NMBR(dist=97400)	6	A	G	keep		0.2085	0.958		0.209373	0.974923
rs6963279	124957183	intergenic	LOC101928283(dist=150572),GRM8(dist=908705)	7	T	C	keep		0.2089	1.0567		0.376369	1.02291
rs6976095	125809889	intergenic	LOC101928283(dist=1003278),GRM8(dist=55999)	7	G	A	keep		0.2092	1.0434		0.585472	0.989022
rs761177	72720292	intronic	RIMS1	6	T	C	keep		0.2094	0.9392		0.293103	0.969573
rs722826	174334635	intronic	GALNT7	4	T	C	keep		0.2095	0.9519		0.358167	1.02223
rs4674424	220316180	intergenic	SLC4A3(dist=101234),MIR4268(dist=163287)	2	A	G	keep		0.2096	0.956		0.112037	0.966659
rs2393881	63875649	intronic	ZNF365	10	T	C	keep		0.2102	1.0443		0.536424	0.987239
rs2607060	95302512	intergenic	CDH17(dist=3805),GEM(dist=28149)	8	G	A	keep		0.2103	0.9447		0.368605	0.97548
rs9367646	55574331	intergenic	HMGCLL1(dist=22360),BMP5(dist=153865)	6	T	C			0.2105	0.9613		0.970243	0.99932
rs619865	33331111	intronic	EIF6	20	A	G	keep		0.2107	1.08		0.392277	1.0275
rs7734447	161224616	intronic	GABRA1	5	A	G	keep		0.2107	1.0394		0.811383	1.00446
rs224126	64130935	intergenic	ZNF365(dist=29158),ADO(dist=103587)	10	A	G	keep		0.2108	0.9295		0.861745	0.994149
rs12374151	16605508	intronic	DAZL	3	A	G	keep		0.2113	1.0552		0.0428757	0.948811
rs7477475	5387191	intergenic	AKR1C4(dist=136281),UCN3(dist=9785)	10	C	A	keep		0.2116	0.9616		0.342922	1.01816
rs10938694	8222301	intergenic	ABLIM2(dist=10842),SH3TC1(dist=29659)	4	T	C	keep		0.2117	1.0392		0.812777	0.996016
rs2278831	56822931	exonic	SIGLEC5	19	G	A	keep		0.2122	0.9274		0.515918	1.01885
rs4960164	6032973	intergenic	NRN1(dist=80136),F13A1(dist=56337)	6	C	A	keep		0.2124	0.9502		0.589118	1.01291
rs7723887	134571453	intronic	C5orf66	5	C	T			0.2128	0.9606		0.510589	1.01256
rs7255802	3802622	ncRNA_intronic	MIR1268A	19	G	A	keep		0.2129	0.9618		0.709965	0.993092
rs9311031	33889512	intergenic	PDCD6IP(dist=3309),LOC101928135(dist=1002779)	3	A	G	keep		0.2131	1.0459		0.756318	1.00698
rs132675	34901862	intergenic	APOL3(dist=9691),APOL4(dist=13260)	22	C	T	keep		0.2135	0.9617		0.175536	0.974739
rs1947080	58388338	intergenic	APOOP5(dist=41742),LOC101927580(dist=58420)	16	C	T			0.2135	0.9571		0.190084	1.02789
rs11670741	3806977	ncRNA_intronic	MIR1268A	19	C	T			0.2136	1.0388		0.391911	1.01492
rs1391397	126193015	intergenic	ANKRD50(dist=339678),FAT4(dist=264002)	4	T	C	keep		0.214	0.9537		0.968259	1.00091
rs12231093	86033572	intergenic	MGAT4C(dist=276760),MKRN9P(dist=667222)	12	A	G			0.2153	0.9603		0.00947161	0.950729
rs10771297	26789753	intronic	ITPR2	12	T	C			0.2157	1.0496		0.389987	0.979966
rs10958358	54497570	intergenic	OPRK1(dist=170760),ATP6V1H(dist=293086)	8	A	G			0.2159	1.0439		0.177772	0.972064
rs9995556	174373527	intronic	GALNT7	4	C	T			0.216	0.9534		0.117381	0.963886
rs11166538	101286296	ncRNA_intronic	LOC102606465	1	G	A	keep		0.2164	1.049		0.615708	0.988962
rs1981752	16430035	intergenic	MGST1(dist=8645),LMO3(dist=162538)	12	C	T			0.2164	1.0413		0.50164	1.01315
rs4267943	49547764	exonic	CENPQ	6	A	G			0.2167	1.0413		0.443297	1.01499
rs2139133	170902163	intronic	MYO3B	2	A	G	keep		0.2172	1.0392		0.816166	0.995641
rs7012481	111684141	intergenic	KCNV1(dist=628006),LINC01608(dist=334954)	8	G	A			0.2172	0.9575		0.137471	0.969541
rs9784080	149668519	intronic	LYPD6B	2	T	C	keep		0.2174	0.962		0.213116	0.976673
rs10850135	108350911	intronic	MYO1H	12	A	C	keep		0.2177	0.9608		0.260531	0.978166
rs11755266	35270119	intergenic	TCP11(dist=52954),SCUBE3(dist=19698)	6	T	C	keep		0.2182	0.9374		0.301745	0.968737
rs2079147	92170311	intronic	CDK6	7	G	A			0.2183	0.9631		0.945469	0.998773
rs2483064	204681395	intronic	SRGAP2	1	C	T	keep		0.2184	0.9572		0.236949	0.975799
rs1954333	52982584	intergenic	LOC101927620(dist=288588),MIR5580(dist=502311)	14	C	T	keep		0.2186	0.9596		0.476756	0.985659
rs2668096	138982179	intergenic	LOC101927915(dist=487166),FAM135B(dist=229269)	8	A	G	keep		0.2191	0.9292		0.0522615	0.932762
rs8002871	29472667	intergenic	LINC00544(dist=50042),LINC00365(dist=102648)	13	G	A	keep		0.2194	0.9631		0.443246	0.986
rs12896283	53053482	intergenic	LOC101927620(dist=359486),MIR5580(dist=431413)	14	T	C	keep		0.2197	1.0468		0.131308	1.03381
rs7635421	74605825	intronic	CNTN3	3	A	G	keep		0.2197	1.0647		0.947165	1.00205
rs1291465	82562424	intergenic	FAM46A(dist=43277),LINC01526(dist=17298)	6	T	C	keep		0.2201	0.9573		0.357324	0.980185
rs6493402	48184796	intronic	ATP8B4	15	C	T	keep		0.2202	1.0405		0.800037	0.995083
rs8137801	23487455	intronic	PIWIL3	22	C	T	keep		0.2202	1.0792		0.882009	1.00559
rs12511771	46458094	intronic	COX7B2	4	A	G	keep		0.2207	0.9603		0.01041	1.05279
rs4242107	44164840	intergenic	NNT(dist=423415),FGF10(dist=176014)	5	A	G			0.2211	0.9573		0.744972	0.993124
rs720796	40035896	ncRNA_intronic	SLC8A1-AS1	2	G	T	keep		0.2222	1.038		0.763453	0.994893
rs2924149	10966346	intergenic	SLC6A11(dist=8927),SLC6A1(dist=43074)	3	T	C			0.2224	0.9625		0.845221	0.996589
rs1599613	23515688	intergenic	MIR8054(dist=118376),LUZP2(dist=959404)	11	A	G	keep		0.2225	0.9529		0.867671	0.995994
rs10513383	123667748	ncRNA_intronic	MIR548AA1,MIR548D1	9	T	G	keep		0.2231	1.0576		0.163976	1.04075
rs853107	80489995	intergenic	SEMA3C(dist=103392),LOC100128317(dist=553643)	7	A	G	keep		0.2233	0.9623		0.748975	1.00616
rs871187	103839381	intergenic	KLF10(dist=102075),AZIN1(dist=68325)	8	T	C	keep		0.2236	0.9543		0.651773	0.989652
rs2616160	20728757	intergenic	LZTS1-AS1(dist=536508),LOC102467222(dist=126667)	8	G	A	keep		0.2237	0.961		0.0533411	0.962264
rs9388808	130942933	intergenic	TMEM200A(dist=137030),SMLR1(dist=247305)	6	T	C			0.2238	1.0383		0.272887	0.97992
rs7374289	38608075	intronic	SCN5A	3	T	C	keep		0.224	1.0385		0.00279264	1.05538
rs9368188	20521700	intronic	E2F3	6	A	G	keep		0.2241	1.0405		0.0585478	1.03736
rs2035440	26775092	intronic	ITPR2	12	A	G			0.2244	1.0486		0.426923	0.981502
rs2603450	156761806	intergenic	MIR1202(dist=452101),ARID1B(dist=378950)	6	C	T	keep		0.2244	0.9405		0.79875	1.00757
rs13151094	37612868	intronic	TBC1D1	4	A	G	keep		0.2246	0.9493		0.100504	0.962748
rs11135327	164191345	intergenic	LOC102546299(dist=288778),NONE(dist=NONE)	5	T	C	keep		0.2247	0.9579		0.934776	0.998246
rs150857	3473386	exonic	SHPK	17	T	C			0.2253	0.9372		0.180639	0.961201
rs719525	76578274	intergenic	LOC441025(dist=71474),RCHY1(dist=44997)	4	G	A	keep		0.2253	1.0545		0.501567	1.01818
rs1890061	47819559	intergenic	ADGRF4(dist=21843),OPN5(dist=38175)	6	C	T	keep		0.2257	1.0389		0.792397	0.995007
rs1999494	79898506	intergenic	SPRY2(dist=85419),LINC00377(dist=592021)	13	T	C	keep		0.2257	0.9623		0.1219	0.970613
rs6957847	43350901	intronic	HECW1	7	G	A	keep		0.2257	1.0616		0.578747	1.01568
rs3807289	154300677	intronic	DPP6	7	T	C	keep		0.2264	1.0558		0.0874883	0.955684
rs7735637	164191750	intergenic	LOC102546299(dist=289183),NONE(dist=NONE)	5	G	A			0.2264	0.9581		0.909835	0.997572
rs10108063	41221594	intergenic	ZMAT4(dist=347094),SFRP1(dist=17039)	8	A	C	keep		0.2267	0.9535		0.128644	0.964092
rs10496037	55111181	intronic	RTN4	2	T	C			0.2267	1.0585		0.326746	1.0284
rs6068182	50490082	intergenic	ZFP64(dist=248151),LINC01524(dist=180702)	20	G	A	keep		0.2268	0.9531		0.989463	1.0003
rs4849482	116942450	intergenic	DPP10(dist=623654),DDX18(dist=1346275)	2	G	T	keep		0.227	0.9511		0.0985112	1.0407
rs6955426	14277227	intronic	DGKB	7	A	G	keep		0.227	1.0529		0.618604	1.01268
rs4296960	147305684	ncRNA_intronic	MIR548T	7	C	T	keep		0.2277	1.039		0.949636	1.0012
rs9294266	83666784	intronic	UBE3D	6	G	T	keep		0.2279	0.9385		0.424327	0.976544
rs6879107	44087062	intergenic	NNT(dist=345637),FGF10(dist=253792)	5	C	A	keep		0.2281	0.9491		0.711101	0.990508
rs867640	58955677	intronic	KCNH6	17	A	G	keep		0.2281	0.9619		0.802298	1.0047
rs2150199	118765546	intronic	ASTN2	9	G	A	keep		0.2292	0.9588		0.4952	0.985874
rs9314909	114061118	intergenic	MIR4502(dist=3633),UPF3A(dist=4043)	13	C	T			0.2292	1.0446		0.771596	1.00628
rs2668104	138988234	intergenic	LOC101927915(dist=493221),FAM135B(dist=223214)	8	T	C			0.2293	0.9303		0.060548	0.936414
rs1554243	15672153	intronic	PROM1	4	A	G	keep		0.2297	0.9581		0.501138	1.01442
rs2940273	131133329	intergenic	LOC101927282(dist=221246),LOC101927305(dist=1772114)	4	A	G	keep		0.23	0.9576		0.0310036	0.955013
rs4760506	91857181	intergenic	EEA1(dist=9943),LOC643339(dist=64484)	12	A	G	keep		0.2311	1.0372		0.823327	1.00411
rs940121	123742309	intergenic	LOC105375734(dist=92245),LINC01151(dist=9496)	8	T	C	keep		0.2312	0.9064		0.473676	1.02574
rs4804404	7169382	intronic	INSR	19	C	A	keep		0.2313	1.0512		0.37616	1.02269
rs6577679	136943793	intergenic	KHDRBS3(dist=214759),LOC101927915(dist=1543733)	8	C	A	keep		0.2319	1.0396		0.448935	0.985258
rs4725545	153800323	intronic	DPP6	7	G	A	keep		0.2323	1.0423		0.297276	0.978051
rs558298	132562470	intronic	OPCML	11	C	T	keep		0.2329	0.9537		0.853116	1.00442
rs3759732	76873305	intergenic	GSTZ1(dist=5612),TMED8(dist=4562)	14	G	A	keep		0.233	1.0816		0.128939	1.05429
rs13195186	163079177	intronic	PACRG	6	G	A	keep		0.2331	0.9629		0.98361	0.999611
rs8019172	51715669	intergenic	NID2(dist=109973),PTGDR(dist=88512)	14	A	C	keep		0.2332	0.9392		0.168553	1.0437
rs1729798	57033945	intergenic	XRCC6BP1(dist=396626),LOC101927653(dist=212064)	12	C	T	keep		0.2339	0.9628		0.508657	1.0127
rs7215745	28726535	intronic	ASIC2	17	A	G	keep		0.2339	0.9634		0.900232	1.00228
rs6468026	31194597	intergenic	WRN(dist=43778),NRG1(dist=422213)	8	C	T	keep		0.2341	0.9643		0.296649	0.981004
rs11882105	39052469	intergenic	KCTD15(dist=53963),LSM14A(dist=302723)	19	G	A	keep		0.2342	0.95		0.800479	0.993489
rs1851665	187919092	intronic	KNG1	3	G	A	keep		0.2342	0.962		0.678786	0.991933
rs1181875	3671691	intronic	CCDC27	1	G	A	keep		0.2343	0.9468		0.174109	0.964826
rs3843959	75576588	intergenic	MIR4719(dist=116171),MON1B(dist=205729)	16	C	T	keep		0.2347	1.0373		0.0537522	0.964667
rs10927330	243064576	upstream	COX20	1	G	A	keep		0.2352	1.0464		0.191869	1.03012
rs755933	72003130	intronic	PDE2A	11	A	G	keep		0.2355	0.9513		0.360172	0.977409
rs2621483	115566825	intergenic	LINC00900(dist=430697),BUD13(dist=557271)	11	A	G	keep		0.2359	1.0596		0.890751	0.996342
rs2381464	143825400	intronic	ARHGAP15	2	T	C			0.236	1.0651		0.711248	0.98801
rs4147720	206706295	intronic	NDUFS1	2	T	C	keep		0.2363	1.0371		0.372314	0.983637
rs5008343	71906741	intronic	NEGR1	1	A	G	keep		0.2364	0.9639		0.281747	0.98014
rs9821235	142911393	intergenic	RASA2(dist=94498),RNF7(dist=28348)	3	T	C	keep		0.2371	1.0383		0.0894224	0.971483
rs12165053	12745526	intronic	ARHGAP44	17	C	A	keep		0.2374	0.9165		0.888469	1.0058
rs6469315	111670075	intergenic	KCNV1(dist=613940),LINC01608(dist=349020)	8	C	T			0.2377	0.9579		0.138631	0.969572
rs10062254	136624125	intronic	SPOCK1	5	G	A	keep		0.2382	1.0538		0.00589551	1.07402
rs4145858	25877245	intronic	GPR158	10	G	A	keep		0.2383	0.9623		0.412136	0.98429
rs1411103	105894779	ncRNA_intronic	MIR6130	9	G	A	keep		0.2386	0.9483		0.0820621	1.04729
rs4246766	66951186	intergenic	CD180(dist=422813),LOC101928858(dist=173611)	5	C	T			0.2388	1.0367		0.328608	1.01818
rs11147317	113957498	intergenic	RASA3(dist=41301),CDC16(dist=60966)	13	G	A	keep		0.239	1.067		0.446437	0.976154
rs3732083	206749298	exonic	GPR1	2	A	G			0.239	1.0368		0.567063	0.989467
rs12477557	198945115	ncRNA_intronic	LOC101927619	2	A	C			0.24	0.959		0.0234638	0.951555
rs4445673	90890110	intergenic	DCN(dist=789078),LINC01619(dist=12773)	12	T	G			0.2401	0.9285		0.741483	0.987617
rs951012	46251135	intronic	PRKCE	2	A	C	keep		0.2405	0.9616		0.312281	0.981254
rs10799300	223578528	intronic	DNAH14	1	C	T	keep		0.2407	0.9565		0.919591	0.997692
rs2194198	36728531	intergenic	TSHZ3(dist=196501),THEG5(dist=42404)	19	A	G	keep		0.241	0.963		0.444691	0.986871
rs4762822	21446005	intergenic	SLCO1A2(dist=6367),PYROXD1(dist=35800)	12	G	A	keep		0.241	1.0373		0.377555	1.01631
rs769347	53240259	intergenic	POM121L12(dist=168147),LINC01446(dist=450437)	7	T	G			0.2412	0.9547		0.290323	1.02427
rs622863	11936739	intergenic	MPPE1(dist=37943),IMPA2(dist=34688)	18	T	C	keep		0.2422	1.0374		0.643916	1.00884
rs1188852	139234067	intronic	ECT2L	6	G	A	keep		0.2423	1.0382		0.824872	1.00427
rs9512654	26839474	intergenic	RASL11A(dist=93647),GTF3A(dist=57207)	13	A	G	keep		0.2423	0.9457		0.061755	0.948005
rs1487705	103847183	intergenic	MIR7641-1(dist=218594),LOC102723895(dist=97244)	11	T	C			0.2424	0.9636		0.961059	1.00094
rs3890765	25514918	intergenic	CDCA2(dist=93576),EBF2(dist=240245)	8	A	C	keep		0.2429	1.0868		0.778317	1.00862
rs12530984	12799614	intergenic	ARL4A(dist=102531),ETV1(dist=1097767)	7	G	A	keep		0.243	1.0383		0.453351	0.986021
rs549114	94306942	intronic	ABCA4	1	T	C	keep		0.243	0.9626		0.439032	0.984981
rs11944489	76199949	intergenic	PARM1(dist=5600),LOC441025(dist=298361)	4	C	T	keep		0.2431	1.0367		0.783772	1.00512
rs2188190	125824972	intergenic	LOC101928283(dist=1018361),GRM8(dist=40916)	7	G	A			0.2432	1.0403		0.611618	0.989782
rs214950	152750003	exonic	SYNE1	6	A	G	keep		0.2436	1.0437		0.222778	1.02736
rs4786946	6880634	intronic	RBFOX1	16	C	T	keep		0.2438	1.0433		0.397374	0.982241
rs4538643	91461127	intergenic	ARRDC3-AS1(dist=708839),NR2F1-AS1(dist=1309691)	5	C	T			0.2441	0.965		0.843088	1.00366
rs4980259	124862504	intergenic	ACADSB(dist=54708),HMX3(dist=23053)	10	G	T	keep		0.2444	0.9606		0.151974	1.03039
rs10017442	99863309	intergenic	TSPAN5(dist=64474),EIF4E(dist=155321)	4	A	C			0.2453	1.0434		0.0558616	1.04392
rs12121745	192678841	intergenic	LINC01031(dist=1077135),KCNT2(dist=1782692)	1	G	A	keep		0.2457	0.9417		0.355328	1.02826
rs13109991	5642349	intronic	EVC2	4	A	G	keep		0.2457	1.0368		0.219848	1.02315
rs7994556	114016178	intergenic	RASA3(dist=99981),CDC16(dist=2286)	13	T	C			0.2462	1.043		0.717422	1.00783
rs11857516	73743551	intergenic	SNX33(dist=5528),CSPG4(dist=10167)	15	A	G	keep		0.2466	0.9572		0.259165	0.974804
rs7319446	114047264	intronic	CDC16	13	A	G			0.2466	1.0431		0.926125	1.00201
rs6027470	58293720	ncRNA_intronic	MIR646HG	20	A	G	keep		0.2468	1.0469		0.00250939	1.07425
rs1332879	82881448	intergenic	LINC01507(dist=1042158),TLE1(dist=506970)	9	C	T	keep		0.247	0.9615		0.785489	0.994465
rs1525012	144609753	intronic	SLC9A9	3	C	T	keep		0.247	1.0361		0.599699	0.990434
rs2695882	129753596	intergenic	RIMBP2(dist=185233),STX2(dist=86504)	12	T	C	keep		0.2471	0.9541		0.042178	1.04816
rs1317763	216158900	intergenic	LOC102724849(dist=122064),LINC00607(dist=25631)	2	G	A	keep		0.2472	0.964		0.178342	0.979374
rs10859888	94412553	intronic	METAP2	12	C	T	keep		0.2477	1.0445		0.271672	0.97577
rs3218647	122675040	intronic	POLQ	3	T	C	keep		0.2477	1.0856		0.220502	1.05203
rs9845762	137839154	intronic	STAG1	3	C	T			0.248	1.0395		0.0262887	1.04566
rs12129763	200450654	intronic	LGR6	1	C	T			0.2485	0.9647		0.0161835	0.955855
rs7827181	113714803	intronic	CSMD3	8	C	T			0.2486	0.965		0.553631	0.989054
rs6442749	2730983	intronic	CNTN4	3	T	C	keep		0.2487	1.0406		0.129669	1.03175
rs4956454	141739758	intergenic	UCP1(dist=30349),TBC1D9(dist=21628)	4	C	T	keep		0.2493	1.0429		0.195688	1.02891
rs9394265	35058252	intronic	ANKS1A	6	G	T	keep		0.2493	1.0519		0.801454	0.993182
rs1979425	151262674	intergenic	LOC646903(dist=88955),LINC01213(dist=176322)	3	T	C	keep		0.2494	0.9316		0.655706	1.01687
rs12434022	82815943	intergenic	LINC01467(dist=1656785),NONE(dist=NONE)	14	C	T			0.2496	0.9616		0.279875	1.02216
rs10509543	90062332	intronic	RNLS	10	C	T	keep		0.2499	1.0406		0.781699	0.994291
rs2425861	44362136	intronic	CDH22	20	G	T	keep		0.25	0.965		0.820292	1.00423
rs4455605	40184520	intergenic	LINC00603(dist=95337),PTGER4(dist=531269)	5	G	A			0.25	0.9645		0.179487	0.974795
rs929289	143743290	intergenic	NOBOX(dist=5037),TPK1(dist=36677)	7	A	G	keep		0.2504	1.0357		0.37113	1.01656
rs4926703	56133811	intergenic	MIR4422(dist=669827),PLPP3(dist=599196)	1	G	A	keep		0.2505	1.0414		0.566233	0.987984
rs1418352	29140822	intronic	LINGO2	9	G	A	keep		0.2507	1.0362		0.525845	1.01194
rs4111063	178829362	intergenic	OVAAL(dist=27085),XPR1(dist=38407)	1	T	C			0.251	0.961		0.240593	0.975471
rs2812719	80410202	intronic	SH3BGRL2	6	T	C	keep		0.2511	0.9652		0.0534288	1.03666
rs866630	28769376	intronic	LINGO2	9	A	C	keep		0.2511	1.0365		0.0881011	1.0325
rs3856637	137873885	intronic	STAG1	3	C	T			0.2512	1.0392		0.0288866	0.957079
rs9894254	75799274	exonic	SGSH	17	T	C	keep		0.2512	0.9225		0.442227	0.968997
rs7526498	185395180	ncRNA_intronic	LINC01036	1	T	G	keep		0.2523	1.0436		0.871326	1.00367
rs4663868	238825830	intronic	PER2	2	T	C	keep		0.2524	1.0629		0.417358	1.02595
rs7982604	68496480	intergenic	MIR548H4(dist=26593),LINC00383(dist=197999)	13	C	T			0.2532	0.9531		0.187753	0.967218
rs638329	4079767	intronic	ECI2	6	G	A	keep		0.2535	1.0488		0.389705	0.979034
rs414915	73304421	intergenic	ARHGEF28(dist=30847),LINC01335(dist=333570)	5	T	C	keep		0.2536	0.9634		0.574172	1.01113
rs9314907	114033265	intronic	CDC16	13	T	C			0.2538	1.0423		0.756228	1.00672
rs4141523	15873708	intergenic	GAB4(dist=4596),CECR7(dist=23752)	22	G	T	keep		0.254	1.0487		0.79656	1.00581
rs2655879	59081258	intergenic	SLC16A7(dist=611356),FAM19A2(dist=1307038)	12	T	C	keep		0.2543	0.9653		0.238371	1.02207
rs1462627	74742113	intergenic	LINC01029(dist=907442),SALL3(dist=99150)	18	C	T			0.2546	1.0546		0.335385	1.02889
rs1886634	87387409	ncRNA_intronic	LINC01140	1	T	C	keep		0.2546	0.9624		0.500633	1.01394
rs6031009	35112471	intronic	RBL1	20	A	G			0.2546	0.9513		0.636228	0.98787
rs1494282	104246382	ncRNA_intronic	BAALC-AS1	8	T	C	keep		0.2547	0.9504		0.425245	0.978664
rs10741725	17277373	intronic	NUCB2	11	T	G	keep		0.2548	1.0356		0.132371	0.972842
rs1874758	106446143	ncRNA_intronic	TET2-AS1	4	T	C	keep		0.255	1.0467		0.0506147	1.04793
rs978766	72118181	intergenic	OGFRL1(dist=49487),MIR30C2(dist=25203)	6	G	T	keep		0.2554	0.9655		0.300044	0.981073
rs9628578	47609172	intergenic	MIR4535(dist=47001),LINC01310(dist=39414)	22	G	A	keep		0.2563	0.9569		0.0967416	1.03903
rs1397842	24080100	intergenic	HDGFL1(dist=1401371),NRSN1(dist=154293)	6	A	G			0.2567	0.961		0.977874	0.999415
rs2076735	36057471	intronic	NKX2-1	14	A	G	keep		0.257	0.926		0.193497	1.05105
rs10483946	79654280	intergenic	NRXN3(dist=249894),DIO2(dist=79341)	14	G	T			0.2574	1.051		0.505343	0.983142
rs2245719	102767909	intergenic	MURC(dist=377419),PLPPR1(dist=62943)	9	G	T			0.2574	0.9643		0.111831	0.969952
rs10486590	28733213	intronic	CREB5	7	T	C	keep		0.2575	1.0621		0.0518729	1.06444
rs988659	20247891	intergenic	DBX1(dist=109445),HTATIP2(dist=93916)	11	T	C	keep		0.2577	1.0496		0.0337525	1.0572
rs652217	47921886	intronic	SLC9A8	20	G	A	keep		0.2584	0.9462		0.432866	1.02307
rs237265	12410379	ncRNA_intronic	LINC00670	17	T	C	keep		0.2586	0.9573		0.950062	0.998589
rs4662238	145751871	intergenic	TEX41(dist=201110),MIR548Q(dist=206914)	2	A	G	keep		0.2588	0.9617		0.229021	1.02506
rs7571643	240132491	intergenic	HDAC4(dist=144911),LOC150935(dist=217000)	2	T	C	keep		0.2588	1.0354		0.971058	1.00068
rs137132	41351498	intronic	CYB5R3	22	G	A	keep		0.2591	1.0469		0.975506	0.999263
rs902956	172586501	intronic	TNIK	3	G	A	keep		0.2596	0.9654		0.277601	1.01924
rs2270981	7157264	exonic	GPS2	17	T	C	keep		0.2598	1.0996		0.187109	1.0606
rs10889689	67689498	intergenic	SERBP1(dist=20787),GADD45A(dist=233950)	1	G	A			0.26	0.9478		0.840391	1.00587
rs7825323	111663058	intergenic	KCNV1(dist=606923),LINC01608(dist=356037)	8	A	G	keep		0.26	0.961		0.139079	0.969568
rs1886963	74602018	intergenic	LINC00347(dist=572760),CTAGE11P(dist=107872)	13	T	C			0.2605	0.9659		0.33234	0.982215
rs8058081	85045312	intergenic	LINC00917(dist=108526),FENDRR(dist=20320)	16	C	T	keep		0.2606	0.9658		0.468387	1.01363
rs6661316	208162150	intergenic	DIEXF(dist=64617),SYT14(dist=15992)	1	C	T	keep		0.2612	1.0351		0.508279	0.987794
rs10154831	34966579	ncRNA_intronic	LOC101928135	3	C	T	keep		0.2614	0.9582		0.893013	0.996992
rs1014056	54020747	UTR3	FIP1L1(NM_001134938:c.*374T>C,NM_001134937:c.*374T>C,NM_030917:c.*374T>C)	4	T	C			0.2615	1.0503		0.866269	1.00435
rs783771	137600266	intergenic	PAEP(dist=1823),LINC01502(dist=6326)	9	A	G	keep		0.2624	0.9587		0.583409	1.01208
rs11843936	109197127	intergenic	LINC00676(dist=16745),IRS2(dist=7058)	13	C	T	keep		0.2625	0.9517		0.631659	1.0127
rs10910220	231796069	intergenic	KIAA1804(dist=208552),KCNK1(dist=20304)	1	A	G	keep		0.263	0.9663		0.171272	0.975357
rs6991719	130742891	ncRNA_intronic	CCDC26	8	A	G			0.263	1.0527		0.536636	0.983566
rs4814403	15763316	intronic	MACROD2	20	C	T	keep		0.2632	0.9636		0.473888	1.01413
rs10778964	82204552	intergenic	TMTC2(dist=152356),MIR548T(dist=858714)	12	G	A	keep		0.2633	1.0561		0.17891	0.960476
rs10154999	140891045	intergenic	NMNAT3(dist=11470),CLSTN2(dist=245672)	3	A	G	keep		0.2634	1.0466		0.95336	0.998532
rs1914779	49839782	intergenic	FSHR(dist=604612),NRXN1(dist=159365)	2	A	G	keep		0.2638	1.0748		0.327798	0.96685
rs12767583	96537453	intronic	CYP2C19	10	T	C	keep		0.2643	0.9526		0.674776	0.989262
rs2209890	81198589	intergenic	LINC01467(dist=39431),NONE(dist=NONE)	14	G	A			0.2644	1.0484		0.386385	1.0202
rs12979616	53041823	intergenic	CRX(dist=3425),SULT2A1(dist=23712)	19	T	G	keep		0.2647	0.9576		0.387244	0.980779
rs6577898	139316209	intronic	FAM135B	8	A	C			0.2647	1.0401		0.0964528	1.03597
rs7595898	183528137	intronic	NCKAP1	2	A	C	keep		0.2652	1.0669		0.456691	0.975171
rs13205008	97564902	intronic	KLHL32	6	A	G			0.2663	0.9499		0.605946	0.985537
rs666812	27110369	intronic	TEK	9	C	A	keep		0.2668	1.0372		0.707011	1.00748
rs3785499	17355942	intronic	PEMT	17	G	A	keep		0.2672	0.9667		0.861921	1.0032
rs7551512	245426991	intergenic	ZNF124(dist=25049),MIR3916(dist=4901)	1	C	T	keep		0.2676	1.0413		0.786957	1.00587
rs1547709	165625478	intronic	C6orf118	6	T	C	keep		0.2679	0.9656		0.0979864	1.03159
rs739719	131900764	intergenic	IRF1(dist=46400),IL5(dist=4271)	5	T	G	keep		0.2679	1.0657		0.0904864	0.940431
rs2873094	90990094	intergenic	SHC3(dist=6592),CKS2(dist=125836)	9	G	T			0.268	1.041		0.161581	0.969976
rs6798439	138995426	intergenic	LINC01210(dist=13017),CLDN18(dist=204922)	3	C	A	keep		0.268	1.0392		0.937771	1.00164
rs12708258	21535777	ncRNA_intronic	MIR31HG	9	A	G	keep		0.2685	1.0347		0.310211	1.01906
rs7194009	19285314	intergenic	CLEC19A(dist=55544),TMC5(dist=44048)	16	A	G	keep		0.2685	0.9642		0.101642	0.968147
rs1040849	109349779	ncRNA_intronic	ARMC2-AS1	6	C	T	keep		0.2686	0.9602		0.544528	1.01351
rs10507581	53052464	intergenic	LINC01065(dist=428428),LINC00558(dist=235091)	13	A	G	keep		0.2689	1.0684		0.899417	1.00453
rs2299110	28726425	intronic	CREB5	7	C	T	keep		0.2692	0.9667		0.00489438	0.949576
rs7924748	76128686	intergenic	GUCY2EP(dist=18205),TSKU(dist=42319)	11	C	T	keep		0.2695	0.9543		0.418852	0.979149
rs6899735	13955666	intergenic	MCUR1(dist=32895),RNF182(dist=76990)	6	T	C	keep		0.2699	0.9646		0.498502	1.01325
rs3889766	96702240	intergenic	LINC01582(dist=252735),FAM169B(dist=95674)	15	T	C	keep		0.2706	0.9663		0.966049	1.00079
rs914256	77771259	intronic	PCSK5	9	T	C	keep		0.2706	0.9601		0.00685621	0.939895
rs6469621	117115633	ncRNA_intronic	LINC00536,MIR6507	8	G	A			0.2707	1.0358		0.0136967	1.04826
rs10483745	61177878	ncRNA_intronic	FLJ22447	14	C	T	keep		0.2711	1.0432		0.0119919	1.06075
rs472652	164830929	intergenic	FAM78B(dist=428347),FMO9P(dist=8848)	1	T	C	keep		0.2715	1.0348		0.0801093	1.0332
rs10814762	38761460	intergenic	FAM201A(dist=148183),CNTNAP3(dist=301304)	9	G	A	keep		0.2723	0.9537		0.195229	0.967426
rs2240158	956230	exonic	GRIN3B	19	T	C	keep		0.2724	0.9662		0.0835145	1.02977
rs11722241	63345748	intergenic	ADGRL3-AS1(dist=635670),TECRL(dist=1481024)	4	A	C	keep		0.2734	0.9603		0.153881	0.968768
rs7299482	41875120	intergenic	LOC101927058(dist=548553),ADAMTS20(dist=159159)	12	A	G	keep		0.2738	1.0381		0.191455	1.02655
rs715920	13648456	intergenic	C8orf48(dist=178288),SGCZ(dist=343288)	8	C	T	keep		0.2745	0.9669		0.45155	1.01391
rs2390877	126785414	intergenic	MIR2054(dist=137502),INTU(dist=1988123)	4	G	A	keep		0.275	1.045		0.0906738	1.04286
rs2056128	102664647	intronic	STAB2	12	T	C	keep		0.2751	0.9669		0.960228	1.00083
rs7005145	122528180	intergenic	SNTB1(dist=634690),HAS2(dist=166272)	8	C	T	keep		0.2752	1.0355		0.0302262	1.04285
rs7139425	18195353	intergenic	RERGL(dist=60959),PIK3C2G(dist=110388)	12	A	G	keep		0.2755	0.9668		0.310316	1.01915
rs1487716	103842861	intergenic	MIR7641-1(dist=214272),LOC102723895(dist=101566)	11	T	C	keep		0.2757	0.9661		0.948139	0.998754
rs1380664	12121586	intergenic	MAP2K4(dist=133713),LINC00670(dist=272424)	17	T	C			0.2758	1.0379		0.116786	0.967618
rs4345414	123612927	intronic	TRDN	6	G	A	keep		0.2767	1.0381		0.418753	1.01642
rs4442331	176039438	intergenic	LOC101928778(dist=93350),SEC16B(dist=125427)	1	G	A	keep		0.2767	1.0357		0.869205	0.996796
rs2665082	97577196	intronic	TTC23	15	C	A	keep		0.2771	0.9532		0.873219	1.00412
rs17587240	32216222	intronic	BICD1	12	G	A	keep		0.2773	0.9381		0.721611	1.01251
rs7243988	53398452	intronic	FECH	18	A	G	keep		0.2776	1.0447		0.430789	0.981085
rs1943093	48681222	intronic	DCC	18	C	T			0.2787	1.0338		0.872188	1.00296
rs2501976	49478943	intergenic	PTCHD4(dist=1334559),MUT(dist=27089)	6	T	C			0.2788	1.0357		0.604309	0.990027
rs1886004	166599377	intergenic	TBX19(dist=49089),MIR557(dist=12009)	1	C	T	keep		0.2792	0.9517		0.858737	1.00489
rs10789082	60130557	intergenic	HOOK1(dist=15919),CYP2J2(dist=1011)	1	C	T	keep		0.2797	1.0398		0.580816	0.988653
rs9318898	82163627	intergenic	LINC00564(dist=1464508),SLITRK1(dist=1185714)	13	G	A	keep		0.2798	0.9587		0.406638	0.981065
rs10171662	68055048	intergenic	LOC101927701(dist=148850),C1D(dist=67788)	2	A	G	keep		0.2801	0.9627		0.0028285	1.06383
rs10220568	27499206	intergenic	LINC00645(dist=320524),FOXG1-AS1(dist=764993)	14	C	T	keep		0.2801	1.036		0.971841	1.00068
rs17559	1781034	exonic	IGFALS	16	T	C	keep		0.2804	1.0591		0.0856091	1.05504
rs6485802	48008018	intronic	PTPRJ	11	C	A	keep		0.2807	0.9633		0.898317	0.997422
rs775012	24380132	intronic	SOX5	12	T	C	keep		0.2807	1.0357		0.506274	0.986965
rs2754822	109353827	intronic	ARMC2	6	T	C			0.281	0.961		0.469597	1.01617
rs3815700	37785092	intronic	ANKRD27	19	G	A	keep		0.281	1.0496		0.540995	0.983467
rs13313995	4722360	intronic	ITPR1	3	A	G	keep		0.2811	1.0359		0.500681	1.01314
rs10875660	46220298	intergenic	MIR4494(dist=175979),RPAP3(dist=121684)	12	C	T	keep		0.2817	0.9669		0.588336	0.989934
rs4922522	48173807	intergenic	GDF10(dist=114663),PTPN20(dist=183241)	10	G	T	keep		0.2817	0.9054		0.302082	0.951296
rs2725759	105925776	intergenic	LOC101929468(dist=87578),TET2(dist=360705)	4	C	T	keep		0.2818	0.967		0.612506	1.00967
rs759458	65098869	exonic	SLC1A4	2	T	C	keep		0.2818	0.9637		0.81148	0.99508
rs4610634	3046130	intronic	CARD11	7	A	G	keep		0.2827	0.9578		0.187034	0.973324
rs9541741	68522335	intergenic	MIR548H4(dist=52448),LINC00383(dist=172144)	13	T	C			0.2827	1.0407		0.243306	1.02588
rs6741014	10261916	intronic	C2orf48	2	T	C	keep		0.2837	0.966		0.57793	1.01096
rs4529436	94709850	ncRNA_intronic	LINC00535	8	A	G	keep		0.2838	1.0359		0.513068	0.98723
rs1206111	97547309	intronic	KLHL32	6	G	A	keep		0.2839	0.9634		0.816321	1.00489
rs10238679	48135217	intergenic	UPP1(dist=20362),ABCA13(dist=73172)	7	C	T	keep		0.2843	0.9641		0.277631	1.0227
rs834767	135496001	intergenic	LUZP6(dist=183257),CHRM2(dist=707938)	7	G	A	keep		0.2844	0.9677		0.802764	0.995401
rs954147	71189568	intronic	TRHDE	12	T	C	keep		0.2847	1.0399		0.235571	1.02676
rs13334805	4196706	intronic	SRL	16	A	G	keep		0.285	1.0364		0.90389	1.00247
rs12671878	153189882	intergenic	LINC01287(dist=449630),DPP6(dist=25233)	7	A	C	keep		0.2851	0.9606		0.675579	1.00938
rs2245122	47418582	ncRNA_exonic	LINC00853	1	A	G	keep		0.2851	0.9676		0.696464	1.00594
rs9652013	58079696	intergenic	LRIG3(dist=479110),SLC16A7(dist=196392)	12	G	A			0.2859	1.0444		0.00111332	1.08184
rs630973	14370945	intronic	NFIB	9	C	A	keep		0.2861	1.0627		0.126322	1.05296
rs9601955	82192196	intergenic	LINC00564(dist=1493077),SLITRK1(dist=1157145)	13	A	G			0.2863	0.9532		0.685554	0.990003
rs1387626	66865523	intergenic	CD180(dist=337150),LOC101928858(dist=259274)	5	C	T	keep		0.2865	1.0495		0.908617	0.996871
rs6458690	49519578	intronic	MUT	6	G	A			0.2867	1.0352		0.489209	1.0135
rs2448281	79803240	intergenic	TENM4(dist=973897),LOC101928944(dist=336652)	11	C	A	keep		0.2873	0.9648		0.375107	1.01809
rs277037	132689881	intergenic	ADCY8(dist=567864),EFR3A(dist=295657)	8	C	T	keep		0.2874	1.033		0.319552	0.981893
rs10837883	42566493	intergenic	LOC100507205(dist=334677),HNRNPKP3(dist=673137)	11	G	T	keep		0.2875	1.0336		0.473629	1.0134
rs12347149	137291321	intergenic	LOC401557(dist=72348),C9orf62(dist=83595)	9	G	T			0.2879	0.9671		0.646817	1.00722
rs9315632	38414627	intergenic	FREM2(dist=55360),STOML3(dist=23435)	13	T	G	keep		0.2881	1.0421		0.0848127	1.0415
rs6862513	30504518	intergenic	LOC101929681(dist=1072678),CDH6(dist=725001)	5	C	A	keep		0.2882	0.9558		0.457037	0.981363
rs764119	15269706	intronic	MACROD2	20	A	G	keep		0.2882	1.0337		0.277166	0.979818
rs2191186	125348519	intergenic	LOC101927464(dist=194088),LOC100128554(dist=144461)	12	G	T	keep		0.2888	1.033		0.527293	0.988463
rs1512909	89419107	intronic	EPHA3	3	A	G	keep		0.2893	1.0491		0.709786	1.01052
rs1249390	53181953	intronic	NCKAP1L	12	G	A	keep		0.2894	0.9548		0.555559	0.987234
rs7511950	185322184	intergenic	PLA2G4A(dist=97448),LINC01036(dist=6413)	1	G	A	keep		0.2896	0.9601		0.783358	0.99369
rs6039132	830803	intronic	ANGPT4	20	A	G	keep		0.2903	1.0428		0.931168	1.00194
rs11739973	39805914	intergenic	LOC101926940(dist=245347),LINC00603(dist=282236)	5	C	T	keep		0.2904	0.9681		0.345937	1.01759
rs1227937	70915623	intronic	TSPAN15	10	A	G	keep		0.2905	0.9658		0.532541	0.988016
rs1506219	60510784	intergenic	LOC284294(dist=268977),CDH7(dist=1057684)	18	T	C	keep		0.2911	1.0671		0.992166	0.999636
rs1943097	48696064	intronic	DCC	18	T	G			0.2913	1.0328		0.899068	1.00233
rs4332169	139143432	intergenic	LOC101927915(dist=648419),FAM135B(dist=68016)	8	T	C	keep		0.292	1.0407		0.991703	0.99978
rs2207361	26155804	intergenic	LINC01422(dist=509231),MN1(dist=318461)	22	T	C	keep		0.2923	1.0405		0.581169	1.01034
rs2438583	12170739	ncRNA_intronic	LOC100289333	19	T	C			0.2923	1.0372		0.640861	0.990307
rs2423943	15272173	intronic	MACROD2	20	A	G			0.2929	1.0334		0.308654	0.981089
rs473057	117218097	intronic	FXYD6,FXYD6-FXYD2	11	G	A	keep		0.2931	0.9684		0.737045	0.994035
rs2519601	93202920	intergenic	MIR4652(dist=18667),TFPI2(dist=149725)	7	A	C	keep		0.2932	0.9539		0.75919	0.991771
rs1450163	106601298	intronic	ZFPM2	8	C	T	keep		0.2935	0.967		0.538101	1.01185
rs570956	27355879	intronic	FAM189A1	15	G	A	keep		0.2935	1.0532		0.781545	0.991939
rs13057591	41745525	intergenic	PACSIN2(dist=4397),LOC100506679(dist=19010)	22	T	C	keep		0.2943	0.9664		0.0555733	0.962851
rs1359172	115825379	intronic	ZNF618	9	T	C			0.2948	1.0607		0.270914	1.03573
rs11048593	26628515	intronic	ITPR2	12	G	A	keep		0.2949	1.056		0.725151	1.01125
rs9854781	77801422	intergenic	ROBO2(dist=19618),ROBO1(dist=927656)	3	G	T	keep		0.2954	1.0393		0.326155	1.0227
rs12810056	126151300	intergenic	LOC101927592(dist=40405),LOC101927616(dist=223353)	12	C	T	keep		0.2955	0.962		0.0686269	0.960277
rs10774293	4957039	intergenic	KCNA1(dist=59356),KCNA5(dist=66307)	12	T	C	keep		0.2957	1.033		0.734732	1.00635
rs13249456	2896758	intronic	CSMD1	8	C	T	keep		0.2957	0.968		0.253536	0.979023
rs10838881	48343851	intergenic	OR4C45(dist=13276),OR4A47(dist=123070)	11	C	T			0.296	1.051		0.728607	0.990529
rs381588	35311922	intergenic	URI1(dist=112563),ZNF536(dist=243218)	19	G	T	keep		0.2961	0.935		0.574124	1.02151
rs7801538	112440090	intergenic	HRAT17(dist=17156),GPR85(dist=67614)	7	C	T	keep		0.2961	0.9586		0.492212	0.98353
rs8028946	82408081	intronic	ADAMTSL3	15	T	C			0.2961	1.0385		0.671004	1.00903
rs6792359	6588189	intergenic	MIR4790(dist=1321249),GRM7-AS3(dist=60856)	3	A	G			0.2965	0.9686		0.567101	1.0106
rs6490812	23101027	intronic	TNFRSF19	13	T	C	keep		0.2966	1.0351		0.916724	0.997944
rs2429	121453344	UTR3	COL14A1(NM_021110:c.*693C>A)	8	C	A	keep		0.2969	0.95		0.979349	0.999247
rs562516	59754716	intronic	FHIT	3	T	C	keep		0.2969	0.9622		0.738643	0.993062
rs2906173	2453336	ncRNA_exonic	LOC101927181	7	C	T	keep		0.2975	1.0341		0.960932	1.00095
rs3827380	38217632	UTR3	MGAT3(NM_002409:c.*2732G>A,NM_001098270:c.*2732G>A)	22	G	A	keep		0.298	0.9636		0.407739	1.01657
rs2831998	29025638	intergenic	LINC00161(dist=191090),N6AMT1(dist=144619)	21	G	A	keep		0.2985	1.0332		0.0545222	0.963883
rs7118856	42803579	intergenic	LOC100507205(dist=571763),HNRNPKP3(dist=436051)	11	T	C	keep		0.2987	1.0531		0.704073	1.01091
rs7018091	130731083	ncRNA_intronic	CCDC26	8	T	G	keep		0.2988	1.0488		0.565033	0.984573
rs10218565	101124249	intronic	EXTL2	1	T	C	keep		0.2989	0.9673		0.41656	1.01577
rs10495029	214792606	intronic	ESRRG	1	C	T			0.2991	0.9675		0.752939	0.993951
rs7070942	130613122	intergenic	LINC01163(dist=607142),MGMT(dist=542316)	10	T	C			0.2991	0.9577		0.0351376	1.05291
rs1528143	16015965	intergenic	MEOX2-AS1(dist=312923),ISPD(dist=77712)	7	A	C	keep		0.2992	0.9536		0.471676	0.980287
rs4132830	32290387	intronic	CMTM8	3	C	T	keep		0.2993	1.0382		0.484645	0.98492
rs6008953	45479736	intronic	CERK	22	G	A			0.2993	0.9674		0.54918	0.988802
rs1840471	61416716	intergenic	NONE(dist=NONE),MIR548AG1(dist=54216)	4	A	G			0.2994	1.0416		0.189532	0.969558
rs4362592	68835101	intronic	ARHGAP25	2	A	G			0.2995	0.9452		0.104376	1.05218
rs2834385	34428300	intronic	MRPS6	21	A	G	keep		0.2996	0.9677		0.713557	0.993225
rs9567132	42680144	intergenic	LINC00400(dist=48542),ENOX1(dist=5522)	13	G	A	keep		0.2997	1.0464		0.726969	0.991203
rs10509412	89589334	ncRNA_intronic	CFL1P1	10	C	A	keep		0.3004	0.9675		0.00702125	0.953498
rs10093879	58935776	intergenic	LOC101929488(dist=495807),LINC01602(dist=117695)	8	C	T			0.3008	0.967		0.4388	1.0153
rs6458651	49124735	intergenic	PTCHD4(dist=980351),MUT(dist=381297)	6	C	T			0.3012	0.966		0.857204	0.99641
rs546978	150420156	intergenic	LOC101927849(dist=1432),DCLK2(dist=798720)	4	A	G	keep		0.3014	0.9689		0.465536	1.01351
rs10511813	27654162	intergenic	C9orf72(dist=90298),LINGO2(dist=283922)	9	A	G			0.3024	1.0394		0.629604	1.01044
rs9375980	134037480	ncRNA_intronic	TARID	6	T	C	keep		0.3025	1.0325		0.209287	1.02145
rs981867	183828292	intergenic	NUP35(dist=93635),ZNF804A(dist=1343046)	2	T	C	keep		0.3026	0.9528		0.187774	0.962096
rs10056713	91438628	intergenic	ARRDC3-AS1(dist=686340),NR2F1-AS1(dist=1332190)	5	T	C			0.3027	0.9689		0.853712	1.00341
rs6785950	178161700	intergenic	LINC01209(dist=144217),TBL1XR1(dist=59536)	3	T	C			0.3027	0.9676		0.296666	0.979905
rs942537	11990940	intergenic	PROSER2-AS1(dist=14225),UPF2(dist=11087)	10	G	A	keep		0.3028	1.0328		0.377691	1.0164
rs4666159	29064735	intronic	FAM179A	2	A	G	keep		0.3029	0.9563		0.206515	0.968166
rs3742728	77020877	exonic	ISM2	14	G	A	keep		0.3031	0.967		0.46487	0.98601
rs2868215	82596353	intronic	RASGEF1B	4	A	G	keep		0.3035	0.956		0.137559	0.962577
rs9560478	89311154	intergenic	LINC00353(dist=296486),LINC00559(dist=199351)	13	T	G	keep		0.3043	0.9494		0.121766	1.04751
rs6744496	129206026	intergenic	HS6ST1(dist=413385),LOC101927881(dist=132618)	2	A	G	keep		0.3052	0.9687		0.751032	1.00597
rs9318219	73284794	intronic	KLF12	13	A	G	keep		0.3058	1.0327		0.155151	0.973404
rs7574151	168884105	intergenic	STK39(dist=71754),CERS6(dist=136900)	2	G	A			0.306	1.0339		0.939265	1.00133
rs1975349	12083861	ncRNA_exonic	ZNF788	19	C	T	keep		0.3066	1.0388		0.590445	0.987906
rs700125	115803726	intronic	ZNF618	9	G	A	keep		0.3077	1.0702		0.453091	0.969672
rs258514	133837700	intergenic	LOC102546229(dist=39063),LOC101927934(dist=32442)	5	C	A	keep		0.3083	0.9684		0.511825	1.0126
rs2792248	162891886	intronic	PBX1	1	G	A	keep		0.3083	1.0366		0.436566	0.984634
rs10500316	59245509	intronic	VSTM1	19	T	C			0.3084	1.0319		0.857428	0.996681
rs672785	115993043	intronic	VWA2	10	C	T			0.3088	0.9689		0.494813	0.98734
rs7604549	133923233	intronic	NCKAP5	2	C	T	keep		0.3095	1.0323		0.639973	1.00891
rs4260216	11452974	ncRNA_intronic	LINC00570	2	G	T	keep		0.3096	0.9664		0.483268	0.985853
rs9972368	92716596	intronic	MCTP2	15	G	A			0.3105	0.9644		0.297366	0.977636
rs7898220	53461223	intronic	PRKG1	10	T	C	keep		0.3109	1.0339		0.942347	1.00131
rs3805620	127634763	intronic	FBN2	5	C	T			0.3117	0.9413		0.978859	0.999102
rs7319850	78449014	ncRNA_intronic	MIR548A2	13	A	G	keep		0.3117	1.0317		0.0281369	0.962773
rs7081452	122028746	intergenic	MIR4682(dist=320652),PLPP4(dist=177710)	10	A	G			0.3122	0.961		0.457162	0.983041
rs4664356	151904180	ncRNA_intronic	LOC101929319	2	A	G	keep		0.3126	1.0317		0.486471	0.987061
rs4677225	73135455	intronic	PPP4R2	3	A	C	keep		0.3127	0.9683		0.376573	0.983401
rs12435593	45846959	ncRNA_intronic	LINC00871	14	A	C			0.3131	0.9622		0.0474658	1.04693
rs250201	142013492	intronic	FGF1	5	A	C	keep		0.3134	1.0745		0.302285	0.970422
rs1908388	26498100	intergenic	LOC340107(dist=1621651),CDH9(dist=418366)	5	C	T	keep		0.3135	1.0665		0.536736	0.976604
rs6860694	30507468	intergenic	LOC101929681(dist=1075628),CDH6(dist=722051)	5	C	T			0.314	0.9581		0.45731	0.981372
rs6860457	39818449	intergenic	LOC101926940(dist=257882),LINC00603(dist=269701)	5	T	G			0.3142	0.9696		0.342895	1.0177
rs10441463	53352174	intergenic	POM121L12(dist=280062),LINC01446(dist=338522)	7	T	C	keep		0.3146	0.9692		0.00250112	0.945234
rs4811105	49035357	intergenic	MOCS3(dist=23551),KCNG1(dist=18243)	20	G	A	keep		0.3146	0.9532		0.231624	1.03412
rs10605	7885167	UTR3	UMAD1(NM_001302350:c.*1473A>G,NM_001302348:c.*1473A>G,NM_001302349:c.*1473A>G)	7	A	G			0.3149	0.9692		0.227113	1.02288
rs2976302	26022843	intergenic	EBF2(dist=64286),PPP2R2A(dist=182081)	8	C	T	keep		0.3151	0.9673		0.846442	1.00387
rs9938424	76988376	intronic	WWOX	16	G	T	keep		0.3155	0.9537		0.86481	1.0049
rs1890583	3580269	ncRNA_intronic	LOC105376360	10	T	C			0.3163	0.9588		0.927622	0.997752
rs1894225	126317503	ncRNA_intronic	KIRREL3-AS2	11	A	G	keep		0.3164	0.9591		0.211426	0.970252
rs10246620	43390637	intronic	HECW1	7	A	G			0.3166	1.0474		0.755277	0.991553
rs2850718	59911408	ncRNA_intronic	LINC00305	18	C	T	keep		0.3166	0.9652		0.986555	1.00035
rs9572020	68282784	ncRNA_intronic	MIR548H4	13	T	G	keep		0.3173	1.031		0.708149	1.00685
rs7949140	7464865	intronic	OLFML1	11	T	C	keep		0.3175	0.9648		0.717369	0.99274
rs2257190	37295058	intronic	ELMO1	7	A	C			0.3177	0.9698		0.910357	0.99793
rs1011382	224047217	intergenic	SRP9(dist=2426),EPHX1(dist=17182)	1	C	T	keep		0.3179	1.0484		0.0127512	1.07537
rs6437079	233547418	intronic	NGEF	2	G	A	keep		0.3179	0.9698		0.338864	1.01794
rs9291710	60577667	intergenic	CTC-436P18.1(dist=14003),ZSWIM6(dist=86190)	5	C	A			0.3179	0.9642		0.829504	0.995329
rs1615058	112918500	intergenic	RFPL4B(dist=139309),LOC101927686(dist=1132930)	6	G	A	keep		0.3181	1.0313		0.31439	0.981637
rs2937000	173666955	intergenic	HMP19(dist=198167),LINC01411(dist=29008)	5	C	T	keep		0.3182	1.0377		0.940567	1.00162
rs9607931	41452664	intergenic	A4GALT(dist=5844),ARFGAP3(dist=69812)	22	A	G	keep		0.3185	0.9546		0.441039	0.979055
rs12271660	36618299	intronic	C11orf74	11	G	A			0.3188	0.9478		0.214547	1.04166
rs2329047	77399651	intronic	EDNRB	13	T	G	keep		0.3192	0.9689		0.0158734	0.954807
rs11113472	106692715	UTR5	ASCL4(NM_203436:c.-408G>A)	12	G	A	keep		0.3196	1.0316		0.872326	0.997141
rs1877989	129581960	intergenic	RIMBP2(dist=13597),STX2(dist=258140)	12	A	G			0.3199	1.0338		0.328199	1.02006
rs7153429	39876357	intergenic	FBXO33(dist=904902),LOC644919(dist=617309)	14	C	T	keep		0.32	1.0342		0.77362	1.00586
rs4750722	130594317	intergenic	LINC01163(dist=588337),MGMT(dist=561121)	10	T	G	keep		0.3201	0.9594		0.0347783	1.05453
rs10177490	119239157	intergenic	LOC101927709(dist=162145),EN1(dist=77060)	2	C	T	keep		0.3205	0.97		0.136001	1.02792
rs10506097	32653050	intronic	FGD4	12	A	G			0.3205	1.0319		0.00114057	1.06229
rs1863832	79795244	intergenic	LINC00595(dist=85268),ZMIZ1-AS1(dist=577845)	10	A	C			0.3205	0.9681		0.830561	0.995821
rs2188958	129584845	intergenic	CHSY3(dist=34619),HINT1(dist=938030)	5	A	G	keep		0.3208	0.9701		0.615408	1.0093
rs4685366	16631335	intergenic	DAZL(dist=9325),PLCL2(dist=270121)	3	G	A			0.3208	1.0314		0.0254526	1.04244
rs7696397	75640651	intergenic	AREG(dist=101061),AREG(dist=58964)	4	C	T	keep		0.3224	1.0317		0.174005	1.02543
rs9510969	18467428	intergenic	LINC00408(dist=68547),LINC00442(dist=12971)	13	G	A			0.3229	1.031		0.567821	0.989453
rs912144	23726660	intronic	SPATA13	13	T	C			0.3236	1.0391		0.800012	1.00603
rs376433	113972101	ncRNA_intronic	LOC101927078	5	T	C			0.324	0.9676		0.422431	1.01602
rs1536647	14542292	intergenic	NFIB(dist=153310),ZDHHC21(dist=58777)	9	A	C	keep		0.3242	0.9524		0.191677	1.03733
rs2322165	71977763	intergenic	PROK2(dist=60716),LINC00877(dist=189597)	3	A	C	keep		0.3242	1.0496		0.299145	0.970707
rs851436	19346582	intergenic	NT5C1B-RDH14(dist=712255),MIR4757(dist=65089)	2	T	G			0.3242	0.9679		0.428361	0.984438
rs2519588	93230159	intergenic	MIR4652(dist=45906),TFPI2(dist=122486)	7	A	G			0.3243	0.957		0.819695	0.993863
rs39681	99490980	upstream	GAS2L3	12	G	A	keep		0.3245	1.0309		0.999318	1.00001
rs10087989	2540098	ncRNA_intronic	LOC101927815	8	C	T	keep		0.3252	0.9688		0.481814	0.986413
rs2119547	46217962	intergenic	SKA1(dist=43426),MAPK4(dist=122520)	18	A	G	keep		0.3253	0.9519		0.12808	0.957746
rs320686	136691488	intergenic	PTN(dist=12402),DGKI(dist=33437)	7	G	A	keep		0.3257	1.0307		0.0261502	0.959842
rs586125	40693077	intronic	SETBP1	18	C	T	keep		0.3261	0.9642		0.307265	1.02309
rs3812042	39406664	downstream	DAB2	5	T	C	keep		0.3267	0.9702		0.977826	1.00051
rs4556933	158152135	exonic	ACVR1C	2	A	G	keep		0.3267	0.9698		0.16737	1.02646
rs2025641	158318990	intergenic	SNX9(dist=32893),SYNJ2(dist=3886)	6	G	A	keep		0.3272	1.0309		0.67375	0.992362
rs2246476	154508325	intronic	SMG5	1	G	A	keep		0.3273	0.9661		0.394369	0.981911
rs10502484	22892061	intronic	CHST9	18	C	T	keep		0.3288	1.0604		0.292407	1.0381
rs4964017	26840529	intronic	ITPR2	12	C	A			0.3288	1.0366		0.973971	1.00072
rs7944321	117561011	intergenic	SCN2B(dist=8464),JAML(dist=8641)	11	A	G	keep		0.3291	1.0366		0.0404837	1.04704
rs2392412	36040414	intergenic	SEPT7(dist=127174),LOC101928618(dist=61031)	7	A	G	keep		0.3293	0.9663		0.38361	0.981911
rs13247236	13050020	intergenic	ARL4A(dist=352937),ETV1(dist=847361)	7	T	C	keep		0.3296	1.0303		0.380561	0.98439
rs7833633	35529967	intronic	UNC5D	8	G	A	keep		0.3296	0.9503		0.301695	1.03258
rs4897627	135107781	intergenic	LOC101927822(dist=123949),ZFAT(dist=451432)	8	C	A			0.3297	1.0337		0.659746	1.00925
rs4942985	50731945	intronic	FAM124A	13	C	A	keep		0.3297	0.957		0.983768	0.999449
rs1871731	82329036	intronic	ADAMTSL3	15	C	T			0.3298	1.0392		0.415805	1.01905
rs7741915	54863830	intronic	FAM83B	6	A	G	keep		0.3298	0.9704		0.0824975	1.03256
rs1736512	22154296	ncRNA_intronic	CASC15	6	C	T	keep		0.3299	0.9704		0.242028	0.981755
rs10055586	98516161	intergenic	LOC100289230(dist=221548),CTD-2151A2.1(dist=381432)	5	C	T	keep		0.3305	1.0342		0.57265	0.988293
rs1055639	3803837	UTR3	PGAP2(NM_001256235:c.*573T>C,NM_001145438:c.*573T>C,NM_001256237:c.*712T>C,NM_001256236:c.*573T>C,N 0	11	T	C			0.3305	0.9706		0.733853	0.994282
rs7821268	29520356	intergenic	DUSP4(dist=256170),LINC00589(dist=114338)	8	C	T	keep		0.3309	0.9637		0.374878	1.02057
rs1874751	189185457	intergenic	BCL6(dist=239250),LPP-AS2(dist=166231)	3	C	T			0.331	1.0325		0.974851	0.999378
rs4277807	62742267	intergenic	ADGRL3-AS1(dist=32189),NONE(dist=NONE)	4	T	G			0.3316	1.0387		0.566275	1.01373
rs2189082	136942225	intergenic	SPOCK1(dist=79308),KLHL3(dist=38863)	5	G	T	keep		0.3319	1.0303		0.163261	0.974401
rs1187286	86604848	intronic	NTRK2	9	C	A	keep		0.3324	1.035		0.211356	0.973613
rs1463829	114444792	intergenic	TBX3(dist=838440),MED13L(dist=435972)	12	T	C	keep		0.3324	0.9685		0.228149	1.02433
rs2511418	105840487	intergenic	LOC101928535(dist=199645),MIR6500(dist=85575)	11	G	A	keep		0.3326	0.9525		0.685476	1.01072
rs6469422	113534301	intronic	CSMD3	8	T	C			0.3331	1.0358		0.277576	0.976536
rs1113480	48014889	intronic	PTPRJ	11	G	T			0.3332	0.9667		0.702211	0.992268
rs6462481	33477141	intronic	BBS9	7	T	C	keep		0.3334	1.0364		0.463823	0.984254
rs12055552	138131833	intergenic	LOC100507406(dist=29966),LOC100130476(dist=54667)	6	T	C	keep		0.3339	1.0299		0.922671	1.00179
rs4835942	127465300	intronic	SLC12A2	5	T	C	keep		0.3344	0.9507		0.38059	0.974328
rs9369226	40778694	intergenic	LRFN2(dist=115513),LOC101929555(dist=175909)	6	A	G	keep		0.3344	1.0363		0.781526	0.993713
rs8004890	45856685	ncRNA_intronic	LINC00871	14	T	C			0.3345	0.9647		0.0704806	1.04233
rs11542921	149915873	UTR3	NDST1(NM_001301063:c.*2786G>A,NM_001543:c.*2786G>A)	5	G	A	keep		0.3347	0.9701		0.390094	1.01632
rs4601116	49149287	intergenic	PTCHD4(dist=1004903),MUT(dist=356745)	6	G	A			0.3348	0.9683		0.910136	0.997744
rs10508575	19507088	intronic	MALRD1	10	G	T	keep		0.3349	1.0515		0.178943	0.960883
rs536246	27643714	intergenic	C9orf72(dist=79850),LINGO2(dist=294370)	9	C	T	keep		0.3349	0.9689		0.654896	0.991262
rs10869674	77777881	intronic	PCSK5	9	T	C			0.3353	0.965		0.00716248	0.941263
rs986055	81195523	intergenic	LINC01467(dist=36365),NONE(dist=NONE)	14	G	A	keep		0.3353	0.9695		0.898688	1.00247
rs9353856	92344261	intergenic	MIR4643(dist=56085),CASC6(dist=51218)	6	A	G			0.3355	0.9665		0.018382	0.95139
rs745517	120597262	intergenic	TECTA(dist=30537),SC5D(dist=71336)	11	T	C	keep		0.3358	1.0299		0.886647	0.997387
rs7762152	42247803	intronic	GUCA1A	6	A	G	keep		0.3358	1.0424		0.253158	1.02993
rs1326610	51698037	intronic	PKHD1	6	G	A	keep		0.3359	0.9686		0.165832	1.02786
rs11205566	49119977	intronic	AGBL4	1	A	G			0.3362	1.0313		0.00705403	0.949704
rs981460	169458207	intergenic	FMO2(dist=9761),FMO1(dist=26027)	1	T	C	keep		0.3367	1.0343		0.739243	0.993055
rs6972153	39511312	intergenic	POU6F2(dist=40397),YAE1D1(dist=61188)	7	A	G	keep		0.3368	0.9708		0.345329	0.982631
rs4946463	104938196	intergenic	NONE(dist=NONE),HACE1(dist=344465)	6	C	A	keep		0.337	1.0338		0.518468	0.986829
rs4410152	36028226	intergenic	LINC01477(dist=95031),KC6(dist=1286008)	18	T	C	keep		0.338	1.04		0.959376	1.00122
rs1373880	58412221	intergenic	APOOP5(dist=65625),LOC101927580(dist=34537)	16	G	A			0.3385	0.9655		0.332919	1.02129
rs4451283	103531522	intergenic	UBR5(dist=37429),ODF1(dist=101502)	8	G	A	keep		0.3387	1.0606		0.17785	0.954958
rs6793913	33004990	intergenic	CCR4(dist=33583),GLB1(dist=8114)	3	C	T	keep		0.3387	1.0302		0.761154	1.00571
rs4371030	104497917	intergenic	LINC01309(dist=1619881),DAOA-AS1(dist=411490)	13	T	C	keep		0.3393	0.97		0.340304	0.982017
rs12425518	47206273	exonic	OR8S1	12	A	G	keep		0.3394	0.9412		0.458258	0.973843
rs2250861	65150759	intronic	NLN	5	G	A	keep		0.3394	0.9709		0.925876	0.99825
rs1990057	147366332	ncRNA_intronic	MIR548T	7	A	G			0.3395	1.0318		0.418818	0.984292
rs716988	91316316	intergenic	ZNF644(dist=55916),HFM1(dist=182595)	1	A	C	keep		0.3397	1.0346		0.675456	0.99096
rs6953445	20424499	intergenic	ITGB8(dist=2592),ABCB5(dist=197271)	7	C	A			0.34	1.0315		0.752757	0.994005
rs1436179	86719096	intergenic	MKRN9P(dist=16477),C12orf50(dist=178851)	12	A	C	keep		0.3405	0.9515		0.55052	1.01841
rs11052116	32673097	intronic	FGD4	12	G	A	keep		0.3407	0.9567		0.0618043	1.05317
rs10936508	168167299	intergenic	BCHE(dist=1129352),ZBBX(dist=273472)	3	G	T	keep		0.341	0.9617		0.589913	1.01307
rs27729	50228401	intergenic	PARP8(dist=50288),LOC100287592(dist=72407)	5	G	A	keep		0.3411	0.9182		0.456817	0.961472
rs1427683	137020986	intergenic	CXCR4(dist=428791),THSD7B(dist=218616)	2	C	A	keep		0.3426	0.9627		0.231595	0.969703
rs2710144	147368519	ncRNA_intronic	MIR548T	7	T	C			0.3435	1.0316		0.493783	0.986712
rs2819270	82647523	intergenic	LINC00564(dist=1948404),SLITRK1(dist=701818)	13	A	G	keep		0.3435	0.9624		0.915798	0.997404
rs17572584	144370733	intergenic	CHST2(dist=45187),SLC9A9(dist=96021)	3	T	C	keep		0.3442	0.9553		0.743995	1.0096
rs11614012	26431147	intronic	ITPR2	12	A	G	keep		0.345	0.9687		0.179762	0.973969
rs661264	99974630	intergenic	CNTN5(dist=239804),LOC100128386(dist=85472)	11	T	C	keep		0.3453	1.0353		0.181268	1.03051
rs4895350	121679048	intronic	SNCAIP	5	A	G	keep		0.347	1.0381		0.377299	0.979196
rs2024160	17337895	intronic	FAM184B	4	G	A	keep		0.3472	1.0311		0.481662	1.01318
rs260682	108976468	intergenic	EDAR(dist=4208),SH3RF3-AS1(dist=133748)	2	C	T			0.3472	1.035		0.239772	1.02589
rs10920362	200449931	exonic	LGR6	1	T	C	keep		0.3474	0.9715		0.257668	0.979324
rs10936922	178157980	intergenic	LINC01209(dist=140497),TBL1XR1(dist=63256)	3	G	A	keep		0.3475	0.9704		0.316919	0.980716
rs402641	113958184	ncRNA_intronic	LOC101927078	5	A	C			0.3482	0.9694		0.481478	1.0141
rs2847351	10437041	intergenic	LINC01254(dist=32674),APCDD1(dist=7584)	18	C	T	keep		0.3483	0.9701		0.138732	0.971604
rs6908055	107015887	intergenic	ATG5(dist=135499),AIM1(dist=50536)	6	G	A	keep		0.3491	1.0398		0.740053	0.991703
rs10486656	34767285	ncRNA_intronic	NPSR1-AS1	7	T	C			0.3493	1.0468		0.569118	0.983427
rs1540028	69386571	intergenic	LOC100505817(dist=218467),FBXO15(dist=504997)	18	C	A	keep		0.3495	1.031		0.694713	0.992648
rs9363737	68053373	intergenic	SLC25A51P1(dist=1497276),LOC102723883(dist=768591)	6	C	A	keep		0.3497	1.044		0.893057	0.996392
rs519761	15347041	intergenic	TTC39B(dist=49683),SNAPC3(dist=65741)	9	G	A			0.3498	0.9669		0.69785	0.991786
rs762454	48047252	intronic	GDF10	10	G	A	keep		0.3498	0.9706		0.238798	0.977379
rs10517254	32247093	intergenic	LOC102723828(dist=446167),LOC101928622(dist=1327263)	4	A	G	keep		0.3502	0.9402		0.471161	1.03072
rs2032028	215061035	intronic	ESRRG	1	T	C	keep		0.3503	0.9683		0.784894	0.994338
rs6578608	5316767	intergenic	OR51B2(dist=14609),OR51B5(dist=3553)	11	C	T	keep		0.3509	1.0554		0.138286	0.949081
rs1497067	81525589	intergenic	LINC00564(dist=826470),SLITRK1(dist=1823752)	13	T	C	keep		0.3514	1.0299		0.257967	0.978792
rs2271986	116145256	intronic	NOS1	12	T	C	keep		0.3515	0.9511		0.565403	1.01822
rs997832	53943033	intronic	FIP1L1	4	G	T			0.3519	1.0426		0.863393	1.00444
rs1956512	30317784	intergenic	SCFD1(dist=43000),COCH(dist=95708)	14	G	T	keep		0.3524	1.0317		0.571606	0.989488
rs6536096	156965365	intergenic	GUCY1B3(dist=17121),ASIC5(dist=4966)	4	C	T	keep		0.3527	0.9696		0.876751	0.997365
rs912142	23725500	ncRNA_intronic	SPATA13-AS1	13	G	A	keep		0.353	1.0368		0.790554	1.00632
rs11883196	15044189	intergenic	CASP14(dist=14086),OR1I1(dist=14688)	19	T	C	keep		0.3531	0.9709		0.985858	1.00033
rs4784929	56998071	downstream	GINS3	16	A	C	keep		0.3546	1.0593		0.703278	0.987638
rs6490840	18462715	intergenic	LINC00408(dist=63834),LINC00442(dist=17684)	13	G	T	keep		0.3546	1.0289		0.593354	0.99013
rs4771713	110317400	ncRNA_exonic	LINC00346	13	A	G	keep		0.3549	0.9469		0.616139	1.01629
rs1431972	147919892	intergenic	PLSCR5(dist=113199),ZIC4(dist=666633)	3	T	C	keep		0.3552	0.9704		0.0450709	1.03953
rs12527916	78384797	intergenic	HTR1B(dist=154339),MEI4(dist=72295)	6	A	G	keep		0.3553	0.9548		0.571872	0.983162
rs2025693	74573275	intergenic	LINC00347(dist=544017),CTAGE11P(dist=136615)	13	C	T	keep		0.3554	0.972		0.211266	0.977297
rs11215566	97847676	intergenic	JRKL-AS1(dist=1967987),CNTN5(dist=549240)	11	T	C			0.3558	0.9561		0.0535885	1.05635
rs6815296	15301234	downstream	FAM200B	4	C	T	keep		0.356	1.0294		0.862066	0.996736
rs1042897	99818376	intergenic	YY1(dist=3252),SLC25A29(dist=8825)	14	C	A	keep		0.3564	1.048		0.513297	1.01982
rs5000240	117889748	ncRNA_intronic	HRAT56	5	G	T	keep		0.3565	0.971		0.845054	0.996369
rs11009149	19583991	intronic	MALRD1	10	A	G			0.3568	1.0584		0.326222	0.965557
rs10512154	86631295	intronic	NTRK2	9	A	G			0.357	1.0347		0.138674	1.03317
rs12902470	34972328	intronic	MEIS2	15	C	A	keep		0.3575	0.9719		0.0444203	0.970611
rs1438650	68379734	ncRNA_intronic	MIR548H4	13	T	C			0.3578	0.9672		0.272697	0.97653
rs9863210	146830139	intergenic	C3orf58(dist=1636239),PLOD2(dist=439779)	3	T	G	keep		0.3578	1.0343		0.723382	1.00719
rs17027976	99855238	intergenic	TSPAN5(dist=56403),EIF4E(dist=163392)	4	G	A	keep		0.3586	1.0433		0.298308	1.03068
rs396938	13720382	intergenic	LRRC38(dist=7553),PDPN(dist=62457)	1	A	G			0.3587	0.9723		0.765921	1.00544
rs7788953	133822262	intergenic	AKR1B1(dist=27834),AKR1B10(dist=40622)	7	G	A			0.3587	0.9682		0.132962	0.969198
rs684680	11982265	intronic	IMPA2	18	T	C			0.3588	1.0366		0.430822	1.01834
rs3784024	74115142	intronic	LTBP2	14	C	T	keep		0.3589	0.9666		0.823969	0.995673
rs2248014	99099456	exonic	MATN2	8	T	C			0.3591	1.032		0.202105	0.97392
rs9358267	19851465	intergenic	LOC101928519(dist=562775),ID4(dist=94115)	6	G	A	keep		0.3591	1.0565		0.946009	0.997568
rs184941	110567791	intergenic	WDR36(dist=73692),CAMK4(dist=20055)	5	A	G	keep		0.3592	1.0328		0.558274	0.9876
rs4738840	61967294	intergenic	CHD7(dist=24154),LOC100130298(dist=73940)	8	G	A			0.3593	1.0298		0.11806	0.97048
rs495976	93754121	intergenic	CASC6(dist=1297254),EPHA7(dist=252338)	6	T	C	keep		0.3594	1.0285		0.552523	0.989102
rs6820913	99344682	intergenic	STPG2(dist=61268),RAP1GDS1(dist=56868)	4	C	A	keep		0.3598	1.0518		0.841473	0.99326
rs2993129	38553171	intergenic	FAM95C(dist=17802),ANKRD18A(dist=8190)	9	G	A	keep		0.3612	1.0303		0.956384	1.00079
rs1435796	29918340	intergenic	MIR4275(dist=1487952),PCDH7(dist=412788)	4	A	C	keep		0.3622	1.0677		0.889083	1.00557
rs1372319	77945695	intronic	LHFPL2	5	C	T	keep		0.3624	1.0305		0.328948	1.01897
rs6130139	34994883	intronic	SAMHD1	20	C	T	keep		0.3626	0.9616		0.211189	0.968159
rs864106	93161688	intronic	PLXNC1	12	G	A	keep		0.3631	0.9502		0.249103	0.964327
rs1559050	134497929	intronic	C5orf66	5	T	C	keep		0.3635	0.9694		0.169018	0.972111
rs4937792	132960365	intergenic	OPCML(dist=52752),LOC646522(dist=198411)	11	C	T	keep		0.364	0.9681		0.875999	0.996679
rs1955534	39881425	intergenic	FBXO33(dist=909970),LOC644919(dist=612241)	14	C	A			0.3643	1.0312		0.77697	1.00576
rs10206082	99526456	intergenic	REV1(dist=53544),AFF3(dist=3692)	2	T	C			0.3652	1.0283		0.663557	1.00813
rs11844366	23111464	intronic	JPH4	14	C	T	keep		0.3657	1.0402		0.247707	0.97445
rs1889180	23013747	intergenic	LINC00327(dist=54144),TNFRSF19(dist=28762)	13	T	C	keep		0.3658	1.0287		0.520333	1.01213
rs6980691	35531940	intronic	UNC5D	8	G	T			0.3662	0.9538		0.279988	1.03409
rs2270437	4419516	intronic	FGF6	12	C	T			0.3666	1.03		0.143587	0.971925
rs366257	5447119	intronic	OR51B5	11	G	A	keep		0.3668	1.034		0.123862	0.966105
rs2038251	85097244	intronic	FLRT2	14	A	G	keep		0.367	1.0419		0.840854	1.00551
rs1816181	76130782	intronic	PARM1	4	C	T	keep		0.3675	0.9607		0.791202	0.99433
rs1076930	46224868	intergenic	TBC1D22A(dist=274862),LL22NC03-75H12.2(dist=10844)	22	C	A	keep		0.3678	0.9727		0.264391	0.981311
rs6435735	213395591	intergenic	LOC102725079(dist=3359),MIR4776-2(dist=103635)	2	C	T	keep		0.3679	0.9725		0.71488	0.993355
rs1368841	92714510	intronic	MCTP2	15	T	G	keep		0.3683	0.9637		0.421675	1.02013
rs2011326	88667050	intronic	SPARCL1	4	C	A	keep		0.3687	1.0332		0.0978429	1.03692
rs1705690	23813602	intergenic	STC1(dist=45337),ADAM28(dist=393896)	8	T	C	keep		0.3689	0.9725		0.488401	0.987103
rs2968258	99285891	intergenic	CTD-2151A2.1(dist=344334),LOC100133050(dist=457217)	5	C	T	keep		0.3693	0.9729		0.419611	0.98546
rs4979237	115158773	intronic	BSPRY	9	T	C	keep		0.3702	0.9727		0.961262	0.999098
rs910700	5414940	intergenic	LOC643406(dist=9160),LINC00654(dist=12278)	20	C	T	keep		0.3702	1.0282		0.19209	1.02492
rs10486260	8826141	intergenic	NXPH1(dist=67023),PER4(dist=814284)	7	T	C	keep		0.3703	0.9562		0.658978	0.987141
rs11052135	32701988	intergenic	FGD4(dist=11737),DNM1L(dist=21413)	12	A	G			0.3704	1.0295		0.144929	1.02898
rs1809986	48944115	intergenic	OR4A47(dist=476265),TRIM49B(dist=65613)	11	G	T			0.3708	1.0288		0.428927	1.01511
rs2941584	54735125	intronic	SPTBN1	2	T	C	keep		0.3719	1.0295		0.0138408	0.953029
rs9990811	102238274	intronic	PPP3CA	4	T	G	keep		0.3723	1.0431		0.917901	1.00296
rs11594990	130439005	intergenic	LINC01163(dist=433025),MGMT(dist=716433)	10	G	A	keep		0.3724	0.9687		0.64251	1.00965
rs6492279	109963391	downstream	COL4A2	13	T	C	keep		0.3725	0.9728		0.953567	0.998916
rs3096314	87852014	intergenic	ZNF778(dist=28548),ANKRD11(dist=9516)	16	C	T	keep		0.3727	0.9691		0.512451	0.986193
rs322173	22687706	intergenic	WSB1(dist=22934),TBC1D3P5(dist=81452)	17	C	T	keep		0.3733	0.9681		0.581099	0.989037
rs2722910	28224805	intergenic	ELP3(dist=120217),PNOC(dist=5763)	8	T	G	keep		0.3736	1.0392		0.574679	1.01423
rs4686709	187111993	intergenic	IGF2BP2(dist=86472),TRA2B(dist=3059)	3	C	T	keep		0.3738	1.0609		0.0874226	1.06914
rs1488	161458240	UTR3	MAP3K4(NM_001291958:c.*348G>A,NM_005922:c.*348G>A,NM_001301072:c.*348G>A,NM_006724:c.*348G>A)	6	G	A			0.374	0.9717		0.308753	0.980635
rs1346665	90757503	intergenic	FZD1(dist=21435),MTERF1(dist=582624)	7	T	G	keep		0.3741	1.0276		0.485041	0.988101
rs1601717	43667838	intergenic	WFDC8(dist=26459),WFDC9(dist=2154)	20	A	C	keep		0.3742	0.9728		0.125784	1.02895
rs237362	12352768	intergenic	MAP2K4(dist=364895),LINC00670(dist=41242)	17	T	C	keep		0.3743	0.972		0.596267	0.989768
rs6712473	33267144	intronic	LTBP1	2	T	G	keep		0.3751	0.9733		0.5317	0.988541
rs4916646	11078828	intergenic	HS3ST1(dist=39193),LOC101929019(dist=755345)	4	A	G	keep		0.3753	0.9697		0.873302	0.996794
rs6541024	12487734	intronic	VPS13D	1	T	C	keep		0.3754	0.9311		0.484805	1.02696
rs2994369	95406334	intronic	PHF2	9	T	C	keep		0.3756	0.9719		0.658292	0.991534
rs2138564	63977323	intronic	ZNF365	10	A	G	keep		0.3769	0.9733		0.336447	0.982365
rs2613661	59911869	ncRNA_intronic	LINC00305	18	C	A			0.3769	0.9691		0.979282	0.999457
rs2199787	25815643	intergenic	LOC340107(dist=939194),CDH9(dist=1100823)	5	C	T	keep		0.377	1.0276		0.661141	1.00807
rs293569	30568637	ncRNA_intronic	LOC101929698	20	T	C	keep		0.3776	0.9484		0.349861	0.967822
rs2306802	95405078	exonic	SMARCAD1	4	C	T	keep		0.3777	0.9726		0.020673	0.957169
rs7490349	94807030	intergenic	ABCC4(dist=55329),CLDN10(dist=76824)	13	T	C	keep		0.3778	1.0348		0.96264	0.998932
rs2438527	12249152	intronic	ZNF44	19	A	G			0.3779	1.0292		0.71664	0.992855
rs1401180	93334599	intergenic	VSTM5(dist=111283),HEPHL1(dist=59427)	11	G	A	keep		0.3781	1.0282		0.852158	1.0035
rs7921016	20341676	intronic	PLXDC2	10	G	A	keep		0.3781	1.0273		0.212433	0.977331
rs739883	957768	intronic	GRIN3B	19	A	G			0.3792	0.9728		0.0960973	1.02873
rs2359630	7755695	intronic	SORCS2	4	A	G	keep		0.3795	1.0307		0.628018	0.991448
rs966489	41397581	intronic	LRFN5	14	C	T	keep		0.3796	0.967		0.779952	1.00628
rs1316604	48236372	intergenic	OR4X2(dist=12229),OR4X1(dist=5617)	11	T	C			0.3802	1.0426		0.737534	0.990878
rs325238	143106283	intergenic	MIR5197(dist=66554),HMHB1(dist=65636)	5	A	G	keep		0.3804	1.0286		0.775471	0.994611
rs1864117	5871164	intergenic	ICE1(dist=327817),FLJ33360(dist=492390)	5	A	G	keep		0.3807	1.0274		0.0604002	1.03538
rs7604112	232267180	intergenic	C2orf57(dist=99942),PTMA(dist=14299)	2	A	G	keep		0.3811	0.9682		0.953504	1.00123
rs6469858	120965416	intronic	DEPTOR	8	A	G	keep		0.3812	1.0381		0.0813637	1.04634
rs6673700	235641756	intronic	RYR2	1	A	G	keep		0.3815	0.9562		0.103972	0.950893
rs3788994	25695815	intronic	LRRC16A	6	T	G	keep		0.382	0.9663		0.0131634	0.942424
rs2301241	112059329	upstream	TXN	9	C	T	keep		0.3822	1.0271		0.152744	0.973879
rs3102542	96919800	intergenic	C8orf37-AS1(dist=28253),LOC100500773(dist=108589)	8	G	A	keep		0.3828	0.9731		0.187848	1.0248
rs591508	109548598	intergenic	LEF1-AS1(dist=231563),RPL34-AS1(dist=130197)	4	G	A			0.383	1.0275		0.527417	1.01186
rs13065665	102769176	intergenic	TRMT10C(dist=1196),PCNP(dist=6556)	3	G	A	keep		0.3832	1.0369		0.354338	0.977201
rs905350	3813907	intergenic	IRX1(dist=159390),LOC101929153(dist=1012687)	5	C	T	keep		0.3835	0.9737		0.344335	1.01766
rs6454860	92261323	intergenic	MAP3K7(dist=907582),MIR4643(dist=26776)	6	G	A			0.384	1.0292		0.165524	0.973817
rs9321350	132927038	intergenic	TAAR8(dist=10485),TAAR6(dist=6116)	6	C	T			0.3841	0.9654		0.595362	0.987826
rs6866304	149006726	intergenic	ARHGEF37(dist=12006),PPARGC1B(dist=83282)	5	G	A	keep		0.3844	0.9737		0.411429	0.986428
rs3788007	42579845	intronic	ABCG1	21	A	G	keep		0.3847	1.0337		0.781006	0.99358
rs2270438	4419280	intronic	FGF6	12	G	A	keep		0.385	1.029		0.144002	0.971947
rs1644148	122652799	intergenic	PRDM6(dist=101155),CEP120(dist=55679)	5	G	A	keep		0.3854	1.0375		0.61557	1.01287
rs2278149	76141530	intronic	PARM1	4	G	A			0.3855	0.9621		0.810098	0.994861
rs723714	58086775	intronic	DAB1	1	G	A	keep		0.3862	0.9484		0.614783	1.0184
rs7561821	33569246	intronic	RASGRP3	2	G	T	keep		0.3867	1.028		0.410285	0.985465
rs6814081	99350861	intergenic	STPG2(dist=67447),RAP1GDS1(dist=50689)	4	G	A			0.388	1.0487		0.840443	0.993224
rs7633109	153749526	intergenic	MBNL1(dist=83267),P2RY1(dist=285646)	3	G	A	keep		0.388	1.0295		0.789986	1.00537
rs16969859	34015628	intergenic	MIR4318(dist=524452),MIR924HG(dist=1025258)	18	T	G			0.3883	0.9619		0.5822	0.985076
rs9563687	58637081	intergenic	LINC00374(dist=931829),DIAPH3(dist=500643)	13	C	T	keep		0.3886	0.9727		0.484959	1.01339
rs2216197	62659351	ncRNA_intronic	ADGRL3-AS1	4	C	T	keep		0.3888	1.0344		0.995448	0.999864
rs9326766	108619956	intergenic	FER(dist=59516),PJA2(dist=78353)	5	T	C	keep		0.389	1.0552		0.90894	0.99558
rs180693	117732495	intergenic	ATRNL1(dist=33996),GFRA1(dist=73937)	10	C	T	keep		0.3897	0.9617		0.752022	1.00835
rs1859218	11532393	intronic	THSD7A	7	A	C	keep		0.3898	1.0276		0.943352	1.0013
rs2820651	1461765	intronic	ADARB2	10	T	G	keep		0.3899	1.0532		0.362267	1.03175
rs2697160	10950251	intronic	SLC6A11	3	A	G			0.3904	0.9719		0.52788	1.01262
rs6481523	28778104	intergenic	MIR8086(dist=159819),WAC-AS1(dist=70748)	10	T	C	keep		0.3907	0.9675		0.274302	0.974979
rs7602355	4941253	intergenic	LINC01249(dist=259566),LINC01248(dist=750471)	2	T	C	keep		0.3912	0.9688		0.319861	1.02205
rs6602296	8364722	intergenic	LINC00708(dist=14448),LOC105755953(dist=615236)	10	G	T	keep		0.3913	0.9727		0.609508	1.00982
rs11622438	76054916	intergenic	ESRRB(dist=16983),VASH1(dist=243072)	14	A	C	keep		0.3917	0.9572		0.245956	0.965146
rs6681025	85164912	UTR3	MCOLN2(NM_153259:c.*44A>G)	1	T	C	keep		0.3921	0.9719		0.447319	1.01254
rs10869675	77779855	intronic	PCSK5	9	G	A	keep		0.3924	1.0286		0.484537	1.01346
rs1521191	9932640	intergenic	MIR124-1(dist=134248),MSRA(dist=16549)	8	C	A	keep		0.3931	1.0293		0.229817	0.975533
rs4409447	8492387	intronic	PTPRD	9	T	C			0.3934	0.958		0.0884521	0.95026
rs9822807	168213790	intergenic	BCHE(dist=1175843),ZBBX(dist=226981)	3	G	A			0.3938	0.9625		0.770343	0.992467
rs6129222	37294153	intergenic	LOC339568(dist=7348),LINC01370(dist=772364)	20	A	G			0.3942	1.0276		0.570873	1.01097
rs927704	30822415	intergenic	HECTD1(dist=75935),HEATR5A(dist=8330)	14	A	C	keep		0.3944	1.027		0.11808	1.0296
rs213420	60137496	intronic	FHIT	3	T	C	keep		0.3947	0.9643		0.382334	1.02099
rs17159111	106172468	intergenic	RAB9BP1(dist=1708770),LOC102467213(dist=6329)	5	T	C	keep		0.3949	0.9537		0.196333	0.959778
rs7516054	86376530	intronic	COL24A1	1	C	T	keep		0.3952	1.0331		0.843933	0.995531
rs1038627	129732230	intronic	CPA4	7	G	A	keep		0.3953	1.0264		0.459098	0.986319
rs1373796	123873449	intronic	ZHX2	8	G	A	keep		0.3955	0.9386		0.695668	1.01768
rs1426159	82146406	intronic	ADAMTSL3	15	A	G	keep		0.396	1.0362		0.122318	1.03789
rs10025139	35989633	intronic	DTHD1	4	C	T	keep		0.3961	1.0331		0.870418	1.00353
rs1077454	71187186	intergenic	C10orf35(dist=123825),COL13A1(dist=44464)	10	C	A	keep		0.3968	1.0313		0.962865	1.00105
rs1410782	137508804	intergenic	PPP1R26-AS1(dist=4888),PPP1R26(dist=2665)	9	T	C	keep		0.3969	0.9678		0.831498	0.995327
rs2020863	169441155	exonic	FMO2	1	G	A	keep		0.397	1.0463		0.751122	1.01033
rs4659974	238737050	intronic	GREM2	1	C	T	keep		0.397	1.0305		0.0432736	0.967973
rs2623960	152935134	intronic	SYNE1	6	T	C	keep		0.3971	1.0305		0.94613	0.998551
rs615019	3553318	ncRNA_intronic	LOC105376360	10	A	G	keep		0.3972	0.9651		0.995198	0.999852
rs911475	109369880	intronic	ARMC2	6	A	G			0.3972	0.9654		0.838186	0.994966
rs4082841	30093126	intergenic	MIR4275(dist=1662738),PCDH7(dist=238002)	4	G	A			0.3974	0.9681		0.793098	1.00573
rs1157615	17629818	intronic	UNC13A	19	C	T	keep		0.3982	1.0382		0.224493	0.968968
rs1846224	214790838	intronic	ESRRG	1	C	T	keep		0.3982	0.9712		0.516211	0.98652
rs12328672	143772718	intronic	ARHGAP15	2	G	A	keep		0.3983	1.0386		0.89677	1.00362
rs7285729	36123354	intronic	ELFN2	22	G	A	keep		0.3984	1.0355		0.957417	1.00126
rs10511783	26639956	intergenic	LOC100506422(dist=531550),CAAP1(dist=190727)	9	A	G	keep		0.3989	0.9702		0.306047	0.978512
rs6907986	110334116	intergenic	FIG4(dist=80789),GPR6(dist=72036)	6	T	C	keep		0.399	1.0263		0.0449503	0.963642
rs1330518	103855994	intergenic	LINC01309(dist=977958),DAOA-AS1(dist=1053413)	13	G	A	keep		0.3991	0.9742		0.287591	1.02013
rs1913621	98728832	intergenic	MGAT4A(dist=14811),LOC101927070(dist=15126)	2	G	A	keep		0.4	0.968		0.222628	0.972025
rs2214610	43291976	intronic	HECW1	7	G	A	keep		0.4001	1.0264		0.399945	1.01443
rs2833579	32250400	intronic	HUNK	21	G	A	keep		0.4004	1.0263		0.00945104	0.952853
rs1830338	72959685	intronic	RIMS1	6	G	A			0.401	1.0321		0.863154	0.996182
rs884285	50884903	intergenic	CCDC68(dist=107166),LOC101927229(dist=39230)	18	T	C	keep		0.401	1.0278		0.92205	0.99808
rs6479768	52308939	intronic	A1CF	10	T	G	keep		0.4012	0.9651		0.214742	1.03109
rs349455	19489947	intergenic	NONE(dist=NONE),CDH18(dist=18965)	5	T	C	keep		0.403	0.9741		0.97144	1.00068
rs1780706	35172552	intronic	MROH8	20	C	T			0.4034	0.9646		0.749756	1.00815
rs12485950	102399366	intergenic	ABI3BP(dist=204342),IMPG2(dist=24714)	3	G	A	keep		0.4037	0.9698		0.837147	1.00459
rs137682	38068371	intergenic	RPL3(dist=22755),SYNGR1(dist=7529)	22	A	C	keep		0.4038	0.971		0.720418	0.992594
rs2049920	169442210	intronic	FMO2	1	A	G			0.4039	1.0456		0.751304	1.01031
rs7012001	96793078	ncRNA_intronic	C8orf37-AS1	8	A	G	keep		0.4042	0.9693		0.445631	1.0164
rs4244562	36450523	intergenic	SPRED1(dist=13781),FAM98B(dist=83097)	15	G	A	keep		0.4043	1.0267		0.225173	0.97751
rs2216251	230129849	intronic	DNER	2	G	T	keep		0.4045	0.9633		0.972275	0.999149
rs9323783	85681119	intergenic	LOC101928767(dist=15245),LOC283585(dist=760756)	14	T	C	keep		0.4049	0.9665		0.675438	0.989664
rs2147639	54479950	intergenic	MIR1297(dist=695766),MIR5007(dist=166640)	13	C	T	keep		0.4052	0.9726		0.452652	0.984896
rs17476649	17126311	intergenic	FAM49A(dist=415696),RAD51AP2(dist=429156)	2	A	C	keep		0.4053	1.0264		0.747779	1.00619
rs11052152	32713873	intergenic	FGD4(dist=23622),DNM1L(dist=9528)	12	G	A			0.4056	1.0284		0.118599	1.03216
rs648890	54673512	intergenic	VSTM2A-OT1(dist=66599),SEC61G(dist=113922)	7	A	G	keep		0.4056	0.9587		0.957868	1.00162
rs846845	85006577	intergenic	SSX2IP(dist=77749),LPAR3(dist=45097)	1	C	T	keep		0.4056	1.0268		0.247496	1.02251
rs4808629	17364996	intergenic	PLVAP(dist=15838),BST2(dist=9752)	19	C	T	keep		0.4062	0.9616		0.851715	0.994901
rs1571731	41426226	intergenic	DSCAM(dist=285317),LINC00323(dist=9071)	21	A	G	keep		0.4064	1.028		0.121303	1.03023
rs2771223	131954880	intergenic	GLRX3(dist=86244),MIR378C(dist=695961)	10	C	T	keep		0.4064	0.9679		0.541507	1.01422
rs530303	164889804	intergenic	FMO9P(dist=28707),POGK(dist=185461)	1	G	T			0.4064	1.0261		0.262945	1.02116
rs1990058	147366257	ncRNA_intronic	MIR548T	7	C	T			0.4069	1.0277		0.4188	0.984292
rs6416166	15456422	intergenic	INSC(dist=231091),LOC102724957(dist=165585)	11	T	G			0.4071	1.0275		0.0542806	0.963071
rs4342610	70040072	ncRNA_intronic	LINC01592	8	G	A	keep		0.4072	0.9687		0.801646	0.994244
rs1816226	80026449	intergenic	LINC00595(dist=316473),ZMIZ1-AS1(dist=346640)	10	T	C	keep		0.4074	1.0323		0.0309713	0.952974
rs1880617	53105566	intergenic	POM121L12(dist=33454),LINC01446(dist=585130)	7	T	G	keep		0.4078	0.974		0.648886	1.00868
rs3910815	146091900	intronic	PPP2R2B	5	T	C	keep		0.4078	0.9591		0.492701	0.980391
rs4896409	139199885	intronic	ECT2L	6	A	G	keep		0.408	0.9746		0.840783	1.00374
rs1928661	29299713	intergenic	LINGO2(dist=96715),LINC01242(dist=1079220)	9	C	T	keep		0.4081	0.9743		0.646476	1.00866
rs11142892	73371554	intergenic	TRPM3(dist=445220),TMEM2(dist=116548)	9	C	T	keep		0.4082	1.031		0.197793	0.971867
rs9804956	23873055	intronic	SOX5	12	T	C	keep		0.4084	1.028		0.808319	1.00465
rs1317830	34601459	intergenic	LOC101928622(dist=883549),ARAP2(dist=1142556)	4	C	T	keep		0.4103	1.0273		0.684843	0.992035
rs7687823	187719861	intergenic	MTNR1A(dist=6330),FAT1(dist=26070)	4	A	G	keep		0.4105	0.9741		0.720229	0.993136
rs8075459	7251546	upstream	NLGN2	17	C	T	keep		0.4106	1.0427		0.478313	1.02029
rs4649240	231842135	intronic	KCNK1	1	T	C	keep		0.4107	0.9751		0.290576	0.980681
rs403133	113942392	ncRNA_intronic	LOC101927078	5	G	A	keep		0.4114	0.9731		0.456437	1.01487
rs6755901	48779250	intronic	LHCGR,STON1-GTF2A1L	2	C	T	keep		0.4115	0.9671		0.167166	1.03331
rs9426891	151981042	intronic	INTS3	1	C	T			0.4117	1.0254		0.484849	0.987351
rs6692538	107657726	intronic	NTNG1	1	A	G	keep		0.4139	0.9716		0.33108	1.02109
rs6574310	76119457	intergenic	ESRRB(dist=81524),VASH1(dist=178531)	14	A	C	keep		0.4145	1.0329		0.496396	1.01616
rs6750865	77150568	intronic	LRRTM4	2	G	A			0.4145	0.9715		0.71967	0.992615
rs10172858	175125257	intergenic	GPR155(dist=65195),RNU6-2(dist=5683)	2	C	T	keep		0.4146	0.9753		0.497063	1.01257
rs403386	12269459	intergenic	ZNF44(dist=2745),ZNF563(dist=19845)	19	C	T			0.4149	1.0269		0.546718	0.98821
rs40474	146533562	intergenic	PPP2R2B(dist=92286),STK32A(dist=61210)	5	G	A			0.415	1.0266		0.519921	0.988584
rs963824	26539221	intergenic	LOC340107(dist=1662772),CDH9(dist=377245)	5	T	C			0.415	1.0425		0.0772825	0.947741
rs7395662	48475469	intergenic	OR4A47(dist=7619),TRIM49B(dist=534259)	11	A	G			0.4151	1.0262		0.499482	1.0129
rs6085580	650570	intergenic	SCRT2(dist=45747),SLC52A3(dist=38154)	20	T	C	keep		0.4152	0.9703		0.558659	1.01323
rs1075733	34016300	intergenic	LOC100420587(dist=105859),LINC00906(dist=131578)	19	A	G	keep		0.4159	0.966		0.787956	1.0069
rs4843938	84967605	intergenic	LINC00917(dist=30819),FENDRR(dist=98027)	16	A	G	keep		0.4159	1.0451		0.190335	0.959161
rs6878494	161237649	intronic	GABRA1	5	C	T			0.4162	1.0252		0.815136	1.00435
rs243842	54084923	intronic	MMP2	16	C	T	keep		0.4167	1.0258		0.783645	0.994872
rs4485088	12972308	intergenic	LINC00958(dist=4637),RASSF10(dist=15238)	11	T	C	keep		0.4167	0.9747		0.0985987	0.969063
rs6933557	110353281	intergenic	FIG4(dist=99954),GPR6(dist=52871)	6	C	T			0.4168	0.975		0.0367268	0.96207
rs10410907	45724949	intronic	SPTBN4	19	T	C	keep		0.4169	1.0408		0.0663284	0.950546
rs410487	8775015	intronic	MFHAS1	8	A	G	keep		0.417	0.9594		0.669475	0.990198
rs4973275	230722749	intergenic	SLC16A14(dist=80790),SP110(dist=19141)	2	C	T			0.4173	0.9705		0.704505	0.991835
rs9326287	99038957	intronic	CNTN5	11	C	T	keep		0.4177	1.0284		0.908524	1.00239
rs3779203	39703321	intronic	RALA	7	T	C	keep		0.4184	1.0444		0.428721	0.975223
rs4941343	61347817	intergenic	LOC284294(dist=1106010),CDH7(dist=220651)	18	G	A	keep		0.4185	1.045		0.943087	1.00223
rs7245699	40691331	intronic	DMKN	19	C	A	keep		0.4186	0.973		0.264613	0.977958
rs6557449	156195327	intergenic	NOX3(dist=376598),MIR1202(dist=114296)	6	T	C	keep		0.4188	0.9688		0.272903	0.976135
rs1859211	33125485	intronic	HNF1B	17	G	A	keep		0.4192	1.0343		0.517068	0.98305
rs1999670	150493385	intergenic	ULBP3(dist=61409),PPP1R14C(dist=12496)	6	T	C	keep		0.4194	0.9701		0.383013	1.01914
rs5767791	46316319	intergenic	LL22NC03-75H12.2(dist=54795),LINC00898(dist=79137)	22	T	C	keep		0.4198	1.0303		0.619388	1.01103
rs7822664	9008510	intergenic	MIR4660(dist=65072),PPP1R3B(dist=22664)	8	C	T	keep		0.4199	0.9657		0.357824	0.976607
rs405588	54868713	intergenic	MBL2(dist=667247),PCDH15(dist=363826)	10	T	C	keep		0.4202	1.0282		0.739607	0.993209
rs1561711	69453220	intronic	THSD4	15	C	T	keep		0.4203	0.9732		0.925356	0.998118
rs11754567	2216033	ncRNA_intronic	GMDS-AS1	6	C	T	keep		0.4204	1.0311		0.175615	0.973657
rs6092601	56082940	intergenic	MIR4532(dist=179034),C20orf85(dist=76449)	20	A	G			0.4204	0.9539		0.796418	0.990925
rs6483640	20048495	intronic	NAV2	11	G	A	keep		0.4211	1.0249		0.0305462	1.04058
rs1569285	7582033	intronic	GRM7	3	T	C	keep		0.4212	0.9749		0.851836	1.00359
rs11158135	56416625	ncRNA_intronic	OTX2-AS1	14	G	A	keep		0.4214	0.9611		0.0625248	1.05612
rs1500843	143067586	intergenic	IL15(dist=192996),INPP4B(dist=101046)	4	C	T	keep		0.422	1.0252		0.175043	0.975215
rs1013437	230052941	intronic	DNER	2	T	C	keep		0.4222	1.0284		0.295167	1.02174
rs957001	40995030	intergenic	SETBP1(dist=92557),SLC14A2(dist=51915)	18	T	C	keep		0.4225	0.9616		0.807761	0.993026
rs10514877	58056250	intronic	RAB3C	5	G	A	keep		0.4228	0.968		0.513971	0.984195
rs2800880	111932147	intergenic	TMIGD3(dist=23999),LINC01160(dist=11005)	1	C	T	keep		0.4228	1.0328		0.575435	1.01187
rs3810784	93671613	intergenic	TMCC3(dist=103144),MIR492(dist=80692)	12	G	A	keep		0.4231	0.9746		0.030501	0.966846
rs763279	23907688	exonic	KIAA1671	22	A	G	keep		0.4232	1.0268		0.286048	1.02088
rs7901816	129291896	intergenic	NPS(dist=50971),FOXI2(dist=133632)	10	T	C	keep		0.4235	1.0296		0.0813123	1.03791
rs2274682	20625735	intronic	ARHGEF40	14	T	G	keep		0.4243	1.0606		0.665168	1.01678
rs1396374	92381970	intergenic	MTNR1B(dist=26374),SLC36A4(dist=135015)	11	G	A	keep		0.4247	0.9482		0.796353	1.00983
rs2324908	65741222	intergenic	MIR4704(dist=50765),PCDH9(dist=33745)	13	G	A			0.4247	0.9709		0.368803	0.980156
rs10232703	4303003	intergenic	SDK1(dist=27846),FOXK1(dist=385453)	7	A	G	keep		0.4258	0.97		0.987561	0.999653
rs2634932	169519478	intronic	DDX60L	4	C	T			0.4258	0.971		0.720183	0.992028
rs11897843	237017756	intronic	IQCA1	2	C	T	keep		0.4263	1.029		0.504676	1.0146
rs17567915	26367376	intergenic	GPR12(dist=134454),USP12(dist=170911)	13	T	C	keep		0.4263	1.0409		0.687249	1.01193
rs884277	56654351	intergenic	MIR4422(dist=1190367),PLPP3(dist=78656)	1	C	T	keep		0.4265	1.0264		0.303682	0.980027
rs12515798	134333096	intronic	CATSPER3	5	T	C	keep		0.4267	1.0329		0.65701	0.989266
rs6074905	15424726	intronic	MACROD2	20	A	C	keep		0.4269	1.0246		0.668638	0.992184
rs9914342	34443667	ncRNA_intronic	LRRC37A11P	17	C	T	keep		0.4273	0.9723		0.265027	0.976711
rs10256624	125695901	intergenic	LOC101928283(dist=889290),GRM8(dist=169987)	7	C	A	keep		0.4276	0.9729		0.0803499	0.963885
rs1861764	205331551	intronic	PARD3B	2	G	T	keep		0.4277	0.9725		0.564472	0.987845
rs3134402	122290027	intronic	C11orf63	11	T	C	keep		0.4277	1.0251		0.651034	1.00726
rs1434349	104044313	intergenic	LINC01309(dist=1166277),DAOA-AS1(dist=865094)	13	T	C	keep		0.428	1.0351		0.807457	1.00611
rs1481045	71529560	intergenic	NCOA2(dist=50986),LOC101926892(dist=16363)	8	C	T	keep		0.4283	0.9678		0.141677	0.96496
rs923076	129723793	intergenic	ZBTB44(dist=33976),ADAMTS8(dist=56235)	11	G	A	keep		0.4284	1.0266		0.159782	1.02708
rs12745931	198677594	intergenic	ZNF281(dist=31785),KIF14(dist=109654)	1	T	G	keep		0.4287	1.0447		0.257638	1.035
rs40713	9307909	intronic	SEMA5A	5	G	A	keep		0.4287	1.0247		0.817532	1.00428
rs4935610	57248430	intergenic	MTRNR2L5(dist=217937),ZWINT(dist=538775)	10	G	T			0.4296	0.9598		0.405754	0.973722
rs11633969	85221240	intronic	AGBL1	15	G	T	keep		0.4297	0.9754		0.490068	0.98715
rs4683182	46148940	intergenic	XCR1(dist=104957),CCR1(dist=69264)	3	A	G	keep		0.4298	1.0299		0.0268193	0.951978
rs4864471	54120941	intronic	LNX1	4	T	G	keep		0.4298	1.0365		0.557742	0.983775
rs2979002	101477217	intergenic	MIR4471(dist=12968),ANKRD46(dist=113939)	8	T	G	keep		0.4299	1.0247		0.285589	1.02032
rs7858253	137288987	intergenic	LOC401557(dist=70014),C9orf62(dist=85929)	9	T	C	keep		0.4299	1.0257		0.77268	0.994598
rs1933080	151587471	ncRNA_intronic	LOC102723831	6	A	G	keep		0.4301	1.0254		0.918088	0.998029
rs3770196	222013205	intronic	EPHA4	2	G	A	keep		0.4314	0.9722		0.0332104	0.955789
rs6898801	111278514	ncRNA_intronic	NREP-AS1	5	A	G			0.4314	1.0252		0.268574	1.02135
rs7073883	55981085	intronic	PCDH15	10	G	A	keep		0.4318	1.0278		0.77245	1.00597
rs348871	102412903	intergenic	ABI3BP(dist=217879),IMPG2(dist=11177)	3	G	A			0.4322	0.9716		0.846188	1.00433
rs4888320	73549365	intronic	WDR59	16	G	T	keep		0.4326	0.9536		0.339224	1.03313
rs2413016	29788203	intergenic	TUG1(dist=82823),SMTN(dist=19079)	22	C	T	keep		0.4334	1.0341		0.0515438	1.05061
rs1545823	86683141	intronic	ARHGAP24	4	A	G			0.4335	0.9741		0.945521	0.998636
rs4736048	140087512	intergenic	COL22A1(dist=92081),NONE(dist=NONE)	8	G	A			0.4335	1.0315		0.857246	1.0042
rs17602961	34881627	intergenic	MIR4318(dist=1390451),MIR924HG(dist=159259)	18	A	C	keep		0.4336	1.0552		0.668712	1.01603
rs1328589	63447502	ncRNA_intronic	LINC00466	1	A	C	keep		0.435	1.0262		0.658355	1.00878
rs13252177	106293050	intergenic	LRP12(dist=622622),ZFPM2(dist=107273)	8	T	C	keep		0.4356	0.9422		0.314855	1.0458
rs2033042	120364973	intergenic	MAL2(dist=37878),NOV(dist=132760)	8	C	T	keep		0.4356	1.0245		0.101221	1.03121
rs7938949	26611157	intronic	ANO3	11	G	A	keep		0.4356	1.0266		0.693512	0.992112
rs6996522	57896577	intergenic	LINC00968(dist=261641),IMPAD1(dist=136465)	8	C	A	keep		0.4361	0.9684		0.543559	1.01409
rs4498211	62731706	intergenic	IPO11(dist=771534),HTR1A(dist=559925)	5	G	A	keep		0.4364	0.9763		0.983645	1.00038
rs6557113	151501523	intergenic	MTHFD1L(dist=36807),LOC102723831(dist=57978)	6	A	G			0.4364	0.9741		0.520393	1.01323
rs9952980	41142795	intronic	SLC14A2	18	C	T	keep		0.4364	1.0255		0.721006	0.993113
rs232291	43767808	intronic	WFDC13	20	G	T			0.4368	0.9764		0.197767	1.02389
rs10512718	39938888	intergenic	LOC101926940(dist=378321),LINC00603(dist=149262)	5	G	A	keep		0.4381	0.9737		0.622408	0.98975
rs7497012	71755772	intergenic	NPTN(dist=42966),CD276(dist=7903)	15	A	G	keep		0.4385	0.9766		0.442398	1.01422
rs983271	35534194	intronic	UNC5D	8	C	T			0.4386	0.9601		0.359785	1.02887
rs11951152	39569940	intergenic	LOC101926940(dist=9373),LINC00603(dist=518210)	5	G	A	keep		0.439	0.9625		0.0942222	0.950637
rs13155746	7271137	intergenic	MIR4278(dist=390103),MIR4454(dist=51279)	5	A	G			0.4396	1.0367		0.128383	0.957455
rs220621	109462254	intergenic	LEF1-AS1(dist=145219),RPL34-AS1(dist=216541)	4	C	A			0.4398	1.0268		0.893008	1.0028
rs2886070	154240595	intergenic	ARHGEF2(dist=25635),SSR2(dist=4868)	1	G	A	keep		0.4398	0.9759		0.320806	0.981689
rs1466735	111269853	intronic	NREP	5	A	G	keep		0.4401	1.0241		0.877434	1.00286
rs892023	19524850	intergenic	CILP2(dist=6382),PBX4(dist=8666)	19	C	T	keep		0.441	1.0244		0.649823	1.00862
rs2218618	112325679	intergenic	LOC387810(dist=393944),LOC101928847(dist=9533)	11	G	A			0.4416	1.0258		0.461918	0.985607
rs7120743	48879221	intergenic	OR4A47(dist=411371),TRIM49B(dist=130507)	11	C	T			0.4417	1.0249		0.51119	1.01253
rs2289220	90924654	intergenic	LINC00930(dist=8157),FAM174B(dist=37029)	15	C	A	keep		0.4418	1.049		0.607884	1.01912
rs3790567	67594965	intronic	IL12RB2	1	A	G	keep		0.4426	0.9736		0.99438	1.00015
rs9962706	61804445	intergenic	CDH7(dist=104263),CDH19(dist=514959)	18	C	T	keep		0.4427	1.0418		0.885366	0.995588
rs7202122	64059652	ncRNA_intronic	LINC00922	16	A	C	keep		0.4428	0.9756		0.473332	0.98619
rs1357961	53181913	intergenic	POM121L12(dist=109801),LINC01446(dist=508783)	7	T	G	keep		0.4439	1.0238		0.0837558	1.03218
rs12605728	48602574	intronic	DCC	18	A	G	keep		0.4441	1.0422		0.599418	1.01652
rs6871724	26518181	intergenic	LOC340107(dist=1641732),CDH9(dist=398285)	5	A	G			0.4443	1.0398		0.0607577	0.94452
rs7913538	123734561	intergenic	NSMCE4A(dist=9828),TACC2(dist=4118)	10	A	G	keep		0.4445	0.975		0.204769	0.974711
rs11762889	4291256	intergenic	SDK1(dist=16099),FOXK1(dist=397200)	7	A	C	keep		0.445	0.9761		0.60808	1.00995
rs1334538	8883955	intergenic	LINC00708(dist=533681),LOC105755953(dist=96003)	10	A	C	keep		0.4451	1.0341		0.558106	0.985038
rs1326809	118625763	intronic	ASTN2	9	C	T	keep		0.4459	1.0259		0.587623	1.01099
rs357684	48412679	intergenic	CYSLTR2(dist=231180),FNDC3A(dist=35370)	13	A	G	keep		0.446	0.9703		0.52429	1.01521
rs2967087	33297008	intergenic	LOC340113(dist=298678),TARS(dist=179551)	5	A	C			0.4461	0.9614		0.869819	1.00508
rs287656	114103138	ncRNA_intronic	LOC101927078	5	G	T			0.4475	0.977		0.245223	1.02172
rs6427268	151987314	intronic	INTS3	1	G	A			0.4479	1.0234		0.608807	0.990649
rs2602971	99296223	intergenic	CTD-2151A2.1(dist=354666),LOC100133050(dist=446885)	5	G	A	keep		0.4484	0.977		0.977917	1.00051
rs2437343	40527120	intronic	APBB2	4	G	A			0.4487	1.0245		0.855749	1.00349
rs4740313	133653397	intergenic	RAPGEF1(dist=48245),MED27(dist=71921)	9	T	C	keep		0.4487	0.9649		0.528301	0.981927
rs2223057	117080974	ncRNA_intronic	LINC00536,MIR6507	8	G	A	keep		0.4494	1.0239		0.0754431	1.03371
rs1942384	67396138	ncRNA_intronic	LINC01541	18	A	G	keep		0.4497	1.0253		0.686791	1.00787
rs7129386	48573270	intergenic	OR4A47(dist=105420),TRIM49B(dist=436458)	11	A	G			0.4497	1.0243		0.476932	1.01359
rs4882129	48545350	intergenic	OR4A47(dist=77500),TRIM49B(dist=464378)	11	T	C			0.4503	1.025		0.482564	1.01342
rs11901979	77001769	intronic	LRRTM4	2	T	C			0.4509	0.972		0.103865	0.963435
rs7325336	42772300	intronic	ENOX1	13	T	C			0.4509	1.0255		0.495408	0.98666
rs2727765	198914641	ncRNA_intronic	LOC101927619	2	C	A	keep		0.4515	0.975		0.0504753	1.0402
rs1397857	23771666	ncRNA_intronic	LOC100128714	15	C	T	keep		0.4516	0.976		0.609368	1.00873
rs1484483	66086240	intergenic	SPRED2(dist=573080),MIR4778(dist=352645)	2	G	A	keep		0.4518	1.036		0.254668	1.03346
rs402605	934365	intronic	LMF1	16	C	T	keep		0.4521	1.0464		0.242032	1.04235
rs10498893	74438497	intergenic	SLC17A5(dist=18039),LOC101928489(dist=21850)	6	T	G	keep		0.4523	1.0245		0.146463	1.02878
rs12462556	2172792	intronic	DOT1L	19	C	T	keep		0.4523	1.0321		0.919675	0.997523
rs559203	169492425	intergenic	DDX60(dist=15892),DDX60L(dist=22036)	4	T	C	keep		0.4525	0.9726		0.624376	0.989053
rs3897638	33151448	intronic	CELF4	18	A	G	keep		0.4526	0.9716		0.175293	0.969968
rs2724006	37300261	intronic	ELMO1	7	A	G			0.4531	0.9772		0.970117	0.999311
rs9318486	76965059	intergenic	MYCBP2(dist=165881),SCEL(dist=42751)	13	T	G	keep		0.4531	0.9715		0.00872955	1.05892
rs1480945	30591570	intergenic	SLC35G3(dist=46045),SLFN5(dist=2629)	17	T	C	keep		0.4533	0.9726		0.113869	1.03599
rs279581	9922997	intronic	IL17RE	3	C	T	keep		0.4539	0.9773		0.0256984	0.960666
rs1779995	161104766	intronic	CCDC190	1	A	G	keep		0.4544	1.0346		0.39897	0.978671
rs2103389	52260564	intergenic	NRXN1(dist=1147386),MIR4431(dist=522600)	2	G	T	keep		0.4544	0.9773		0.446268	1.01418
rs17157252	8928558	intergenic	NXPH1(dist=169440),PER4(dist=711867)	7	C	T	keep		0.4547	1.075		0.957929	1.00293
rs4782451	87161479	intergenic	ZFPM1(dist=32404),ZC3H18(dist=2811)	16	A	C	keep		0.4549	1.0231		0.197666	1.02307
rs4498262	33264931	intergenic	LOC340113(dist=266601),TARS(dist=211628)	5	G	T	keep		0.4551	0.9628		0.863771	0.99484
rs2433724	59237343	exonic	VSTM1	19	G	A	keep		0.4552	0.9772		0.142049	0.972958
rs4726763	144740855	intergenic	TPK1(dist=576776),CNTNAP2(dist=703531)	7	G	A			0.4561	0.9739		0.469318	0.984726
rs7046217	90970697	intronic	SHC3	9	A	G			0.4565	1.0276		0.103693	0.964737
rs1902358	67102711	ncRNA_intronic	LINC01515	10	G	T	keep		0.4571	0.9718		0.182966	0.970213
rs7214481	56900532	intronic	TBX4	17	A	G			0.4573	0.9749		0.236841	1.02474
rs3736650	94729832	ncRNA_intronic	LINC00535	8	A	G			0.4577	1.027		0.916402	1.00224
rs10513091	11476525	intronic	CTNND2	5	C	T	keep		0.458	1.0353		0.616144	0.986591
rs1347539	76751065	intronic	ST6GALNAC3	1	C	T	keep		0.4585	0.965		0.584577	0.984851
rs1538639	214100944	intronic	USH2A	1	A	G	keep		0.4588	0.9606		0.0632346	1.06648
rs10517749	162848962	intronic	FSTL5	4	G	A	keep		0.4589	1.024		0.351576	0.982913
rs10019282	11902669	intergenic	LOC101929019(dist=40662),RAB28(dist=1075776)	4	T	G	keep		0.4591	0.9707		0.192711	0.970457
rs731513	69261493	ncRNA_intronic	LINC00469	17	T	C	keep		0.4595	1.0503		0.723362	1.0142
rs9314999	29648037	intergenic	LINC00365(dist=67025),KATNAL1(dist=26730)	13	C	T	keep		0.4598	1.0278		0.810148	1.00524
rs761962	50257058	intergenic	ZFP64(dist=15127),LINC01524(dist=413726)	20	T	C	keep		0.4599	0.9758		0.246557	1.02332
rs1907632	38936769	intronic	LRRK2	12	T	C	keep		0.4601	0.9678		0.588796	1.0141
rs8106200	57829395	intronic	ZNF83	19	C	T	keep		0.4603	1.0245		0.756551	0.993913
rs888001	102042026	intergenic	IL1R2(dist=30710),IL1R1(dist=11242)	2	T	C	keep		0.4609	0.9678		0.457611	0.98068
rs11835105	39044312	intronic	LRRK2	12	G	T			0.4617	0.9723		0.104049	1.03762
rs9405480	144199	0		6	A	G			0.4623	1.0283		ncRNA_intronic	LOC285766
rs475112	3696546	ncRNA_intronic	MIR1268A	19	G	A	keep		0.4625	0.9768		0.172077	0.974023
rs1219812	125426545	intronic	GPR26	10	C	T	keep		0.4626	1.0302		0.468101	1.01741
rs7650201	116007335	intronic	ZBTB20	3	T	C	keep		0.4642	0.9633		0.462894	1.02317
rs1823819	125314277	intronic	CNTNAP5	2	A	C	keep		0.4646	1.0312		0.873329	1.00386
rs2051906	123753753	intergenic	TMEM229A(dist=292994),LOC101928211(dist=10917)	7	T	C	keep		0.4647	1.0308		0.237442	0.971683
rs10484795	137358523	intergenic	NHEG1(dist=2462),IL20RA(dist=4278)	6	T	C	keep		0.4649	1.0256		0.0427402	0.960757
rs4496254	54767326	intronic	ZNF532	18	A	G			0.4654	0.9761		0.454542	1.0151
rs6142866	59801981	intronic	CDH4	20	C	T	keep		0.4654	1.0275		0.611158	1.00916
rs2056152	14460039	intergenic	LINC00276(dist=1506),FAM84A(dist=230222)	2	A	G			0.4657	1.0232		0.310962	0.981289
rs3770149	222051136	intronic	EPHA4	2	G	A	keep		0.4659	1.0226		0.0889251	0.969637
rs1369156	97596715	intergenic	PTCH1(dist=277647),LINC00476(dist=11476)	9	C	T			0.4662	0.978		0.201985	0.976778
rs7656870	179626166	0		4	G	A			0.4662	1.0343		intergenic	LINC01098(dist=477268),NONE(dist=NONE)
rs2022767	82537967	intergenic	LINC01467(dist=1378809),NONE(dist=NONE)	14	G	A	keep		0.4664	1.0371		0.882473	0.995564
rs2823809	16740907	ncRNA_intronic	MIR99AHG	21	G	A	keep		0.4666	1.0225		0.681383	1.00755
rs980032	15366667	intergenic	SGCZ(dist=226504),TUSC3(dist=75300)	8	C	T	keep		0.4671	0.9778		0.942595	0.99868
rs7977450	12403258	intronic	BORCS5	12	C	T	keep		0.4676	0.9677		0.815916	0.993876
rs729418	15572255	intergenic	INSC(dist=346924),LOC102724957(dist=49752)	11	A	C			0.4678	0.9722		0.154164	1.03364
rs10902208	719570	intergenic	EPS8L2(dist=1843),TALDO1(dist=17862)	11	A	G	keep		0.4679	1.0287		0.728503	0.99187
rs241795	50787241	intergenic	LINC01524(dist=86869),TSHZ2(dist=235112)	20	G	A			0.4681	0.9759		0.0299975	1.04468
rs4769205	21618726	intergenic	LINC00424(dist=268427),LINC00540(dist=63698)	13	G	A	keep		0.4681	1.0239		0.420143	0.987432
rs6465411	93841196	intergenic	BET1(dist=369570),COL1A2(dist=20613)	7	C	T	keep		0.4684	1.0243		0.086238	0.966766
rs10756	35196656	intronic	URI1	19	T	C	keep		0.4685	1.0237		0.208973	0.977849
rs1871838	13705018	intergenic	C8orf48(dist=234850),SGCZ(dist=286726)	8	T	G	keep		0.469	0.9486		0.152314	0.947223
rs1999734	76438086	intronic	ST6GALNAC3	1	A	G	keep		0.469	0.9767		0.168957	1.02712
rs4417522	29974412	intergenic	OTUD7A(dist=239578),CHRNA7(dist=135566)	15	T	C	keep		0.47	1.0241		0.635799	1.00933
rs7808774	53218586	intergenic	POM121L12(dist=146474),LINC01446(dist=472110)	7	G	A	keep		0.47	0.9718		0.352163	1.02143
rs10898281	84023477	intronic	DLG2	11	A	G	keep		0.4704	1.0288		0.0659206	0.957543
rs3861787	4604346	intergenic	TRIM68(dist=18281),OR51D1(dist=13175)	11	T	G	keep		0.4706	0.9519		0.171417	0.948017
rs895898	38125547	ncRNA_intronic	LINC00437	13	A	C			0.4707	1.0279		0.0730399	0.960155
rs238551	23283422	intronic	SCNN1B	16	G	A	keep		0.4714	0.9769		0.897647	0.997522
rs502507	39888026	intergenic	SH3BGR(dist=78723),B3GALT5-AS1(dist=2919)	21	T	C	keep		0.4719	0.978		0.818653	0.995723
rs1200530	65765795	intergenic	MIR4704(dist=75338),PCDH9(dist=9172)	13	A	G			0.4727	0.9738		0.453816	0.983452
rs6862995	27860402	intergenic	LINC01021(dist=328137),LSP1P3(dist=1102332)	5	G	A	keep		0.4729	0.9781		0.4505	0.986023
rs1972755	79637695	intronic	CTNNA2	2	T	C	keep		0.4734	0.9757		0.911475	0.997689
rs17190891	223754889	intergenic	KCNE4(dist=126290),SCG2(dist=415013)	2	T	C	keep		0.4735	1.0334		0.0903908	1.04784
rs2072528	36839083	intronic	VIT	2	A	G	keep		0.4735	0.9779		0.806811	0.995499
rs890620	145055990	intergenic	LINC01412(dist=2519),TEX41(dist=86014)	2	T	C	keep		0.4738	1.0338		0.338036	0.974243
rs1455280	61454026	intergenic	NONE(dist=NONE),MIR548AG1(dist=16906)	4	G	A			0.4742	1.0335		0.559675	0.983867
rs4804972	33084479	intergenic	LOC101927151(dist=94951),LOC100420587(dist=533657)	19	T	G	keep		0.4744	0.9745		0.820257	0.995165
rs2122952	195004717	intergenic	LOC101927406(dist=12117),LOC101927431(dist=298847)	2	G	A	keep		0.4745	1.0338		0.919887	0.99757
rs10516297	15775502	intronic	TAPT1	4	A	G			0.4746	0.9773		0.220633	0.976544
rs4737293	71103208	intergenic	SLCO5A1(dist=193355),PRDM14(dist=23232)	8	T	C	keep		0.4753	0.9773		0.591418	0.989658
rs755043	79780432	intergenic	LINC00595(dist=70456),ZMIZ1-AS1(dist=592657)	10	C	T	keep		0.4753	1.022		0.989877	0.999768
rs564115	150348945	ncRNA_intronic	LOC101927849	4	T	C	keep		0.476	1.0552		0.501946	1.03054
rs7826487	6868335	intergenic	DEFA1(dist=5102),DEFA11P(dist=5198)	8	G	A	keep		0.4764	0.9657		0.403723	1.02368
rs11123751	98736189	intergenic	MGAT4A(dist=22168),LOC101927070(dist=7769)	2	C	A			0.4769	0.9724		0.433786	0.981804
rs535828	93600848	intronic	GPC6	13	T	C	keep		0.4769	0.9654		0.663815	1.01301
rs4859271	184259304	intronic	MCCC1	3	T	C	keep		0.4773	1.0447		0.00864882	0.910342
rs10870303	134041801	UTR3	LRRC27(NM_030626:c.*3065G>A,NM_001143757:c.*3065G>A)	10	G	A	keep		0.4775	0.9784		0.980518	0.999547
rs2214858	11057071	intronic	PHF14	7	A	G	keep		0.4778	1.022		0.137105	0.973115
rs1546149	15377479	intergenic	SGCZ(dist=237316),TUSC3(dist=64488)	8	T	C			0.4783	0.9739		0.527121	1.01384
rs2157088	32541435	intronic	LARGE	22	C	T	keep		0.4787	1.0557		0.361864	1.0407
rs2612807	74703643	intronic	RBFOX3	17	T	C	keep		0.4789	1.0297		0.72484	0.99222
rs11842468	55833285	intergenic	MIR5007(dist=1186601),PRR20E(dist=779768)	13	T	G			0.4796	1.0441		0.605434	0.981664
rs1869138	56566331	ncRNA_intronic	LOC101928694	15	C	T	keep		0.4802	1.0374		0.0796598	0.958105
rs4733729	130801477	intergenic	CCDC26(dist=39810),GSDMC(dist=28147)	8	C	A	keep		0.4802	1.0218		0.00539998	0.949864
rs11240147	145824905	intronic	NBPF10	1	G	A	keep		0.4803	0.9578		0.196709	0.954089
rs11881124	45997580	ncRNA_intronic	RAB4B-EGLN2	19	G	A	keep		0.4803	1.0256		0.405624	1.01739
rs1194663	53821101	intergenic	DKK1(dist=73678),LINC01468(dist=59542)	10	T	C	keep		0.4805	0.9785		0.792487	0.995153
rs10058706	84527131	intergenic	EDIL3(dist=810690),NBPF22P(dist=1086887)	5	T	C	keep		0.4808	1.0275		0.758647	1.0072
rs6811821	57059071	intronic	SRP72	4	C	T	keep		0.4808	1.0242		0.766956	0.994
rs10499116	122395439	intergenic	GJA1(dist=582850),HSF2(dist=366956)	6	G	A			0.4809	0.977		0.167376	0.973285
rs2581641	71119261	intronic	TSHZ1	18	C	A	keep		0.4811	0.9783		0.0771936	1.03148
rs10491111	29786153	intergenic	CCL1(dist=71788),C17orf102(dist=139102)	17	A	G	keep		0.4814	1.0439		0.129094	1.05919
rs10512644	1903563	intergenic	NDUFS6(dist=34396),LOC101929034(dist=5521)	5	C	A			0.4814	0.9766		0.438596	0.984791
rs828872	74166588	intronic	TET3	2	A	G	keep		0.4816	0.9662		0.527237	0.982309
rs1249894	113979157	intergenic	LOC101929694(dist=28301),CD200R1L(dist=38089)	3	C	T	keep		0.4825	0.9787		0.650391	1.00837
rs2026075	510886	intronic	KANK1	9	C	T	keep		0.4836	1.0244		0.601169	1.01081
rs4446314	97988643	intergenic	PDHA2(dist=1006995),STPG2-AS1(dist=518457)	4	G	T	keep		0.4836	0.9731		0.374599	1.02083
rs4078491	85827345	intergenic	LOC101928708(dist=9809),LOC101928682(dist=35668)	16	A	G	keep		0.4843	1.027		0.442891	0.983571
rs2050753	193324785	intergenic	LINC01031(dist=1723079),KCNT2(dist=1136748)	1	A	G	keep		0.4844	1.0229		0.488439	0.986663
rs2249707	158189583	intronic	SLAMF9	1	G	A	keep		0.4844	1.023		0.222369	1.02434
rs4773094	109239484	intergenic	IRS2(dist=2569),LINC00396(dist=264149)	13	A	G	keep		0.4847	1.0249		0.290253	0.978014
rs12032424	200458494	intronic	LGR6	1	A	G			0.4851	0.9785		0.0316336	0.960446
rs13335699	57008679	intergenic	GINS3(dist=11130),NDRG4(dist=46371)	16	A	G			0.4854	1.0474		0.433096	0.970021
rs2675380	58129045	intronic	RAB3C	5	G	A	keep		0.4855	1.0218		0.645266	0.991418
rs4889802	75519064	intergenic	LOC101928766(dist=3945),TBC1D16(dist=1673)	17	C	T	keep		0.4858	0.9785		0.982531	1.00041
rs528641	104279224	ncRNA_intronic	LOC643733	11	A	G			0.486	0.9747		0.357895	1.02082
rs10064581	18762417	intergenic	LOC401177(dist=1321998),CDH18(dist=746495)	5	C	T	keep		0.4861	0.966		0.779544	0.991734
rs219451	109542231	intergenic	LEF1-AS1(dist=225196),RPL34-AS1(dist=136564)	4	A	G			0.4866	1.0219		0.586153	1.01023
rs870171	3332664	intronic	PRDM16	1	A	C	keep		0.487	1.0245		0.455151	1.01209
rs2431079	150702868	intronic	SLC36A2	5	T	C	keep		0.4878	0.9782		0.920815	0.998106
rs9879563	72131382	intergenic	PROK2(dist=214335),LINC00877(dist=35978)	3	A	G	keep		0.4879	0.9702		0.666087	0.988576
rs565870	63102769	intergenic	KHDRBS2(dist=48710),LGSN(dist=941046)	6	C	T			0.4884	1.0313		0.68056	1.0111
rs12426839	129287686	intergenic	FZD10(dist=71448),PIWIL1(dist=100700)	12	T	C	keep		0.4886	1.0339		0.358976	0.974159
rs4313734	64074981	ncRNA_intronic	LOC102723809	14	C	T	keep		0.4888	0.978		0.404224	0.983626
rs4300625	90058889	intergenic	CRAT37(dist=219805),SLCO3A1(dist=139053)	15	C	T	keep		0.4889	0.979		0.625335	1.00889
rs10873804	76166738	intronic	ASB17	1	A	C	keep		0.4891	1.0234		0.299475	1.02083
rs11854054	39037435	intergenic	CHAC1(dist=1426),INO80(dist=20936)	15	A	G			0.4892	1.0222		0.766109	1.00565
rs6705301	88125133	intronic	KRCC1	2	T	C			0.4893	0.9772		0.65305	0.991185
rs11205572	49162923	intronic	AGBL4	1	C	A	keep		0.4894	0.9497		0.067658	1.08679
rs2251858	116932747	ncRNA_intronic	MIR6507	8	A	C			0.4898	1.0269		0.364364	1.02058
rs2417658	107714213	intergenic	TMEM38B(dist=135500),MIR8081(dist=688817)	9	C	T	keep		0.4899	1.0248		0.324719	0.97922
rs11587129	4631788	intronic	AJAP1	1	A	G	keep		0.49	1.0246		0.375571	1.019
rs9486210	106426547	intergenic	PREP(dist=468855),PRDM1(dist=214341)	6	G	A	keep		0.49	1.0336		0.629291	1.01353
rs2357527	160259389	intergenic	LOC643072(dist=76590),NONE(dist=NONE)	2	A	G			0.4902	0.9788		0.230202	0.977636
rs6085659	6634426	intergenic	CASC20(dist=177320),BMP2(dist=62319)	20	G	A	keep		0.4908	1.0215		0.00700251	0.950676
rs7939409	132739159	intronic	OPCML	11	A	G	keep		0.4911	0.9791		0.734074	0.993757
rs2274774	112391207	intergenic	ATP11AUN(dist=4395),ATP11A(dist=1437)	13	A	G	keep		0.4912	0.9791		0.55546	1.01008
rs478163	55097066	intergenic	RAX(dist=5461),CPLX4(dist=16550)	18	C	T	keep		0.4912	1.0287		0.904332	0.997032
rs4135165	112057383	intronic	TXN	9	T	C	keep		0.4916	1.0354		0.951904	1.00183
rs2896702	24443350	intergenic	MIR8054(dist=1046038),LUZP2(dist=31742)	11	A	G	keep		0.4918	0.9782		0.648775	1.00873
rs2032343	59170435	intronic	KDSR	18	C	T			0.4919	1.0407		0.883391	1.00496
rs10509508	86842628	intergenic	CCSER2(dist=574371),LINC01519(dist=100529)	10	A	C	keep		0.492	0.977		0.235348	1.02399
rs7659915	182182771	intergenic	NONE(dist=NONE),LINC00290(dist=39466)	4	A	G	keep		0.492	1.0275		0.113323	1.03859
rs954765	102608467	intronic	GRIK2	6	C	T	keep		0.4921	1.0214		0.0220378	1.04353
rs10978382	107818975	intergenic	TMEM38B(dist=240262),MIR8081(dist=584055)	9	A	G			0.4925	1.0331		0.163012	1.04016
rs11212525	107521224	intronic	ACAT1	11	T	G			0.4928	1.0252		0.570192	1.01223
rs1028120	104986282	intergenic	LOC100129138(dist=565066),MIR548H3(dist=143832)	1	G	T	keep		0.4939	1.0357		0.678573	0.987415
rs10489873	190826269	intergenic	RGS1(dist=10487),RGS13(dist=45622)	1	A	G			0.494	1.0433		0.173765	1.05081
rs8069437	42261948	intergenic	WNT3(dist=10823),WNT9B(dist=22019)	17	T	C	keep		0.4941	1.0273		0.695907	0.991274
rs1836404	97590085	intergenic	PTCH1(dist=271017),LINC00476(dist=18106)	9	A	G	keep		0.4942	0.9793		0.145078	0.973476
rs4821184	32543503	intronic	LARGE	22	C	T			0.4944	1.0534		0.405433	1.03675
rs3731343	92111472	intronic	CDK6	7	T	G	keep		0.4945	0.9791		0.974443	1.00059
rs4857256	98586338	intronic	EPHA6	3	C	T			0.4947	1.0565		0.816161	1.01041
rs12581026	47223943	intergenic	OR8S1(dist=15790),LALBA(dist=23791)	12	C	A			0.4953	0.958		0.559242	0.979468
rs1499503	65633342	intronic	MAGI1	3	T	C	keep		0.4953	1.0223		0.0723892	0.966315
rs2205263	117081076	ncRNA_intronic	LINC00536,MIR6507	8	T	G			0.4953	1.0215		0.0752885	1.03373
rs10993787	135612455	intergenic	SARDH(dist=17557),VAV2(dist=4382)	9	A	G	keep		0.4954	0.9793		0.549537	1.01108
rs2964490	157855179	intergenic	LOC101927697(dist=85820),EBF1(dist=200322)	5	A	C	keep		0.4958	1.0259		0.758869	1.00687
rs13114241	8378430	intergenic	HTRA3(dist=18692),ACOX3(dist=40479)	4	A	C	keep		0.4963	0.9789		0.516999	0.98796
rs6673391	30504275	intergenic	LOC101929406(dist=221229),MATN1(dist=452436)	1	G	A	keep		0.497	0.9661		0.435354	1.02439
rs6111901	18208846	intergenic	CSRP2BP(dist=91815),ZNF133(dist=8081)	20	G	A	keep		0.4979	0.9785		0.112781	0.970096
rs1362506	53007738	intronic	MSI2	17	C	T			0.4989	0.9795		0.680572	1.00697
rs2552361	190706396	intergenic	TPRG1(dist=182431),TP63(dist=125514)	3	C	A	keep		0.499	0.9736		0.274096	0.974247
rs9760	57005158	exonic	CTSZ	20	A	G	keep		0.499	1.0216		0.135742	0.97205
rs2413935	47238236	intronic	GALK2	15	C	T	keep		0.4994	1.021		0.729374	1.00641
rs4861137	40137673	intronic	RBM47	4	C	T	keep		0.4997	0.9789		0.0231817	0.960656
rs10518303	68823060	intergenic	DEPDC1-AS1(dist=46162),LRRC7(dist=1175386)	1	G	A	keep		0.4998	1.0441		0.937973	1.00305
rs9993451	172870460	intergenic	MIR6082(dist=526442),GALNTL6(dist=100690)	4	C	T	keep		0.5002	0.9708		0.571727	0.985207
rs9292558	34699587	intronic	RAI14	5	T	C	keep		0.5014	1.0379		0.796166	1.00784
rs10493579	76275783	intergenic	LOC101927342(dist=18154),ST6GALNAC3(dist=37194)	1	T	C	keep		0.5019	0.9785		0.195646	1.02565
rs2903808	43939380	exonic	ZSWIM3	20	T	C			0.5027	0.9793		0.483346	0.986973
rs2865496	34298201	intergenic	LINC01532(dist=101499),UQCRFS1(dist=91806)	19	G	A	keep		0.5029	1.0214		0.713526	1.00713
rs636173	11986337	intronic	IMPA2	18	A	G			0.5029	1.0217		0.154029	1.02776
rs6502691	2966375	intergenic	OR1D2(dist=23335),OR1G1(dist=10279)	17	C	T			0.5032	0.9621		0.377728	0.968484
rs10943122	74447143	intergenic	SLC17A5(dist=26685),LOC101928489(dist=13204)	6	A	G			0.5033	1.0218		0.147016	1.02868
rs1924533	68781491	intergenic	DEPDC1-AS1(dist=4593),LRRC7(dist=1216955)	1	C	A	keep		0.5036	1.0207		0.723019	0.9935
rs10512645	1903220	intergenic	NDUFS6(dist=34053),LOC101929034(dist=5864)	5	C	T	keep		0.5037	0.9777		0.400048	0.983484
rs4534776	55408068	intergenic	LINC01413(dist=3539),CGNL1(dist=47927)	15	G	A	keep		0.5045	1.0208		0.00928505	0.953138
rs2822637	14665257	downstream	HSPA13	21	C	T			0.5046	1.0219		0.0732978	1.03569
rs1911341	67924088	intronic	CTNNA3	10	C	T	keep		0.5059	0.9518		0.405971	0.964589
rs1233399	29647461	intergenic	UBD(dist=11780),SNORD32B(dist=10547)	6	T	C	keep		0.506	1.0258		0.011012	0.942925
rs959757	113519213	intronic	CSMD3	8	G	A	keep		0.5062	1.0244		0.275349	0.976307
rs2902200	176073461	intergenic	LOC101928778(dist=127373),SEC16B(dist=91404)	1	G	A	keep		0.5066	1.0283		0.33979	0.977223
rs12197522	19860242	intergenic	LOC101928519(dist=571552),ID4(dist=85338)	6	G	A			0.5069	1.0392		0.959327	1.0018
rs6945046	53298555	intergenic	POM121L12(dist=226443),LINC01446(dist=392141)	7	A	C			0.5072	1.0206		0.00812921	1.04987
rs6504797	48301503	intergenic	CA10(dist=709127),C17orf112(dist=116376)	17	C	A	keep		0.5078	1.0219		0.318122	1.01757
rs579695	154931770	intergenic	C3orf79(dist=228594),ARHGEF26-AS1(dist=293110)	3	T	C			0.5081	1.0215		0.820488	1.00434
rs1216162	99718864	intronic	CNTN5	11	A	C	keep		0.5088	0.9794		0.130711	1.02782
rs4671606	64759233	intergenic	SERTAD2(dist=24683),LOC101927438(dist=167535)	2	T	C	keep		0.5088	0.9776		0.659546	1.0093
rs9371762	154255666	intergenic	MIR7641-2(dist=472312),OPRM1(dist=117658)	6	C	T			0.5088	0.9767		0.62053	0.989524
rs587779	128978605	intronic	MGLL	3	G	A	keep		0.5089	1.029		0.812567	0.993835
rs7167910	60675808	intergenic	MIR6085(dist=253179),MGC15885(dist=40855)	15	G	A	keep		0.5089	0.9777		0.28461	0.979314
rs928302	42683153	exonic	TMPRSS3	21	T	C	keep		0.5093	0.9567		0.908294	0.996115
rs247407	82415290	intergenic	HSBP1(dist=11182),MLYCD(dist=74941)	16	A	C	keep		0.5095	1.024		0.937873	1.00168
rs1146353	116447280	intergenic	SLC22A15(dist=33082),MAB21L3(dist=8619)	1	A	C	keep		0.5097	0.9748		0.912817	1.00252
rs6587004	21646472	intronic	GFRA2	8	T	C	keep		0.5099	0.9645		0.0806584	0.953006
rs296901	33268101	intergenic	STARD13(dist=119129),RFC3(dist=22105)	13	T	C	keep		0.51	1.0204		0.0680938	0.966789
rs2363447	72200308	intergenic	DCK(dist=84815),SLC4A4(dist=71559)	4	A	G	keep		0.5101	1.0279		0.9217	0.997525
rs12525751	109444416	intronic	SESN1	6	A	G			0.5106	0.9757		0.950422	0.998628
rs3850718	232823041	intergenic	IRF2BP2(dist=11147),LINC00184(dist=8639)	1	T	G	keep		0.5107	1.0215		0.571821	1.01085
rs7029188	118706972	intronic	ASTN2	9	T	C	keep		0.5108	1.0204		0.955633	0.998988
rs6835636	154809799	intergenic	KIAA0922(dist=32487),TLR2(dist=15092)	4	A	G	keep		0.5111	0.9799		0.210175	1.02372
rs3934702	36474102	intergenic	RANBP3L(dist=136334),SLC1A3(dist=168112)	5	A	C	keep		0.5113	0.9799		0.354605	1.01731
rs12593630	44460804	intergenic	SQRDL(dist=690020),MIR548A3(dist=123813)	15	G	A	keep		0.5118	0.9759		0.682471	0.990985
rs2391420	27355011	intergenic	EVX1(dist=101048),HIBADH(dist=176573)	7	G	A			0.5135	0.9798		0.851677	0.996466
rs2882856	30752543	intergenic	IPO8(dist=12347),CAPRIN2(dist=1210)	12	C	T	keep		0.5141	1.0377		0.0101613	1.08889
rs1793949	46657862	intronic	COL2A1	12	T	C	keep		0.5142	1.0202		0.277086	1.01993
rs2426198	48854931	intronic	BCAS4	20	A	G	keep		0.5146	0.9702		0.453483	0.979258
rs986889	82809808	intergenic	LINC01467(dist=1650650),NONE(dist=NONE)	14	T	C	keep		0.5154	0.9788		0.345824	0.98198
rs10774926	116381706	UTR3	KSR2(NM_173598:c.*7681C>T)	12	G	A	keep		0.5162	1.0274		0.445447	0.981533
rs197669	43902338	intronic	SNX21	20	T	C			0.5162	0.9793		0.53503	0.988091
rs2148500	69384684	intergenic	SLC10A1(dist=50925),SMOC1(dist=31183)	14	T	C			0.5164	0.9664		0.507409	1.02143
rs1887291	87624362	downstream	LINC01146	14	T	C	keep		0.5175	1.0258		0.631743	0.988869
rs6883825	36460847	intergenic	RANBP3L(dist=123079),SLC1A3(dist=181367)	5	T	C	keep		0.5175	0.98		0.274872	1.0208
rs2762829	52550457	intronic	ZFYVE9	1	T	C			0.5182	0.958		0.995899	1.00021
rs2052455	141005765	intronic	FCHSD1	5	C	T	keep		0.5183	0.9734		0.0307381	0.951515
rs309722	177636560	intergenic	SPCS3(dist=146170),VEGFC(dist=205119)	4	A	G	keep		0.5186	1.0371		0.0569584	1.06627
rs953504	96747390	intronic	MBNL2	13	G	A	keep		0.519	0.9613		0.295873	1.03905
rs628258	59223461	intergenic	CACNG6(dist=15729),VSTM1(dist=12431)	19	G	A	keep		0.5191	0.9783		0.749376	0.993513
rs3751271	94174977	intronic	VEZT	12	G	T			0.5196	0.9734		0.405739	1.02127
rs6427703	161201316	intergenic	CCDC190(dist=96087),RGS4(dist=103704)	1	G	A	keep		0.52	0.9798		0.120029	0.971458
rs359642	127787327	UTR5	PRRT4(NM_001114726:c.-46G>A,NM_001174164:c.-46G>A)	7	C	T	keep		0.5201	0.9748		0.888144	0.996636
rs12526696	108160057	UTR5	SCML4(NM_001286409:c.-11211T>C)	6	A	G	keep		0.5203	0.9734		0.650124	1.01129
rs1297111	55551913	intronic	CGNL1	15	G	A	keep		0.5204	1.0227		0.139606	1.02785
rs4997772	80462796	intronic	PLCG2	16	T	C			0.5206	1.0207		0.470768	0.986506
rs17156239	15119705	intergenic	MEIG1(dist=64849),OLAH(dist=6196)	10	T	C			0.5211	0.9729		0.782724	0.992605
rs1787716	116065384	intergenic	LINC00900(dist=929256),BUD13(dist=58712)	11	T	C	keep		0.5214	1.0211		0.348292	1.01879
rs8077720	30474212	intronic	FNDC8	17	A	G			0.5214	0.9786		0.885399	0.997153
rs2435530	38692470	intronic	TMEM156	4	T	C	keep		0.5215	1.0218		0.809399	1.0042
rs950550	16885588	intergenic	MSR1(dist=790917),FGF20(dist=9117)	8	A	G			0.5221	1.0456		0.519662	0.97524
rs7922173	10831456	intergenic	LOC101928322(dist=287138),SFTA1P(dist=34952)	10	A	G	keep		0.5224	1.0198		0.668902	1.00771
rs2228243	187877807	exonic	HRG	3	G	A	keep		0.5226	1.0242		0.0519985	1.04455
rs1923862	103629222	intergenic	LINC01309(dist=751186),DAOA-AS1(dist=1280185)	13	A	G			0.5227	1.0213		0.100712	0.967556
rs813890	116925150	ncRNA_intronic	MIR6507	8	A	C	keep		0.5242	1.0245		0.413708	1.01851
rs12529229	128957292	intergenic	PTPRK(dist=73780),LAMA2(dist=288687)	6	C	T	keep		0.5245	1.0369		0.499017	1.02251
rs11972210	99044879	intronic	GS1-259H13.2	7	C	A	keep		0.5248	0.9527		0.15458	0.941156
rs11854546	22388926	intergenic	PWRN1(dist=4907),NPAP1(dist=82708)	15	A	G	keep		0.525	1.0259		0.0363595	1.05209
rs6427183	151973323	intronic	INTS3	1	T	G			0.5271	1.0195		0.437003	0.98593
rs4922828	21453259	intronic	NELL1	11	G	A	keep		0.5276	0.979		0.00836637	1.05424
rs2053872	78698368	intronic	PPP1R12A	12	C	T	keep		0.5277	0.9639		0.442216	1.02646
rs6502692	2966475	intergenic	OR1D2(dist=23435),OR1G1(dist=10179)	17	C	T			0.5277	0.9642		0.439752	0.972426
rs1465365	188555410	intergenic	MASP1(dist=62906),RTP4(dist=13452)	3	G	A	keep		0.5278	0.9742		0.310379	0.975085
rs9396909	18953170	intergenic	MIR548A1(dist=273080),LOC101928519(dist=223583)	6	A	G	keep		0.5278	0.9796		0.162933	1.02776
rs6701700	190822932	intergenic	RGS1(dist=7150),RGS13(dist=48959)	1	A	G	keep		0.528	1.0305		0.593098	1.01362
rs11936151	19392250	intergenic	LCORL(dist=1759669),SLIT2(dist=470376)	4	T	C	keep		0.5282	0.9748		0.392186	0.979664
rs1519116	66505248	ncRNA_exonic	MEIS1-AS3	2	A	G			0.5288	0.9772		0.773857	1.00631
rs1650551	157473679	intergenic	CLINT1(dist=254918),LOC101927697(dist=206610)	5	C	T	keep		0.5291	1.0223		0.364987	1.01931
rs10485909	78077684	intronic	MAGI2	7	A	G	keep		0.5292	0.9579		0.219313	0.954199
rs10493164	52491469	intronic	ZFYVE9	1	G	A	keep		0.5293	0.9594		0.966695	0.998352
rs1482603	65147644	intergenic	ADAMTS9-AS2(dist=175461),MAGI1(dist=167302)	3	A	G	keep		0.5293	1.0208		0.716327	0.993014
rs2749817	23007255	downstream	CD93	20	T	C	keep		0.5293	0.9794		0.280743	1.02098
rs735877	102094511	intergenic	PKD2L1(dist=14278),SCD(dist=2251)	10	A	G	keep		0.5293	0.9806		0.0400554	0.96186
rs9566351	38108778	ncRNA_intronic	LINC00437	13	C	T	keep		0.5297	0.9709		0.0580888	1.05459
rs7632904	184265795	intronic	MCCC1	3	A	C			0.53	1.0397		0.00863673	0.910328
rs10509679	96698216	intronic	CYP2C9	10	A	G			0.5302	0.9746		0.580419	0.986554
rs222972	26800448	intronic	CYYR1	21	T	C	keep		0.5303	1.0239		0.647102	1.00772
rs1420740	106560362	intronic	BTBD11	12	C	T	keep		0.5305	1.0196		0.165761	1.02605
rs9874496	72154511	intergenic	PROK2(dist=237464),LINC00877(dist=12849)	3	T	C	keep		0.5308	1.0211		0.999155	1.00002
rs4240248	38593309	intronic	FAM114A1	4	A	C	keep		0.5309	1.0196		0.767538	0.99451
rs11725922	68126787	intronic	STAP1	4	A	G	keep		0.5311	0.978		0.498878	1.0142
rs2724863	467364	intergenic	FAM150B(dist=189056),TMEM18(dist=190609)	2	G	A	keep		0.5313	0.9791		0.0925336	1.03219
rs6091627	51103779	intronic	TSHZ2	20	T	G	keep		0.5313	1.0206		0.497968	0.986813
rs1552259	33994433	intergenic	MIR4318(dist=503257),MIR924HG(dist=1046453)	18	G	A			0.5319	0.9719		0.551955	0.983835
rs1634411	18774535	intronic	PRPSAP2	17	A	G	keep		0.5319	1.0197		0.56712	0.989438
rs1528506	72844588	intronic	RIMS1	6	A	G			0.5322	1.0196		0.0742387	1.03406
rs2267347	35342899	intronic	CACNG2	22	A	G	keep		0.5327	1.0225		0.409547	1.01767
rs423094	56182274	intergenic	MIR5007(dist=1535590),PRR20E(dist=430779)	13	G	A	keep		0.5327	0.9801		0.704926	1.00739
rs6909234	156395559	intergenic	MIR1202(dist=85854),ARID1B(dist=745197)	6	T	C	keep		0.5328	0.9811		0.0366855	0.963683
rs745299	39036565	downstream	CHAC1	15	T	C	keep		0.5333	1.0196		0.852694	1.00352
rs2779727	129092926	intronic	GARNL3	9	A	G	keep		0.5334	0.9811		0.198348	1.02402
rs1181352	79653027	intergenic	NRXN3(dist=248641),DIO2(dist=80594)	14	G	T			0.534	0.9809		0.594554	0.990165
rs952133	56632007	intergenic	MIR4422(dist=1168023),PLPP3(dist=101000)	1	T	G	keep		0.5343	0.9666		0.0485344	0.939786
rs12635226	98274913	intronic	EPHA6	3	G	A	keep		0.5344	1.0537		0.649563	1.01731
rs11098369	76148382	intronic	PARM1	4	T	C			0.5345	0.9764		0.637021	0.990866
rs6580988	53333456	intergenic	DCD(dist=4912),MUCL1(dist=201110)	12	C	T			0.5345	0.9784		0.195526	0.972869
rs2880437	106321985	intergenic	LRP12(dist=651557),ZFPM2(dist=78338)	8	T	C	keep		0.5346	0.9808		0.0697171	1.03444
rs2737342	31133502	intronic	WRN	8	G	A	keep		0.535	0.9782		0.963064	1.00097
rs7540885	232055017	intergenic	KCNK1(dist=180136),SLC35F3(dist=52064)	1	A	G	keep		0.5354	1.0322		0.342625	0.972604
rs9358768	24579372	intronic	GPLD1	6	A	G	keep		0.5355	1.0218		0.150828	0.97112
rs1931073	56633044	intergenic	MIR4422(dist=1169060),PLPP3(dist=99963)	1	A	G			0.5365	1.0273		0.371302	0.977905
rs2350244	161511266	intergenic	RAPGEF2(dist=1010515),FSTL5(dist=1013228)	4	A	G	keep		0.5366	1.024		0.196115	0.972403
rs7929676	111986539	intergenic	LOC387810(dist=54804),LOC101928847(dist=348673)	11	G	A	keep		0.5368	0.9792		0.479752	0.985935
rs4565172	66908117	intergenic	CD180(dist=379744),LOC101928858(dist=216680)	5	C	T			0.537	1.0199		0.485718	1.01348
rs10000300	40161304	intronic	RBM47	4	T	G	keep		0.5371	1.0196		0.710369	1.00702
rs1447402	4412399	intergenic	SDK1(dist=137242),FOXK1(dist=276057)	7	A	G	keep		0.5371	1.0325		0.78215	0.991931
rs459012	410008	intergenic	TBC1D20(dist=18811),CSNK2A1(dist=1330)	20	C	T	keep		0.5374	1.0256		0.0665151	1.04002
rs4703863	81311779	0		5	A	C			0.5374	1.0197		intronic	ATG10
rs2029804	172952571	intergenic	MIR6082(dist=608553),GALNTL6(dist=18579)	4	A	G			0.5392	0.9687		0.770217	0.991015
rs1889320	118916775	intronic	ASTN2	9	C	A	keep		0.5399	1.0189		0.791273	0.995142
rs4447275	109780420	intronic	COL4A2	13	G	A	keep		0.5401	1.0191		0.401556	0.987507
rs2132666	190183902	intergenic	LINC01060(dist=423846),LINC01262(dist=633852)	4	A	G	keep		0.5406	1.0234		0.955451	0.998732
rs2817834	29607753	intergenic	C10orf126(dist=396921),LYZL1(dist=10243)	10	C	T	keep		0.5406	1.0195		0.37712	1.01609
rs6731334	237025233	intronic	IQCA1	2	G	A			0.5407	1.0222		0.484209	1.01523
rs1276588	112943752	intergenic	RFPL4B(dist=164561),LOC101927686(dist=1107678)	6	T	C			0.5408	1.0191		0.3415	0.982445
rs9304196	34705016	intergenic	MIR4318(dist=1213840),MIR924HG(dist=335870)	18	G	A			0.5408	0.9812		0.449134	1.01425
rs2833667	32426059	intergenic	LINC00159(dist=45580),MIS18A(dist=136342)	21	A	C	keep		0.541	0.9738		0.489899	0.982675
rs992348	52887050	intergenic	UNC13C(dist=178952),RSL24D1(dist=373754)	15	C	A	keep		0.5413	1.0204		0.782049	0.994495
rs1017860	75273194	intronic	NFATC1	18	T	C	keep		0.5415	1.0242		0.229089	0.973953
rs6953940	129734243	intronic	CPA4	7	A	G			0.5416	1.0191		0.47108	0.986631
rs10056524	98541724	intergenic	LOC100289230(dist=247111),CTD-2151A2.1(dist=355869)	5	G	T			0.5418	1.0217		0.334746	0.979654
rs2042777	160236772	intergenic	LOC643072(dist=53973),NONE(dist=NONE)	2	C	T	keep		0.5435	0.9813		0.229922	0.977621
rs8079384	8922857	intronic	NTN1	17	G	A	keep		0.5436	0.9815		0.758608	0.994355
rs1024839	16410652	intronic	MGST1	12	G	A	keep		0.5449	1.0193		0.335221	1.01826
rs3821236	191611003	intronic	STAT4	2	A	G	keep		0.5453	0.9764		0.0861787	0.961484
rs7594862	88120858	intronic	KRCC1	2	T	C			0.5453	0.98		0.557799	0.988476
rs10988	145480189	exonic	LARS	5	T	C	keep		0.5454	1.0214		0.355841	0.981183
rs3847534	92196472	intronic	FAT3	11	G	T	keep		0.5454	0.9754		0.493995	1.01738
rs4733741	130857730	intronic	GSDMC	8	T	C	keep		0.546	0.9809		0.178052	0.97409
rs2437346	40526409	intronic	APBB2	4	G	T			0.5463	1.0226		0.262843	1.02496
rs2076519	37805634	intronic	GNL2	1	G	T	keep		0.5466	1.0188		0.352181	0.982938
rs9538054	57938545	intergenic	LINC00374(dist=233293),DIAPH3(dist=1199179)	13	A	G	keep		0.5466	0.9792		0.224602	0.974505
rs4428477	88689728	intergenic	LOC101928911(dist=11560),SPACA1(dist=124498)	6	A	G			0.5467	1.028		0.358055	0.975092
rs4953611	48773767	intronic	LHCGR,STON1-GTF2A1L	2	C	T			0.5467	0.9702		0.717474	1.01134
rs13104085	172703435	intergenic	MIR6082(dist=359417),GALNTL6(dist=267715)	4	C	T			0.547	0.9792		0.647887	1.00933
rs16851109	13717352	intergenic	LRRC38(dist=4523),PDPN(dist=65487)	1	A	G	keep		0.547	0.9768		0.299106	0.975535
rs17540794	6509373	intronic	RBFOX1	16	C	T	keep		0.547	1.0196		0.145332	0.972245
rs1375227	93171967	intergenic	MCTP2(dist=343782),LOC440311(dist=27629)	15	A	G			0.5475	1.0193		0.787511	1.00505
rs896549	200471946	intronic	LGR6	1	A	G	keep		0.5476	1.0186		0.27238	1.02031
rs4485511	141875437	intronic	LRP1B	2	T	C	keep		0.5478	1.0199		0.161787	0.97276
rs7573097	224727042	intergenic	SERPINE2(dist=114762),FAM124B(dist=224617)	2	G	A	keep		0.5481	1.0291		0.602809	0.986186
rs966697	111119949	intronic	EPB41L4B	9	A	G	keep		0.5486	0.9814		0.494193	0.988066
rs9851393	54309763	intronic	CACNA2D3	3	G	A	keep		0.5487	0.9819		0.324362	1.01812
rs1826118	160715623	intronic	IQCJ-SCHIP1,SCHIP1	3	C	A	keep		0.5491	1.0186		0.962567	1.00086
rs2091384	16377598	intergenic	MSR1(dist=282927),FGF20(dist=517107)	8	T	G	keep		0.55	1.0238		0.948636	0.998506
rs12028008	213298169	intronic	KCNK2	1	G	A	keep		0.5501	0.9817		0.659731	0.991871
rs9397199	155060915	intergenic	CNKSR3(dist=187470),SCAF8(dist=35289)	6	T	G	keep		0.5503	1.0219		0.646848	1.00932
rs11564173	39036738	intronic	LRRK2	12	A	G			0.551	0.9729		0.358258	1.02589
rs9911154	9390468	intronic	STX8	17	C	T			0.551	0.9811		0.528842	0.988223
rs787043	26873507	intronic	APBB1IP	10	C	T	keep		0.5511	1.0272		0.552633	0.984286
rs6991575	25885608	intronic	EBF2	8	C	T	keep		0.5512	0.9778		0.253062	0.973812
rs3749994	145485952	intronic	LARS	5	G	A			0.5513	1.0211		0.358064	0.981264
rs1868773	32367866	intergenic	PDE1C(dist=62325),LOC100130673(dist=95169)	7	T	C	keep		0.5514	1.0365		0.114622	1.0567
rs4670928	33270614	intronic	LTBP1	2	C	T			0.5515	0.982		0.645095	0.991543
rs2103500	19329426	intergenic	MIR548XHG(dist=275425),LINC00320(dist=1707353)	21	T	C	keep		0.552	1.0188		0.797114	0.996128
rs7016422	15857751	intergenic	TUSC3(dist=189222),MSR1(dist=152007)	8	A	G			0.552	1.0335		0.914912	0.996394
rs4909112	157655648	intronic	PTPRN2	7	T	C			0.5521	1.0258		0.45029	1.01925
rs12705240	104029173	intronic	LHFPL3	7	T	C	keep		0.5523	1.0239		0.295601	1.02563
rs10502424	13734984	intronic	RNMT	18	T	G	keep		0.5528	1.0301		0.451071	0.978027
rs13196352	49621726	intergenic	GLYATL3(dist=17990),C6orf141(dist=4346)	6	C	T	keep		0.5532	0.9788		0.859548	0.996225
rs9595560	46427224	intergenic	HTR2A(dist=58012),LINC00562(dist=975065)	13	T	G	keep		0.5535	1.0198		0.480403	1.0142
rs9827948	77055494	intergenic	ZNF717(dist=1138070),ROBO2(dist=116490)	3	C	T	keep		0.5535	0.9815		0.816296	1.00438
rs366180	111727216	intronic	EPB41L4A	5	A	G			0.5537	0.982		0.323877	0.982051
rs923345	158919762	intergenic	PQLC2L(dist=118047),SHOX2(dist=376732)	3	G	A	keep		0.5541	0.9819		0.231378	0.977963
rs10842538	25390609	intergenic	KRAS(dist=95477),LMNTD1(dist=129674)	12	T	C	keep		0.5544	1.041		0.784994	0.989724
rs9687964	151772162	intergenic	NMUR2(dist=7129),LINC01470(dist=206556)	5	G	T	keep		0.555	0.9805		0.909635	0.997716
rs276984	84756685	intergenic	IRF8(dist=242973),LINC01082(dist=30603)	16	A	G			0.5554	1.0182		0.18592	1.02487
rs8096471	59099373	intronic	BCL2	18	A	G	keep		0.5556	1.0366		0.168096	1.04927
rs1558120	13748089	intergenic	HS3ST3A1(dist=302105),CDRT15P1(dist=120451)	17	C	T			0.5558	1.0183		0.203758	1.02357
rs9555035	103638871	intergenic	LINC01309(dist=760835),DAOA-AS1(dist=1270536)	13	G	T			0.5562	1.019		0.0276344	0.958187
rs2477131	17508908	intronic	PADI4	1	C	T	keep		0.5563	0.977		0.865786	1.00395
rs12621378	152703423	intronic	STAM2	2	T	C	keep		0.5564	0.9776		0.55487	1.01348
rs2125214	77418190	intergenic	IMPG1(dist=579075),HTR1B(dist=809094)	6	C	T	keep		0.5565	1.0209		0.709058	1.00791
rs11563204	234582116	intronic	TRPM8	2	A	G			0.5566	1.022		0.337656	0.978823
rs6917351	127858716	intronic	SOGA3	6	T	C	keep		0.5582	1.0287		0.903719	1.00361
rs728054	136722904	intergenic	PTN(dist=43818),DGKI(dist=2021)	7	A	G			0.5582	0.9811		0.106726	1.03049
rs1866505	178245176	intergenic	VEGFC(dist=294283),NEIL3(dist=222809)	4	G	T	keep		0.5584	0.9819		0.919279	0.998124
rs157521	55856788	intronic	C5orf67	5	A	C	keep		0.5586	0.9823		0.249277	1.02148
rs3795598	200463784	intronic	LGR6	1	T	C			0.5588	0.9819		0.0944314	0.968981
rs6989229	6704517	intergenic	GS1-24F4.2(dist=17132),DEFB1(dist=10992)	8	G	A	keep		0.5591	0.966		0.559655	1.02007
rs4394764	96051783	intronic	PLCE1	10	A	G	keep		0.5598	0.9787		0.809207	1.00561
rs4789626	69679180	intergenic	LINC00469(dist=342909),RPL38(dist=32210)	17	T	C	keep		0.56	0.9823		0.889368	0.997714
rs9316868	56225026	intergenic	MIR5007(dist=1578342),PRR20E(dist=388027)	13	T	C			0.5605	0.9814		0.608942	0.990134
rs3741691	70344683	intronic	THAP2	12	A	C	keep		0.5611	1.0266		0.752985	0.99166
rs1035271	144377392	intergenic	ARHGAP15(dist=135001),LOC101928386(dist=33712)	2	A	G	keep		0.5615	0.9824		0.165117	0.974769
rs2395833	106473684	intronic	PRKAR2B	7	T	G	keep		0.5616	1.0189		0.512847	1.01256
rs628419	12003384	intronic	IMPA2	18	T	C			0.5619	1.0186		0.0696541	0.967031
rs886626	2464578	intergenic	LOC101927181(dist=10567),GRIFIN(dist=16720)	7	A	C			0.5619	1.0194		0.83474	0.995932
rs1377167	57397049	intergenic	CDH20(dist=23704),LINC01544(dist=169340)	18	A	G	keep		0.5624	0.9706		0.304544	1.03194
rs11161755	86388859	intronic	COL24A1	1	G	A			0.5628	1.0353		0.813127	0.992007
rs11563025	51717876	intergenic	NRXN1(dist=604698),MIR4431(dist=1065288)	2	C	T	keep		0.5628	0.9701		0.489907	1.02132
rs7294672	130667902	intergenic	LOC338797(dist=249849),SFSWAP(dist=93683)	12	T	C	keep		0.5628	0.9772		0.735446	1.00813
rs9295655	25436132	intronic	LRRC16A	6	T	C	keep		0.5637	1.0216		0.637021	0.989703
rs2219816	93109846	intergenic	MCTP2(dist=281661),LOC440311(dist=89750)	15	T	C	keep		0.5639	0.9825		0.54505	1.01102
rs4953133	44883029	intergenic	CAMKMT(dist=29793),SIX3-AS1(dist=137768)	2	C	T	keep		0.564	1.0178		0.192536	1.02281
rs6063186	46019143	intergenic	SULF2(dist=170376),LINC01522(dist=23101)	20	A	G	keep		0.565	1.018		0.615547	0.990559
rs2723996	37310894	intronic	ELMO1	7	A	G			0.5652	1.0177		0.598463	1.00966
rs4077636	22857880	intergenic	HDGFL1(dist=179151),NRSN1(dist=1376513)	6	A	G	keep		0.5659	1.0177		0.6114	1.00924
rs303890	25143899	intronic	FAM65B	6	A	G	keep		0.5669	1.0195		0.186108	1.02737
rs1186182	105989436	intergenic	NONE(dist=NONE),ALCAM(dist=578811)	3	C	T	keep		0.567	1.0178		0.111718	1.0294
rs6802374	28740434	ncRNA_intronic	LINC00693	3	A	G	keep		0.5673	1.0235		0.304118	0.97549
rs2266928	520125	intronic	CAPN15	16	A	C	keep		0.5676	1.0274		0.479271	0.982283
rs6934056	155321477	intergenic	MIR1273C(dist=105215),TIAM2(dist=131638)	6	T	C	keep		0.5676	1.02		0.172304	1.02889
rs1357722	190735378	intronic	C2orf88	2	C	T	keep		0.5678	0.9785		0.6248	0.988915
rs4762818	21384796	intronic	SLCO1A2	12	A	G	keep		0.5682	1.0281		0.980861	1.00068
rs4824032	48183814	intergenic	LINC01310(dist=503612),NONE(dist=NONE)	22	A	G	keep		0.5686	1.022		0.528973	1.01466
rs4308439	66922231	intergenic	CD180(dist=393858),LOC101928858(dist=202566)	5	G	T			0.5689	1.019		0.874573	1.00311
rs10906842	15245478	intronic	NMT2	10	T	C			0.5709	1.0237		0.119753	0.962868
rs6039502	9488838	intronic	PAK7	20	A	G			0.5713	0.9816		0.558205	0.988463
rs1475609	96301413	intergenic	HS6ST3(dist=11596),LINC00359(dist=90123)	13	T	C			0.5714	1.0296		0.441633	1.02321
rs2862573	42479942	intergenic	LOC100507205(dist=248126),HNRNPKP3(dist=759688)	11	A	C	keep		0.5715	0.9708		0.455499	1.02314
rs7465143	54710634	intergenic	OPRK1(dist=383824),ATP6V1H(dist=80022)	8	A	G	keep		0.5715	1.0307		0.765275	1.00963
rs7557491	64706061	intergenic	LOC339807(dist=8941),SERTAD2(dist=6198)	2	A	C	keep		0.5715	0.9768		0.471292	1.01545
rs7446842	60569272	intergenic	CTC-436P18.1(dist=5608),ZSWIM6(dist=94585)	5	A	G			0.5716	0.9818		0.0654091	0.96504
rs1031313	183369297	intergenic	MIR1305(dist=41772),TENM3(dist=32281)	4	T	C	keep		0.572	1.0244		0.67723	1.01031
rs2141652	140459687	intergenic	YY1P2(dist=1086473),LRP1B(dist=245779)	2	C	A	keep		0.5727	1.0174		0.0655857	1.0344
rs4140408	142120840	intergenic	MIR4465(dist=1074127),NMBR(dist=317598)	6	A	C	keep		0.5731	1.0247		0.000639114	0.916298
rs2578552	5489609	0		5	A	G			0.5732	0.9819		intronic	ICE1
rs4731179	123860271	intergenic	LOC101928211(dist=80885),GPR37(dist=312620)	7	T	G	keep		0.5741	1.0284		0.639039	0.985695
rs9516762	96271312	intronic	HS6ST3	13	G	A			0.5742	1.0219		0.858476	1.00413
rs3753372	37821960	intronic	GNL2	1	T	C			0.5748	1.0175		0.386406	0.984123
rs520560	164912136	intergenic	FMO9P(dist=51039),POGK(dist=163129)	1	G	A			0.5751	0.9679		0.0776463	0.942227
rs7248185	33184178	intergenic	LOC101927151(dist=194650),LOC100420587(dist=433958)	19	A	G	keep		0.5751	1.0173		0.997697	1.00005
rs7331784	114013597	intergenic	RASA3(dist=97400),CDC16(dist=4867)	13	G	T			0.5755	1.0287		0.276031	0.968596
rs219472	109531090	intergenic	LEF1-AS1(dist=214055),RPL34-AS1(dist=147705)	4	G	A	keep		0.5758	1.0174		0.786501	1.00505
rs757630	15832966	intronic	GAB4	22	A	G	keep		0.5758	0.9792		0.810773	1.00494
rs1538424	57281689	intergenic	MTRNR2L5(dist=251196),ZWINT(dist=505516)	10	T	C			0.5759	0.9787		0.544082	1.01398
rs2123463	64081262	intergenic	HSPA2(dist=1555),PPP1R36(dist=5111)	14	T	C			0.5762	0.9821		0.379773	0.982757
rs12374531	146492940	intergenic	PPP2R2B(dist=51664),STK32A(dist=101832)	5	G	A	keep		0.5766	1.0218		0.898099	0.997056
rs4332918	227832946	ncRNA_intronic	LOC654841	2	G	A	keep		0.5768	0.9829		0.414391	0.985644
rs12975955	5170803	intronic	PTPRS	19	C	T	keep		0.5775	1.0174		0.0218307	0.958478
rs920660	44754451	intergenic	SMAD7(dist=23372),DYM(dist=69719)	18	G	A	keep		0.5775	1.0172		0.0851329	1.03211
rs4750167	6328875	intergenic	PFKFB3(dist=11362),LOC399715(dist=79638)	10	A	G	keep		0.5777	0.9738		0.96698	1.00101
rs2305042	55204826	intergenic	LMAN1(dist=27338),CCBE1(dist=44325)	18	G	T			0.5778	0.9797		0.279077	0.976175
rs4807015	5182135	intronic	PTPRS	19	C	T			0.5783	1.0171		0.167208	0.974844
rs496371	117227925	intronic	FXYD6,FXYD6-FXYD2	11	T	C			0.5783	0.9812		0.405054	0.983772
rs7729736	120298404	intergenic	PRR16(dist=247480),LOC102467226(dist=387740)	5	G	A	keep		0.5788	0.9735		0.60473	0.985958
rs2964494	157858140	intergenic	LOC101927697(dist=88781),EBF1(dist=197361)	5	G	A			0.5792	1.0208		0.745093	1.00727
rs2578500	5515148	exonic	ICE1	5	G	A			0.5795	0.9823		0.444767	1.01487
rs7917304	7061240	intergenic	LINC00707(dist=136366),SFMBT2(dist=179352)	10	A	G	keep		0.5795	1.0197		0.285536	1.02348
rs2152686	18811270	ncRNA_intronic	ANKRD26P3	13	T	C	keep		0.5798	0.961		0.99686	0.999844
rs9969217	98729374	ncRNA_intronic	MYH16	7	A	G	keep		0.58	1.0299		0.886992	0.995505
rs11803905	107790837	intronic	NTNG1	1	T	C	keep		0.5804	1.0192		0.313222	0.97947
rs7780793	48415720	intronic	ABCA13	7	A	G	keep		0.5812	0.9812		0.209718	1.02625
rs12524627	109507738	intronic	SESN1	6	T	G			0.5817	0.9796		0.993198	0.999812
rs1499585	206692354	intergenic	PLXNA2(dist=208066),MIR205HG(dist=976437)	1	A	G	keep		0.5818	0.9711		0.505864	0.982473
rs2461224	123829539	intronic	TACC2	10	A	G	keep		0.5819	1.017		0.472006	0.98682
[truncated: 1,412 more rows]
