# Supplementary material for: Identification of susceptibility pathways for the role of chromosome 15q25.1 in modifying lung cancer risk
Source: Nat Commun. 2018 Aug 13;9:3221. doi: 10.1038/s41467-018-05074-y (PMC6089967; doi:10.1038/s41467-018-05074-y)
Supplement: Supplementary file 9 — Supplementary Data 7 [file 41467_2018_5074_MOESM9_ESM.xlsx]

## Sheet: Sheet1
Supplementary data 7. LD of the left index and candidated SNPs after pruned for smoking-related lung cancer (SNPs are sorted in inverse order of r-square)
	SNP A				SNP B
CHR	SNP	BP		CHR	SNP	BP		R2
12	32633636	rs6488068		12	32673097	rs11052116		0.199
15	76681394	rs1051730		15	76702300	rs6495309		0.197
13	103620989	rs1923868		13	103626677	rs9558257		0.196
12	26989469	rs1098528		12	27126266	rs708167		0.196
10	83089221	rs265518		10	83098389	rs183827		0.193
2	222013205	rs3770196		2	222051136	rs3770149		0.192
2	187596388	rs11695426		2	187816146	rs12617869		0.191
12	40670856	rs10880221		12	40915817	rs7960176		0.19
18	26179095	rs2419034		18	26201590	rs7227358		0.19
5	149447856	rs6874087		5	149461072	rs13362413		0.189
11	129723793	rs923076		11	129760323	rs3740890		0.187
2	149668519	rs9784080		2	149746634	rs756443		0.187
9	26744019	rs1434477		9	26745930	rs10283761		0.185
6	104899340	rs270695		6	104938196	rs4946463		0.185
14	76095677	rs11851385		14	76119457	rs6574310		0.184
1	169441155	rs2020863		1	169458207	rs981460		0.181
22	20930912	rs5750807		22	21011312	rs10483110		0.178
7	125809889	rs6976095		7	126295139	rs17684592		0.176
3	61975357	rs739984		3	62006571	rs7628997		0.174
20	50233389	rs1033696		20	50257058	rs761962		0.173
7	37221332	rs6967403		7	37272052	rs4723631		0.172
1	178791687	rs946631		1	178803577	rs10798778		0.172
5	131792002	rs725580		5	131900764	rs739719		0.169
18	40995030	rs957001		18	41079507	rs10438962		0.169
4	62566026	rs1510920		4	62659351	rs2216197		0.167
10	83080993	rs1329212		10	83089221	rs265518		0.166
2	121733416	rs2953080		2	121753341	rs2953083		0.166
5	90245580	rs10074525		5	90299672	rs6883495		0.166
15	94334461	rs4984473		15	94353695	rs1450495		0.163
9	90843569	rs4877041		9	90958468	rs4534195		0.162
17	8884654	rs8076457		17	8922857	rs8079384		0.158
18	33151448	rs3897638		18	33156345	rs622750		0.158
13	38082033	rs2805087		13	38108778	rs9566351		0.157
3	1247373	rs9844484		3	1249590	rs3772341		0.157
10	13492810	rs12767810		10	13618399	rs11258439		0.156
3	184147241	rs4859259		3	184259304	rs4859271		0.154
4	165016481	rs1494287		4	165021304	rs6821574		0.152
2	79591630	rs4852150		2	79637695	rs1972755		0.152
8	41099547	rs737505		8	41120453	rs10958660		0.151
5	39805914	rs11739973		5	39938888	rs10512718		0.151
21	30147811	rs469487		21	30249904	rs2832505		0.151
13	103855994	rs1330518		13	103918947	rs9586520		0.151
13	76965059	rs9318486		13	77399651	rs2329047		0.149
17	30472931	rs1871892		17	30591570	rs1480945		0.148
17	13376656	rs11651136		17	13389031	rs8082242		0.148
4	154809799	rs6835636		4	154851013	rs1339		0.148
8	130801477	rs4733729		8	130857730	rs4733741		0.144
10	83003759	rs10786317		10	83098389	rs183827		0.142
13	23055969	rs9550985		13	23140801	rs7329483		0.141
9	112057383	rs4135165		9	112059329	rs2301241		0.141
11	28568968	rs4520584		11	28639810	rs1344299		0.14
17	22597942	rs7208946		17	22687706	rs322173		0.139
13	38381893	rs9576641		13	38414627	rs9315632		0.139
1	67594965	rs3790567		1	67691674	rs1572845		0.139
13	68278037	rs17570473		13	68282784	rs9572020		0.138
2	65098869	rs759458		2	65198747	rs6546127		0.137
5	131584208	rs7733814		5	131792002	rs725580		0.136
2	144300475	rs6430043		2	144377392	rs1035271		0.136
1	41174730	rs4660492		1	41183836	rs10889750		0.136
3	187877807	rs2228243		3	187919092	rs1851665		0.135
7	4291256	rs11762889		7	4303003	rs10232703		0.135
3	54309763	rs9851393		3	54425233	rs6803199		0.133
18	40995030	rs957001		18	41020726	rs10153360		0.132
5	131584208	rs7733814		5	131900764	rs739719		0.131
12	94128421	rs10507047		12	94155407	rs10859856		0.131
6	78283636	rs1213378		6	78384797	rs12527916		0.13
13	68110347	rs9541476		13	68282784	rs9572020		0.13
6	5138612	rs2773288		6	5205935	rs2224391		0.129
18	42584602	rs4624284		18	42584840	rs4624285		0.126
7	27313220	rs1859668		7	27329940	rs11765116		0.126
3	190631299	rs155069		3	190706396	rs2552361		0.126
11	116065384	rs1787716		11	116182933	rs1263167		0.124
6	139199885	rs4896409		6	139234067	rs1188852		0.124
7	53181913	rs1357961		7	53218586	rs7808774		0.124
18	55097066	rs478163		18	55155712	rs4940866		0.121
10	83003759	rs10786317		10	83089221	rs265518		0.121
9	84904859	rs7020876		9	84983331	rs17308435		0.121
8	116925150	rs813890		8	117080974	rs2223057		0.12
6	77542029	rs1350406		6	77572235	rs1462476		0.12
1	188685276	rs1171023		1	188930912	rs10920778		0.12
13	42680144	rs9567132		13	42741812	rs730210		0.12
8	40843127	rs869422		8	40912690	rs10112489		0.12
4	34601459	rs1317830		4	34746213	rs4414979		0.119
5	117889748	rs5000240		5	117949143	rs7726317		0.119
8	101477217	rs2979002		8	101499856	rs4075553		0.118
6	77418190	rs2125214		6	77542029	rs1350406		0.117
21	36234591	rs2178812		21	36333779	rs2255734		0.116
21	39888026	rs502507		21	39918306	rs602006		0.116
5	134497929	rs1559050		5	134511487	rs12652626		0.115
2	213395591	rs6435735		2	213468438	rs7581865		0.115
9	118706972	rs7029188		9	118765546	rs2150199		0.114
9	115033744	rs10513190		9	115158773	rs4979237		0.114
2	10261916	rs6741014		2	10302548	rs10929646		0.112
21	29025638	rs2831998		21	29676339	rs2832306		0.111
9	29234165	rs10491659		9	29299713	rs1928661		0.11
7	18729177	rs1178121		7	18772473	rs6958865		0.109
20	50222625	rs2038431		20	50257058	rs761962		0.109
3	125809995	rs333335		3	125911586	rs184559		0.109
13	29382862	rs1547162		13	29472667	rs8002871		0.107
14	61588636	rs1954482		14	61624620	rs1954488		0.106
5	7255086	rs10058673		5	7262065	rs10062299		0.105
8	93348275	rs967226		8	93489470	rs2062009		0.104
8	113519213	rs959757		8	113712013	rs4554495		0.104
18	14718881	rs1159008		18	14813578	rs12953405		0.103
9	115158773	rs4979237		9	115171500	rs3789255		0.102
20	13859291	rs2423762		20	14123989	rs7265754		0.102
1	185395180	rs7526498		1	185545269	rs1553000		0.101
8	13648456	rs715920		8	13655257	rs10105056		0.1
19	3055629	rs308052		19	3074113	rs415647		0.1
9	82683665	rs10867637		9	82881448	rs1332879		0.1
6	72659285	rs1328710		6	72720292	rs761177		0.098
8	130787844	rs4130414		8	130857730	rs4733741		0.097
1	49022191	rs4926757		1	49162923	rs11205572		0.096
4	190924958	rs2338105		4	190925586	rs2251432		0.095
1	101124249	rs10218565		1	101286296	rs11166538		0.094
5	55856788	rs157521		5	55864542	rs30365		0.093
7	28726425	rs2299110		7	28733213	rs10486590		0.092
13	42741812	rs730210		13	42767935	rs9567145		0.092
10	15085640	rs6602797		10	15097380	rs2007712		0.09
8	123742309	rs940121		8	123873449	rs1373796		0.09
6	155060915	rs9397199		6	155064405	rs7754964		0.089
6	152750003	rs214950		6	152935134	rs2623960		0.089
17	43276905	rs2325752		17	43502038	rs11651097		0.088
2	216158900	rs1317763		2	216215381	rs1250033		0.088
2	118992527	rs6747006		2	119239157	rs10177490		0.087
1	200449931	rs10920362		1	200471946	rs896549		0.086
8	31133502	rs2737342		8	31194597	rs6468026		0.086
13	79898506	rs1999494		13	80048171	rs2154130		0.085
8	106221494	rs898560		8	106321985	rs2880437		0.085
1	154738789	rs1171550		1	154856074	rs3795727		0.084
18	42996866	rs1434527		18	43190135	rs4539677		0.083
20	50257058	rs761962		20	50490082	rs6068182		0.082
8	106221494	rs898560		8	106293050	rs13252177		0.082
14	52982584	rs1954333		14	53053482	rs12896283		0.081
3	70396248	rs4974283		3	70444016	rs1996814		0.08
2	23614918	rs4665606		2	23637258	rs1709339		0.08
8	125766854	rs2116081		8	125793473	rs10956198		0.078
1	232823041	rs3850718		1	232849072	rs12058613		0.076
14	27499206	rs10220568		14	27516561	rs9783674		0.076
10	55027142	rs1932011		10	55162168	rs6481032		0.075
7	93838409	rs10262915		7	93841196	rs6465411		0.075
3	34637161	rs11129601		3	34640122	rs13075567		0.075
1	56632007	rs952133		1	56654351	rs884277		0.074
7	39511312	rs6972153		7	39703321	rs3779203		0.074
9	510886	rs2026075		9	670905	rs1323263		0.074
10	133980149	rs12269628		10	134041801	rs10870303		0.074
12	123230568	rs11057479		12	123261529	rs2036308		0.074
5	39569940	rs11951152		5	39938888	rs10512718		0.073
13	23055969	rs9550985		13	23101027	rs6490812		0.072
12	125302788	rs961619		12	125348519	rs2191186		0.071
8	58875714	rs724514		8	58922602	rs6471656		0.071
6	6028665	rs1482875		6	6032973	rs4960164		0.071
1	229467827	rs6702011		1	229615103	rs2808611		0.071
6	2216033	rs11754567		6	2394185	rs761098		0.069
2	98728832	rs1913621		2	99389204	rs717454		0.069
3	16600052	rs10510452		3	16605508	rs12374151		0.068
12	14867330	rs7304054		12	15000323	rs10492145		0.066
11	93334599	rs1401180		11	93461272	rs2949856		0.066
7	98729374	rs9969217		7	99044879	rs11972210		0.066
1	68781491	rs1924533		1	68823060	rs10518303		0.065
6	43014362	rs9471969		6	43173891	rs3793017		0.064
9	105812580	rs1867347		9	105894779	rs1411103		0.063
5	66816346	rs13183818		5	66865523	rs1387626		0.063
8	130787844	rs4130414		8	130801477	rs4733729		0.063
5	141005765	rs2052455		5	141034424	rs4912610		0.062
1	230873627	rs12567890		1	230882829	rs12047993		0.061
1	176039438	rs4442331		1	176073461	rs2902200		0.061
10	52807142	rs1189320		10	52869416	rs293244		0.061
5	105020958	rs2312164		5	105291602	rs6885710		0.061
10	79780432	rs755043		10	79901867	rs4979816		0.06
4	178245176	rs1866505		4	178382349	rs1992264		0.06
8	13648456	rs715920		8	13705018	rs1871838		0.06
5	136624125	rs10062254		5	136743648	rs1229742		0.059
6	123612927	rs4345414		6	123771580	rs9401670		0.059
18	41020726	rs10153360		18	41097371	rs9954874		0.058
7	12940134	rs34061		7	13050020	rs13247236		0.058
17	12352768	rs237362		17	12410379	rs237265		0.057
6	2158784	rs3778566		6	2216033	rs11754567		0.057
5	145480189	rs10988		5	145769452	rs6868716		0.057
7	92005765	rs10488516		7	92111472	rs3731343		0.057
9	26499378	rs1999047		9	26639956	rs10511783		0.056
9	14540138	rs10491772		9	14542292	rs1536647		0.056
3	144609753	rs1525012		3	144621072	rs10513201		0.056
2	75698135	rs875756		2	75700066	rs7588344		0.056
11	42479942	rs2862573		11	42566493	rs10837883		0.055
9	114976724	rs3827673		9	115033744	rs10513190		0.055
5	156589533	rs4122648		5	156929992	rs11749965		0.055
12	94061081	rs7965447		12	94128421	rs10507047		0.055
13	23101027	rs6490812		13	23140801	rs7329483		0.055
3	72154511	rs9874496		3	72201671	rs7649841		0.054
10	96051783	rs4394764		10	96537453	rs12767583		0.053
3	73135455	rs4677225		3	73242598	rs301539		0.053
4	19673361	rs2874743		4	19823375	rs556208		0.053
7	81643593	rs1156450		7	81686262	rs2367914		0.052
11	87493565	rs11018514		11	87563872	rs475701		0.052
2	187701450	rs6736398		2	187816146	rs12617869		0.052
2	187596388	rs11695426		2	188191178	rs7561970		0.052
6	72659285	rs1328710		6	72806699	rs481951		0.052
14	56416625	rs11158135		14	56418675	rs860324		0.052
4	151272608	rs4438743		4	151384174	rs1993656		0.051
18	41020726	rs10153360		18	41079507	rs10438962		0.051
12	106560362	rs1420740		12	106692715	rs11113472		0.051
17	30198038	rs12601965		17	30472931	rs1871892		0.05
6	63043165	rs9354868		6	63299311	rs9293861		0.05
2	102037499	rs11123905		2	102042026	rs888001		0.05
10	66880223	rs2394141		10	67102711	rs1902358		0.05
20	52435022	rs6023181		20	52653138	rs6023403		0.049
7	125695901	rs10256624		7	125809889	rs6976095		0.049
20	58293720	rs6027470		20	58362792	rs6015734		0.049
3	182761190	rs6443746		3	182822835	rs13086529		0.049
11	99038957	rs9326287		11	99091037	rs594808		0.048
2	48759864	rs1464728		2	48779250	rs6755901		0.047
2	79591630	rs4852150		2	79717878	rs17017378		0.047
12	93671613	rs3810784		12	94061081	rs7965447		0.046
13	82163627	rs9318898		13	82434169	rs2255386		0.046
7	12940134	rs34061		7	13238779	rs10281788		0.046
6	155017159	rs3126042		6	155064405	rs7754964		0.046
9	114976724	rs3827673		9	115171500	rs3789255		0.046
2	239713848	rs2898716		2	239840879	rs1403606		0.045
14	56418675	rs860324		14	56433453	rs850270		0.045
1	164830929	rs472652		1	164848463	rs552888		0.045
7	13050020	rs13247236		7	13238779	rs10281788		0.044
22	48852385	rs2294394		22	48859456	rs4838816		0.044
16	87293860	rs11648894		16	87332684	rs7185630		0.044
20	50222625	rs2038431		20	50233389	rs1033696		0.044
2	116942450	rs4849482		2	117086493	rs2120007		0.043
3	83960374	rs4413325		3	84916044	rs1454094		0.043
11	72003130	rs755933		11	72005173	rs467139		0.042
5	57981433	rs379849		5	58056250	rs10514877		0.042
1	208090388	rs17015379		1	208162150	rs6661316		0.042
1	185476575	rs964665		1	185545269	rs1553000		0.042
18	42584840	rs4624285		18	42996866	rs1434527		0.041
4	114724947	rs7665102		4	114850796	rs2040742		0.041
8	94709850	rs4529436		8	94937766	rs4531022		0.041
6	72720292	rs761177		6	72806699	rs481951		0.04
4	63345748	rs11722241		4	63426495	rs4385097		0.04
7	53181913	rs1357961		7	53352174	rs10441463		0.039
9	118765546	rs2150199		9	118916775	rs1889320		0.039
3	102399366	rs12485950		3	102769176	rs13065665		0.039
9	28769376	rs866630		9	29140822	rs1418352		0.039
8	40947586	rs4736788		8	41099547	rs737505		0.038
2	68825577	rs4854448		2	68887546	rs17543981		0.038
3	1235932	rs6777489		3	1247373	rs9844484		0.037
6	161326861	rs9458073		6	161529006	rs2064721		0.037
12	123230568	rs11057479		12	123302962	rs7138673		0.037
2	156640553	rs2069270		2	156720471	rs12471739		0.037
12	16336766	rs7308128		12	16410652	rs1024839		0.037
2	154328054	rs10183136		2	154898724	rs2348924		0.036
20	50490082	rs6068182		20	50754175	rs856327		0.036
17	3441110	rs222748		17	3447259	rs2277675		0.036
11	16532125	rs10832644		11	16735363	rs7110136		0.036
9	122863793	rs1179766		9	123112473	rs306784		0.035
12	83465560	rs2125716		12	83550407	rs2125719		0.035
2	49825898	rs2139156		2	49839782	rs1914779		0.035
13	109898948	rs2296845		13	109963391	rs6492279		0.035
13	23013747	rs1889180		13	23055969	rs9550985		0.035
5	60115938	rs898622		5	60139209	rs10062839		0.034
18	11936739	rs622863		18	11973565	rs3786305		0.034
22	46224868	rs1076930		22	46316319	rs5767791		0.034
8	96919800	rs3102542		8	96922591	rs16918205		0.034
15	93109846	rs2219816		15	93167466	rs4984479		0.034
13	22716156	rs9578562		13	22754164	rs9507065		0.034
6	155060915	rs9397199		6	155276341	rs1123969		0.033
1	76275783	rs10493579		1	76438086	rs1999734		0.033
11	84023477	rs10898281		11	84077677	rs12278864		0.033
13	65590973	rs10507729		13	65689343	rs1322732		0.032
10	54868713	rs405588		10	55027142	rs1932011		0.032
1	82829945	rs1281399		1	82875957	rs12065806		0.032
11	42566493	rs10837883		11	42803579	rs7118856		0.032
10	79901867	rs4979816		10	80026449	rs1816226		0.032
18	41079507	rs10438962		18	41097371	rs9954874		0.031
17	8884654	rs8076457		17	9014435	rs758413		0.031
14	76873305	rs3759732		14	77020877	rs3742728		0.031
3	59558990	rs9870553		3	59616409	rs9872658		0.031
10	51827941	rs7477280		10	52040318	rs4935737		0.031
18	34697678	rs8092715		18	34881627	rs17602961		0.031
16	58246745	rs924465		16	58348750	rs4785061		0.031
13	23013747	rs1889180		13	23140801	rs7329483		0.031
13	58637081	rs9563687		13	58750783	rs9538364		0.03
5	99285891	rs2968258		5	99296223	rs2602971		0.03
19	36715023	rs7247652		19	36728531	rs2194198		0.029
10	52040318	rs4935737		10	52295276	rs16910442		0.029
13	109197127	rs11843936		13	109239484	rs4773094		0.029
8	136824855	rs6577666		8	136943793	rs6577679		0.029
18	11877388	rs9951817		18	11973565	rs3786305		0.028
9	118706972	rs7029188		9	118916775	rs1889320		0.028
6	141268763	rs9399336		6	142120840	rs4140408		0.028
3	122675040	rs3218647		3	122685766	rs3821367		0.028
1	185322184	rs7511950		1	185395180	rs7526498		0.028
8	36040411	rs12114308		8	36740746	rs6468379		0.027
2	54735125	rs2941584		2	55074464	rs2588517		0.027
5	119976986	rs985264		5	120298404	rs7729736		0.027
22	34901862	rs132675		22	34932129	rs7364143		0.026
13	68110347	rs9541476		13	68278037	rs17570473		0.026
6	49098263	rs10948475		6	49621726	rs13196352		0.026
16	63805424	rs10500523		16	64059652	rs7202122		0.026
19	35196656	rs10756		19	35311922	rs381588		0.026
5	157411208	rs1957562		5	157473679	rs1650551		0.026
14	56416625	rs11158135		14	56433453	rs850270		0.025
14	36057471	rs2076735		14	36188570	rs910507		0.025
13	58750783	rs9538364		13	58919865	rs9317079		0.025
12	93671613	rs3810784		12	94155407	rs10859856		0.025
6	161112179	rs1652500		6	161326861	rs9458073		0.025
7	8834075	rs2349786		7	8928558	rs17157252		0.024
19	53002354	rs10411434		19	53041823	rs12979616		0.024
2	54735125	rs2941584		2	54865706	rs6713115		0.024
12	21384796	rs4762818		12	21446005	rs4762822		0.024
2	51472138	rs1111200		2	51586377	rs2883423		0.024
4	61303982	rs4394027		4	61365090	rs725264		0.023
2	41237221	rs10469868		2	41267083	rs4952443		0.023
6	2158784	rs3778566		6	2394185	rs761098		0.023
5	39569940	rs11951152		5	39805914	rs11739973		0.023
6	82562424	rs1291465		6	82656242	rs7450340		0.023
7	157953485	rs1670357		7	158256804	rs6969349		0.023
18	32524192	rs500559		18	33156345	rs622750		0.023
18	53398452	rs7243988		18	53547301	rs319424		0.023
22	15832966	rs757630		22	15873708	rs4141523		0.023
8	104246382	rs1494282		8	104403014	rs703810		0.022
3	7284658	rs4095095		3	7332086	rs2875237		0.022
12	94377027	rs2596761		12	94412553	rs10859888		0.022
9	26499378	rs1999047		9	27110369	rs666812		0.022
5	58056250	rs10514877		5	58129045	rs2675380		0.022
16	56993437	rs9940751		16	56998071	rs4784929		0.022
15	82036073	rs11854487		15	82146406	rs1426159		0.022
20	50233389	rs1033696		20	50490082	rs6068182		0.021
8	20174275	rs729361		8	20182327	rs10107110		0.021
9	114976724	rs3827673		9	115158773	rs4979237		0.021
9	26639956	rs10511783		9	26744019	rs1434477		0.021
1	64925673	rs1926301		1	65200064	rs4915675		0.021
3	74071970	rs6803406		3	74154195	rs6800733		0.021
4	150348945	rs564115		4	150420156	rs546978		0.021
1	232849072	rs12058613		1	232930225	rs478425		0.021
2	134265289	rs6430452		2	134310580	rs11691129		0.02
20	34920573	rs1146261		20	34994883	rs6130139		0.02
13	65590973	rs10507729		13	65872707	rs4883777		0.02
10	5387191	rs7477475		10	5550844	rs10904522		0.02
3	6468262	rs9855624		3	6807712	rs12635360		0.02
6	142120840	rs4140408		6	142341038	rs9496212		0.019
9	77771259	rs914256		9	77779855	rs10869675		0.019
12	123261529	rs2036308		12	123302962	rs7138673		0.019
9	29140822	rs1418352		9	29234165	rs10491659		0.019
8	13099149	rs2410038		8	13240892	rs1729112		0.018
6	151519107	rs4869994		6	151587471	rs1933080		0.018
5	134333096	rs12515798		5	134497929	rs1559050		0.018
2	118992527	rs6747006		2	119337886	rs7585732		0.018
17	30198038	rs12601965		17	30591570	rs1480945		0.018
22	34495051	rs9610350		22	34901862	rs132675		0.018
5	119976986	rs985264		5	120804274	rs2217318		0.018
20	17783347	rs2618580		20	17806844	rs6111714		0.017
16	3813643	rs1296720		16	3920446	rs8049367		0.017
3	72131382	rs9879563		3	72154511	rs9874496		0.017
15	42188558	rs2623016		15	42834426	rs2470911		0.017
18	40995030	rs957001		18	41142795	rs9952980		0.017
4	155110701	rs1878452		4	155118621	rs11099930		0.017
1	185322184	rs7511950		1	185476575	rs964665		0.017
8	106293050	rs13252177		8	106321985	rs2880437		0.017
11	84077677	rs12278864		11	84145584	rs1943687		0.017
11	112270960	rs2360954		11	112530356	rs11214518		0.017
19	36728531	rs2194198		19	36875011	rs8108822		0.017
1	166599377	rs1886004		1	166608490	rs2268554		0.017
9	133477197	rs2282004		9	133653397	rs4740313		0.016
14	39876357	rs7153429		14	40380655	rs976796		0.016
7	4303003	rs10232703		7	4318943	rs2097884		0.016
5	62564968	rs346420		5	62731706	rs4498211		0.016
5	133837700	rs258514		5	134333096	rs12515798		0.016
8	106293050	rs13252177		8	106601298	rs1450163		0.016
4	76130782	rs1816181		4	76199949	rs11944489		0.015
4	185143668	rs7685679		4	185211312	rs4391081		0.015
10	79780432	rs755043		10	80026449	rs1816226		0.015
8	41120453	rs10958660		8	41221594	rs10108063		0.015
8	71103208	rs4737293		8	71529560	rs1481045		0.015
20	34338559	rs6060891		20	34920573	rs1146261		0.015
1	85006577	rs846845		1	85164912	rs6681025		0.015
2	49825898	rs2139156		2	50278381	rs10495982		0.015
13	44928591	rs4349054		13	45084977	rs1925757		0.014
12	57599418	rs12426955		12	57909495	rs11172964		0.014
2	82536889	rs7587546		2	82703100	rs2902374		0.014
2	191551690	rs13010343		2	191611003	rs3821236		0.014
18	54679876	rs6567030		18	54749733	rs12455707		0.014
3	39241125	rs1344220		3	39363284	rs2201965		0.014
1	76166738	rs10873804		1	76275783	rs10493579		0.014
10	52295276	rs16910442		10	52308939	rs6479768		0.014
8	40912690	rs10112489		8	41221594	rs10108063		0.014
9	7375564	rs2148358		9	7529474	rs10976375		0.014
6	155064405	rs7754964		6	155276341	rs1123969		0.014
8	20049620	rs12545707		8	20206493	rs4922157		0.014
20	50222625	rs2038431		20	50490082	rs6068182		0.014
12	46657862	rs1793949		12	47206273	rs12425518		0.013
14	61337261	rs17099239		14	61588636	rs1954482		0.013
15	29974412	rs4417522		15	29997162	rs10519712		0.013
22	41351498	rs137132		22	41452664	rs9607931		0.013
6	162092708	rs7760443		6	162097013	rs4339430		0.013
7	12799614	rs12530984		7	13238779	rs10281788		0.013
20	6616179	rs2206920		20	6634426	rs6085659		0.013
19	19524850	rs892023		19	19727371	rs7251035		0.013
13	78639957	rs666269		13	78884461	rs7350686		0.013
11	93461272	rs2949856		11	93788997	rs2508678		0.013
13	26367376	rs17567915		13	26380284	rs2421039		0.013
2	230522963	rs6722477		2	230651695	rs4613264		0.013
7	115531416	rs10269713		7	115910179	rs6976316		0.013
16	75475747	rs11149932		16	75576588	rs3843959		0.013
19	37503659	rs2867792		19	37785092	rs3815700		0.013
1	54091353	rs1936835		1	54300235	rs12126324		0.013
8	9008510	rs7822664		8	9228326	rs2054348		0.012
10	15097380	rs2007712		10	15240566	rs17356597		0.012
2	220316180	rs4674424		2	220366747	rs4674441		0.012
16	14258753	rs7194165		16	14263266	rs30126		0.012
15	81888809	rs1723062		15	82146406	rs1426159		0.012
8	13648456	rs715920		8	13956728	rs11203571		0.012
19	59223461	rs628258		19	59237343	rs2433724		0.012
9	8372720	rs1875238		9	8543569	rs7864527		0.012
4	182182771	rs7659915		4	182305091	rs6552487		0.012
17	8922857	rs8079384		17	9014435	rs758413		0.012
1	175219513	rs2142756		1	176073461	rs2902200		0.012
9	17761828	rs2224954		9	17885105	rs10810865		0.012
11	24443350	rs2896702		11	24683401	rs12099324		0.012
2	187596388	rs11695426		2	187701450	rs6736398		0.012
18	54354054	rs3809982		18	54679876	rs6567030		0.012
8	41099547	rs737505		8	41221594	rs10108063		0.012
8	96793078	rs7012001		8	96919800	rs3102542		0.011
11	66689986	rs1253784		11	67045170	rs2276118		0.011
4	53932256	rs7684894		4	54091718	rs1369353		0.011
19	45724949	rs10410907		19	45997580	rs11881124		0.011
14	51579608	rs10137158		14	51715669	rs8019172		0.011
9	26744019	rs1434477		9	27110369	rs666812		0.011
4	189268022	rs9684216		4	189408040	rs4476671		0.011
7	123753753	rs2051906		7	123860271	rs4731179		0.011
6	153454169	rs3910736		6	153633736	rs7761260		0.011
10	101264355	rs7078219		10	101475081	rs2269196		0.011
9	81613852	rs1384615		9	81722846	rs267571		0.011
12	106274907	rs4964213		12	106692715	rs11113472		0.011
12	27126266	rs708167		12	27500523	rs306594		0.011
6	77572235	rs1462476		6	78283636	rs1213378		0.011
1	185051128	rs926324		1	185089907	rs2076075		0.01
8	13705018	rs1871838		8	13956728	rs11203571		0.01
5	109662154	rs13359890		5	110567791	rs184941		0.01
8	58802907	rs4738610		8	58875714	rs724514		0.01
3	59754716	rs562516		3	59781818	rs1079196		0.01
7	53218586	rs7808774		7	53352174	rs10441463		0.01
4	184610805	rs6844630		4	184691073	rs4440262		0.01
1	67282286	rs2815378		1	67594965	rs3790567		0.01
19	33084479	rs4804972		19	33184178	rs7248185		0.01
4	15672153	rs1554243		4	16036690	rs2313547		0.01
6	42247803	rs7762152		6	42327272	rs6907771		0.01
4	29521406	rs10001348		4	29918340	rs1435796		0.01
14	82537967	rs2022767		14	82809808	rs986889		0.01
4	189357905	rs6857559		4	189408040	rs4476671		0.01
1	185322184	rs7511950		1	185545269	rs1553000		0.01
13	29382862	rs1547162		13	29525297	rs9551807		0.01
19	35291623	rs454282		19	35311922	rs381588		0.01
7	8826141	rs10486260		7	8834075	rs2349786		0.01
8	25288623	rs2659583		8	25514918	rs3890765		0.01
20	14123989	rs7265754		20	14849776	rs2423846		0.01
6	93754121	rs495976		6	93760921	rs2762448		0.01
9	115033744	rs10513190		9	115171500	rs3789255		0.009
6	151481391	rs9478170		6	151519107	rs4869994		0.009
1	70088276	rs10518321		1	70380641	rs651717		0.009
12	57033945	rs1729798		12	57130252	rs782119		0.009
13	103855994	rs1330518		13	104044313	rs1434349		0.009
13	110317400	rs4771713		13	110325330	rs9559900		0.009
9	16254733	rs1571906		9	16311008	rs914656		0.009
5	11476525	rs10513091		5	11648494	rs2561624		0.009
22	41192425	rs5996168		22	41351498	rs137132		0.009
18	41079507	rs10438962		18	41142795	rs9952980		0.009
2	170902163	rs2139133		2	170944776	rs10497365		0.009
15	29232062	rs1580141		15	29974412	rs4417522		0.009
2	15240028	rs6730450		2	15725088	rs807573		0.009
4	53932256	rs7684894		4	54120941	rs4864471		0.009
8	58802907	rs4738610		8	58922602	rs6471656		0.009
2	232267180	rs7604112		2	232857844	rs13020779		0.009
14	26802816	rs202970		14	27516561	rs9783674		0.009
5	39406664	rs3812042		5	39569940	rs11951152		0.009
6	35058252	rs9394265		6	35270119	rs11755266		0.009
10	112560233	rs11195338		10	112823551	rs7096359		0.009
16	56621014	rs11648508		16	56993437	rs9940751		0.009
5	134333096	rs12515798		5	134511487	rs12652626		0.009
22	47032247	rs133576		22	47046698	rs133590		0.008
13	78449014	rs7319850		13	78639957	rs666269		0.008
20	50257058	rs761962		20	50754175	rs856327		0.008
1	76166738	rs10873804		1	76438086	rs1999734		0.008
9	27643714	rs536246		9	28030937	rs1452353		0.008
4	154809799	rs6835636		4	155110701	rs1878452		0.008
7	43291976	rs2214610		7	43350901	rs6957847		0.008
9	133477197	rs2282004		9	133924807	rs4526483		0.008
12	38936769	rs1907632		12	39122262	rs2033155		0.008
10	54868713	rs405588		10	55162168	rs6481032		0.008
3	74475607	rs589344		3	74605825	rs7635421		0.008
3	1235932	rs6777489		3	1249590	rs3772341		0.008
5	28292633	rs2455206		5	28405766	rs10072982		0.008
8	40912690	rs10112489		8	40947586	rs4736788		0.008
9	90557863	rs1857496		9	90843569	rs4877041		0.008
6	70583498	rs2487423		6	70850863	rs12194223		0.008
5	136624125	rs10062254		5	136942225	rs2189082		0.008
4	109450539	rs1393825		4	109531090	rs219472		0.008
6	77418190	rs2125214		6	77572235	rs1462476		0.008
6	109349779	rs1040849		6	110334116	rs6907986		0.008
5	174828418	rs6862721		5	174852056	rs267384		0.008
1	73804142	rs7524751		1	74031260	rs2342213		0.008
1	68505979	rs885097		1	68781491	rs1924533		0.008
1	161104766	rs1779995		1	161201316	rs6427703		0.008
5	18932882	rs4242060		5	19489947	rs349455		0.008
2	230522963	rs6722477		2	230717798	rs1365773		0.008
12	3097464	rs6489439		12	3125588	rs10848813		0.008
6	77572235	rs1462476		6	78384797	rs12527916		0.008
22	41192425	rs5996168		22	41452664	rs9607931		0.008
11	94738830	rs477980		11	94877571	rs4237573		0.008
3	117611095	rs4831139		3	117861317	rs2867833		0.007
7	11233288	rs10486111		7	11301657	rs6978700		0.007
8	58922602	rs6471656		8	59050402	rs4610731		0.007
2	178859961	rs334630		2	179332003	rs2291310		0.007
3	190706396	rs2552361		3	190921673	rs4687090		0.007
4	19392250	rs11936151		4	19823375	rs556208		0.007
18	48602574	rs12605728		18	48640333	rs752870		0.007
5	136743648	rs1229742		5	136942225	rs2189082		0.007
20	56699540	rs6015338		20	56772521	rs6100204		0.007
19	34016300	rs1075733		19	34298201	rs2865496		0.007
10	51827941	rs7477280		10	52308939	rs6479768		0.007
4	154851013	rs1339		4	155118621	rs11099930		0.007
12	229724	rs10848623		12	471845	rs11063252		0.007
1	223578528	rs10799300		1	224047217	rs1011382		0.007
10	63977323	rs2138564		10	64130935	rs224126		0.007
20	50222625	rs2038431		20	50754175	rs856327		0.007
6	54863830	rs7741915		6	54877359	rs239832		0.007
2	206514624	rs2080566		2	206706295	rs4147720		0.007
5	57981433	rs379849		5	58129045	rs2675380		0.007
6	134037480	rs9375980		6	134373430	rs2811673		0.007
3	34640122	rs13075567		3	34966579	rs10154831		0.007
18	42584602	rs4624284		18	43190135	rs4539677		0.007
6	151423570	rs6913898		6	151519107	rs4869994		0.007
3	72131382	rs9879563		3	72201671	rs7649841		0.007
2	154328054	rs10183136		2	155088784	rs1589832		0.006
22	31853431	rs137327		22	32090604	rs11705225		0.006
6	77418190	rs2125214		6	78283636	rs1213378		0.006
8	40843127	rs869422		8	41120453	rs10958660		0.006
4	34294979	rs2054575		4	34746213	rs4414979		0.006
12	4861546	rs10492061		12	4957039	rs10774293		0.006
12	93671613	rs3810784		12	94128421	rs10507047		0.006
13	38082033	rs2805087		13	38381893	rs9576641		0.006
3	46148940	rs4683182		3	46634864	rs869701		0.006
7	4291256	rs11762889		7	4318943	rs2097884		0.006
18	43190135	rs4539677		18	43258534	rs8086272		0.006
9	28769376	rs866630		9	29234165	rs10491659		0.006
11	110281747	rs10488716		11	110585670	rs1400756		0.006
2	32076960	rs6734180		2	32389072	rs385760		0.006
8	106321985	rs2880437		8	106601298	rs1450163		0.006
7	8826141	rs10486260		7	8928558	rs17157252		0.006
9	118625763	rs1326809		9	118706972	rs7029188		0.006
2	129206026	rs6744496		2	130036455	rs11685256		0.006
10	18641934	rs2799573		10	19067341	rs7076492		0.006
12	99165018	rs11110313		12	99490980	rs39681		0.006
22	33822313	rs11089728		22	33903871	rs1006253		0.006
4	19392250	rs11936151		4	19673361	rs2874743		0.006
15	96247625	rs12915086		15	96482340	rs2054520		0.006
8	13655257	rs10105056		8	13705018	rs1871838		0.006
12	94061081	rs7965447		12	94155407	rs10859856		0.006
6	34524871	rs4713791		6	35058252	rs9394265		0.006
14	84792413	rs8004980		14	85097244	rs2038251		0.006
6	161112179	rs1652500		6	161529006	rs2064721		0.006
8	71529560	rs1481045		8	71553805	rs13282855		0.006
12	26628515	rs11048593		12	26755020	rs6487570		0.006
18	54354054	rs3809982		18	54749733	rs12455707		0.006
10	52040318	rs4935737		10	52308939	rs6479768		0.006
6	25131168	rs441342		6	25143899	rs303890		0.006
9	118916775	rs1889320		9	119671875	rs2296943		0.006
1	3307640	rs6424074		1	3332664	rs870171		0.006
13	72543997	rs4885062		13	72582921	rs1889097		0.006
13	82163627	rs9318898		13	82647523	rs2819270		0.005
13	103620989	rs1923868		13	103918947	rs9586520		0.005
9	28769376	rs866630		9	29299713	rs1928661		0.005
2	88080959	rs12714206		2	88245955	rs4359651		0.005
4	129894474	rs6820206		4	130449833	rs4355401		0.005
6	97547309	rs1206111		6	98151353	rs4391266		0.005
3	182006802	rs12635682		3	182822835	rs13086529		0.005
14	102519526	rs2269322		14	102695759	rs10484072		0.005
12	26891672	rs7139251		12	27126266	rs708167		0.005
8	96922591	rs16918205		8	97112645	rs261558		0.005
20	2269363	rs214831		20	2313129	rs6113955		0.005
16	56621014	rs11648508		16	56998071	rs4784929		0.005
20	50257058	rs761962		20	51103779	rs6091627		0.005
2	49839782	rs1914779		2	50278381	rs10495982		0.005
1	41183836	rs10889750		1	41603634	rs7539614		0.005
1	85006577	rs846845		1	85052749	rs2025689		0.005
6	151587471	rs1933080		6	151663304	rs2251681		0.005
9	107449221	rs885954		9	107714213	rs2417658		0.005
4	177636560	rs309722		4	177719552	rs4690449		0.005
12	116019090	rs10850758		12	116381706	rs10774926		0.005
22	48183814	rs4824032		22	48224668	rs136800		0.005
12	32216222	rs17587240		12	32673097	rs11052116		0.005
3	74071970	rs6803406		3	74475607	rs589344		0.005
2	64706061	rs7557491		2	64759233	rs4671606		0.005
6	121858807	rs12201990		6	122392195	rs2679648		0.005
4	129817528	rs7700079		4	129894474	rs6820206		0.005
18	46217962	rs2119547		18	46578457	rs7230844		0.005
2	145055990	rs890620		2	145751871	rs4662238		0.005
3	144370733	rs17572584		3	144609753	rs1525012		0.005
6	155017159	rs3126042		6	155276341	rs1123969		0.005
4	35989633	rs10025139		4	36240051	rs6811332		0.005
13	22754164	rs9507065		13	23013747	rs1889180		0.005
12	116019090	rs10850758		12	116145256	rs2271986		0.005
1	42909867	rs12046563		1	43243769	rs9326132		0.005
12	129287686	rs12426839		12	129343999	rs1798306		0.005
21	18982807	rs2225409		21	19329426	rs2103500		0.005
18	40693077	rs586125		18	41142795	rs9952980		0.005
6	151423570	rs6913898		6	151481391	rs9478170		0.005
13	103469349	rs9284211		13	103620989	rs1923868		0.005
10	96537453	rs12767583		10	97267866	rs4592368		0.005
5	136942225	rs2189082		5	137528564	rs11750814		0.005
12	32216222	rs17587240		12	32633636	rs6488068		0.005
13	57938545	rs9538054		13	58637081	rs9563687		0.005
6	65679184	rs9294631		6	65812942	rs2350289		0.005
8	20206493	rs4922157		8	20900514	rs1402649		0.005
18	11877388	rs9951817		18	11936739	rs622863		0.005
22	38068371	rs137682		22	38217632	rs3827380		0.005
18	61182880	rs616329		18	61347817	rs4941343		0.005
2	140036656	rs838042		2	140459687	rs2141652		0.005
6	144779363	rs4896716		6	145694331	rs534037		0.004
19	37785092	rs3815700		19	38394085	rs2241378		0.004
2	51586377	rs2883423		2	51717876	rs11563025		0.004
7	11057071	rs2214858		7	11301657	rs6978700		0.004
2	64706061	rs7557491		2	65098869	rs759458		0.004
12	26755020	rs6487570		12	26989469	rs1098528		0.004
10	67849976	rs10997109		10	67924088	rs1911341		0.004
2	154898724	rs2348924		2	155088784	rs1589832		0.004
10	97782342	rs10509698		10	98130038	rs2093558		0.004
7	4138032	rs632896		7	4291256	rs11762889		0.004
4	165016481	rs1494287		4	165628896	rs1463926		0.004
12	4419280	rs2270438		12	4861546	rs10492061		0.004
4	15672153	rs1554243		4	15826043	rs4698457		0.004
5	111269853	rs1466735		5	111719823	rs1962305		0.004
4	34294979	rs2054575		4	34872317	rs2127850		0.004
4	14802220	rs10805344		4	15301234	rs6815296		0.004
1	154508325	rs2246476		1	154738789	rs1171550		0.004
17	29786153	rs10491111		17	29822969	rs16969896		0.004
14	61337261	rs17099239		14	61624620	rs1954488		0.004
18	32524192	rs500559		18	33151448	rs3897638		0.004
13	103620989	rs1923868		13	103855994	rs1330518		0.004
12	25390609	rs10842538		12	25417964	rs7964381		0.004
15	23771666	rs1397857		15	23849121	rs1403588		0.004
12	122725719	rs7302649		12	123230568	rs11057479		0.004
13	55823226	rs2784000		13	56182274	rs423094		0.004
15	73743551	rs11857516		15	74160681	rs2955737		0.004
6	34524871	rs4713791		6	35270119	rs11755266		0.004
6	77542029	rs1350406		6	78283636	rs1213378		0.004
7	47631897	rs13235604		7	47777968	rs6463443		0.004
3	21100292	rs7631520		3	21476597	rs711735		0.004
9	24776754	rs10511745		9	24947550	rs1381151		0.004
1	214790838	rs1846224		1	215061035	rs2032028		0.004
15	76357005	rs11638991		15	76681394	rs1051730		0.004
14	61177878	rs10483745		14	61337261	rs17099239		0.004
2	183528137	rs7595898		2	183828292	rs981867		0.004
18	41020726	rs10153360		18	41142795	rs9952980		0.004
12	57130252	rs782119		12	57599418	rs12426955		0.004
12	26989469	rs1098528		12	27500523	rs306594		0.004
9	115803726	rs700125		9	115887022	rs891725		0.004
5	39406664	rs3812042		5	39938888	rs10512718		0.004
12	94061081	rs7965447		12	94377027	rs2596761		0.004
4	187651179	rs2375800		4	187719861	rs7687823		0.004
8	40912690	rs10112489		8	41099547	rs737505		0.004
7	136563965	rs1839780		7	136691488	rs320686		0.004
7	48135217	rs10238679		7	48415720	rs7780793		0.004
4	62659351	rs2216197		4	63345748	rs11722241		0.004
18	42996866	rs1434527		18	43258534	rs8086272		0.004
7	100304377	rs2075756		7	100832300	rs10223928		0.004
9	118625763	rs1326809		9	118765546	rs2150199		0.004
12	60088543	rs1516032		12	60590973	rs1869892		0.004
7	33814417	rs4723335		7	34163767	rs2392263		0.004
6	151423570	rs6913898		6	151663304	rs2251681		0.004
4	189268022	rs9684216		4	189357905	rs6857559		0.004
10	71026021	rs2616125		10	71187186	rs1077454		0.004
5	43892569	rs7721405		5	44087062	rs6879107		0.004
12	26891672	rs7139251		12	26989469	rs1098528		0.004
10	17383712	rs12262718		10	17796602	rs12221		0.004
6	151265373	rs997429		6	151423570	rs6913898		0.004
2	141516543	rs1474406		2	141875437	rs4485511		0.004
10	129291896	rs7901816		10	129716363	rs6482647		0.004
4	66157876	rs6816785		4	66493609	rs10517950		0.004
16	82340494	rs16961669		16	82415290	rs247407		0.004
3	59558990	rs9870553		3	59754716	rs562516		0.004
5	136624125	rs10062254		5	137528564	rs11750814		0.004
15	76681394	rs1051730		15	77154848	rs6495364		0.004
7	11233288	rs10486111		7	11532393	rs1859218		0.003
10	63875649	rs2393881		10	63977323	rs2138564		0.003
2	232857844	rs13020779		2	233103541	rs3791729		0.003
10	19854460	rs2358415		10	20341676	rs7921016		0.003
2	102042026	rs888001		2	102229073	rs1035131		0.003
12	85954340	rs2117018		12	86719096	rs1436179		0.003
2	64986044	rs2008831		2	65098869	rs759458		0.003
3	59616409	rs9872658		3	59754716	rs562516		0.003
8	31194597	rs6468026		8	31218477	rs4733070		0.003
14	56418675	rs860324		14	56933138	rs12894584		0.003
9	70981300	rs2498437		9	71357167	rs7864493		0.003
3	76041984	rs6803458		3	76180584	rs4856003		0.003
2	40035896	rs720796		2	40313149	rs666362		0.003
4	120924214	rs6534152		4	121888674	rs7661193		0.003
7	36040414	rs2392412		7	36653354	rs11771672		0.003
12	30752543	rs2882856		12	31013130	rs17692219		0.003
5	66536312	rs6891720		5	66816346	rs13183818		0.003
8	71103208	rs4737293		8	71553805	rs13282855		0.003
22	27591159	rs5762870		22	27980692	rs909795		0.003
10	51827941	rs7477280		10	52295276	rs16910442		0.003
12	21384796	rs4762818		12	21891130	rs829080		0.003
14	69331418	rs11622925		14	70092080	rs8018765		0.003
1	185395180	rs7526498		1	185476575	rs964665		0.003
12	116145256	rs2271986		12	116381706	rs10774926		0.003
3	59616409	rs9872658		3	59781818	rs1079196		0.003
7	114685164	rs12667496		7	115161378	rs10245192		0.003
10	66118478	rs7900909		10	66880223	rs2394141		0.003
16	86245115	rs9940076		16	86364482	rs8063363		0.003
8	9228326	rs2054348		8	9932640	rs1521191		0.003
10	71102152	rs2616108		10	71263263	rs1227763		0.003
10	6328875	rs4750167		10	6510593	rs7082071		0.003
8	103798322	rs2511690		8	103839381	rs871187		0.003
15	44460804	rs12593630		15	44722858	rs4775641		0.003
13	29382862	rs1547162		13	29648037	rs9314999		0.003
8	35529967	rs7833633		8	36040411	rs12114308		0.003
2	64986044	rs2008831		2	65198747	rs6546127		0.003
3	182006802	rs12635682		3	182761190	rs6443746		0.003
4	56826804	rs11732236		4	57059071	rs6811821		0.003
5	131792002	rs725580		5	132652932	rs890820		0.003
8	67208491	rs10109794		8	67578641	rs11778287		0.003
6	33343733	rs213199		6	34030176	rs2495966		0.003
12	26431147	rs11614012		12	26628515	rs11048593		0.003
14	33896078	rs12432554		14	34217176	rs8022575		0.003
1	154240595	rs2886070		1	154508325	rs2246476		0.003
8	125793473	rs10956198		8	126150662	rs10429356		0.003
8	93348275	rs967226		8	94129515	rs279968		0.003
17	53208287	rs17739392		17	53328983	rs8073257		0.003
8	40843127	rs869422		8	41221594	rs10108063		0.003
19	40691331	rs7245699		19	40848428	rs2267584		0.003
6	24076330	rs474019		6	24579372	rs9358768		0.003
2	230052941	rs1013437		2	230129849	rs2216251		0.003
18	1563695	rs1014704		18	2184902	rs647879		0.003
5	18762417	rs10064581		5	19489947	rs349455		0.003
5	35674864	rs286444		5	36474102	rs3934702		0.003
11	41698046	rs287734		11	42566493	rs10837883		0.003
1	232055017	rs7540885		1	232823041	rs3850718		0.003
6	72118181	rs978766		6	72806699	rs481951		0.003
18	40693077	rs586125		18	40995030	rs957001		0.003
2	68055048	rs10171662		2	68887546	rs17543981		0.003
17	12410379	rs237265		17	12591502	rs1984661		0.003
12	26755020	rs6487570		12	27500523	rs306594		0.003
20	56772521	rs6100204		20	57005158	rs9760		0.003
8	64610644	rs10504365		8	65506643	rs10957312		0.003
7	53105566	rs1880617		7	53352174	rs10441463		0.003
5	110567791	rs184941		5	111269853	rs1466735		0.003
6	33207188	rs2294472		6	34030176	rs2495966		0.003
13	56182274	rs423094		13	56949393	rs9316936		0.003
5	149006726	rs6866304		5	149915873	rs11542921		0.003
8	20174275	rs729361		8	20206493	rs4922157		0.003
9	137114154	rs1778991		9	137288987	rs7858253		0.003
20	17806844	rs6111714		20	18208846	rs6111901		0.003
12	60590973	rs1869892		12	61522628	rs686538		0.003
2	102037499	rs11123905		2	102229073	rs1035131		0.003
6	142120840	rs4140408		6	143119921	rs197467		0.003
2	190735378	rs1357722		2	191551690	rs13010343		0.003
2	224727042	rs7573097		2	224987718	rs7605583		0.003
14	56433453	rs850270		14	56933138	rs12894584		0.003
14	99818376	rs1042897		14	100170339	rs7144384		0.003
12	4419280	rs2270438		12	4957039	rs10774293		0.003
5	62731706	rs4498211		5	63287418	rs1423691		0.003
10	67102711	rs1902358		10	67924088	rs1911341		0.003
12	180595	rs216244		12	471845	rs11063252		0.003
9	29140822	rs1418352		9	29299713	rs1928661		0.003
8	94129515	rs279968		8	94709850	rs4529436		0.003
6	150427168	rs2010259		6	150493385	rs1999670		0.003
9	8475201	rs13286908		9	8543569	rs7864527		0.003
11	114834362	rs10047420		11	115566825	rs2621483		0.003
17	74973490	rs871739		17	75799274	rs9894254		0.003
2	51472138	rs1111200		2	51717876	rs11563025		0.003
3	197235139	rs9820939		3	197358504	rs9325432		0.003
12	94155407	rs10859856		12	94412553	rs10859888		0.003
15	47238236	rs2413935		15	48184796	rs6493402		0.003
9	80784281	rs2033817		9	81613852	rs1384615		0.003
10	129716363	rs6482647		10	129923848	rs7086416		0.003
7	78077684	rs10485909		7	78908388	rs4730838		0.003
8	116399878	rs777601		8	117080974	rs2223057		0.003
7	115161378	rs10245192		7	115531416	rs10269713		0.003
2	75541944	rs7609506		2	75700066	rs7588344		0.003
8	20728757	rs2616160		8	20900514	rs1402649		0.003
13	50173109	rs2540521		13	50621602	rs1340546		0.003
4	150348945	rs564115		4	151272608	rs4438743		0.003
12	122725719	rs7302649		12	123302962	rs7138673		0.003
11	99091037	rs594808		11	99974630	rs661264		0.002
1	192678841	rs12121745		1	193324785	rs2050753		0.002
6	32488240	rs6932542		6	33343733	rs213199		0.002
10	62973737	rs2606086		10	63875649	rs2393881		0.002
9	26499378	rs1999047		9	26744019	rs1434477		0.002
8	106221494	rs898560		8	106601298	rs1450163		0.002
11	115494807	rs573713		11	115566825	rs2621483		0.002
11	74561225	rs12422149		11	74994821	rs659463		0.002
6	54863830	rs7741915		6	55556569	rs4715555		0.002
13	22716156	rs9578562		13	23013747	rs1889180		0.002
9	111119949	rs966697		9	112059329	rs2301241		0.002
6	34030176	rs2495966		6	34524871	rs4713791		0.002
12	3125588	rs10848813		12	3200273	rs4766076		0.002
12	30752543	rs2882856		12	31669994	rs10771858		0.002
6	167144536	rs3817643		6	167608408	rs384974		0.002
9	70357832	rs11795256		9	70981300	rs2498437		0.002
8	40947586	rs4736788		8	41221594	rs10108063		0.002
4	75640651	rs7696397		4	76199949	rs11944489		0.002
14	81195523	rs986055		14	81992104	rs1911207		0.002
16	87161479	rs4782451		16	87852014	rs3096314		0.002
3	33889512	rs9311031		3	34640122	rs13075567		0.002
22	35888302	rs2051582		22	36123354	rs7285729		0.002
7	33477141	rs6462481		7	33814417	rs4723335		0.002
2	182288277	rs10497583		2	182875136	rs12622714		0.002
2	187701450	rs6736398		2	188191178	rs7561970		0.002
11	93788997	rs2508678		11	94225561	rs333027		0.002
12	26628515	rs11048593		12	26891672	rs7139251		0.002
11	99038957	rs9326287		11	99718864	rs1216162		0.002
8	21646472	rs6587004		8	21990627	rs9314296		0.002
19	34635060	rs4805409		19	35311922	rs381588		0.002
7	127787327	rs359642		7	128381184	rs10488630		0.002
19	37471459	rs2111505		19	37503659	rs2867792		0.002
14	61177878	rs10483745		14	61588636	rs1954482		0.002
14	34217176	rs8022575		14	34895187	rs8005252		0.002
10	71187186	rs1077454		10	71263263	rs1227763		0.002
9	118625763	rs1326809		9	119111770	rs1572307		0.002
11	21453259	rs4922828		11	21606387	rs7931276		0.002
2	33267144	rs6712473		2	33569246	rs7561821		0.002
12	4957039	rs10774293		12	5145801	rs7303158		0.002
4	76130782	rs1816181		4	76578274	rs719525		0.002
4	29918340	rs1435796		4	30065147	rs10012883		0.002
11	99038957	rs9326287		11	99560733	rs7934785		0.002
6	54877359	rs239832		6	55556569	rs4715555		0.002
8	96793078	rs7012001		8	96922591	rs16918205		0.002
9	26639956	rs10511783		9	27110369	rs666812		0.002
17	7157264	rs2270981		17	7251546	rs8075459		0.002
11	99718864	rs1216162		11	99974630	rs661264		0.002
1	76166738	rs10873804		1	76751065	rs1347539		0.002
8	15854192	rs7829952		8	16377598	rs2091384		0.002
15	60675808	rs7167910		15	60823655	rs9806612		0.002
13	81083358	rs2876770		13	81525589	rs1497067		0.002
5	88222710	rs3850653		5	88326523	rs4916737		0.002
11	99091037	rs594808		11	99718864	rs1216162		0.002
5	167212970	rs2973656		5	167529501	rs7711412		0.002
2	119239157	rs10177490		2	119337886	rs7585732		0.002
1	164265232	rs6680282		1	164830929	rs472652		0.002
21	42683153	rs928302		21	42800012	rs10483087		0.002
4	97337562	rs13120211		4	97988643	rs4446314		0.002
10	123734561	rs7913538		10	123829539	rs2461224		0.002
12	94061081	rs7965447		12	94412553	rs10859888		0.002
17	2942322	rs4300683		17	3441110	rs222748		0.002
4	40472919	rs2437323		4	40794090	rs10031772		0.002
7	28726425	rs2299110		7	29495598	rs1420133		0.002
16	3040096	rs10431961		16	3920446	rs8049367		0.002
11	99560733	rs7934785		11	99718864	rs1216162		0.002
2	141875437	rs4485511		2	142140263	rs11898305		0.002
10	97267866	rs4592368		10	97782342	rs10509698		0.002
13	109963391	rs6492279		13	110317400	rs4771713		0.002
10	128942707	rs7098691		10	129291896	rs7901816		0.002
1	37281939	rs2859741		1	37805634	rs2076519		0.002
9	14370945	rs630973		9	14540138	rs10491772		0.002
2	75426226	rs2110933		2	75541944	rs7609506		0.002
9	24485241	rs10812054		9	24776754	rs10511745		0.002
13	29472667	rs8002871		13	29648037	rs9314999		0.002
2	101352793	rs3923053		2	102042026	rs888001		0.002
14	81992104	rs1911207		14	82537967	rs2022767		0.002
2	187816146	rs12617869		2	188191178	rs7561970		0.002
4	150420156	rs546978		4	151384174	rs1993656		0.002
18	46217962	rs2119547		18	46928354	rs9304408		0.002
5	180097973	rs10479581		5	180178532	rs1872183		0.002
7	47777968	rs6463443		7	48415720	rs7780793		0.002
22	41351498	rs137132		22	41745525	rs13057591		0.002
19	40691331	rs7245699		19	41366145	rs4805162		0.002
13	103469349	rs9284211		13	103626677	rs9558257		0.002
12	122725719	rs7302649		12	123261529	rs2036308		0.002
2	182875136	rs12622714		2	183528137	rs7595898		0.002
6	4707143	rs4502986		6	5205935	rs2224391		0.002
6	161326861	rs9458073		6	162092708	rs7760443		0.002
8	32252424	rs7822564		8	32650834	rs764059		0.002
8	52949344	rs10504132		8	53174381	rs3843919		0.002
7	146985864	rs4314574		7	147305684	rs4296960		0.002
13	65689343	rs1322732		13	65872707	rs4883777		0.002
10	130012687	rs12772143		10	130439005	rs11594990		0.002
5	6878016	rs275447		5	7262065	rs10062299		0.002
1	154240595	rs2886070		1	154856074	rs3795727		0.002
21	32250400	rs2833579		21	32426059	rs2833667		0.002
14	56024151	rs1890905		14	56433453	rs850270		0.002
4	188970539	rs7686354		4	189268022	rs9684216		0.002
16	84967605	rs4843938		16	85045312	rs8058081		0.002
1	52491469	rs10493164		1	53455266	rs17108140		0.002
4	177636560	rs309722		4	178245176	rs1866505		0.002
12	26755020	rs6487570		12	27126266	rs708167		0.002
8	94709850	rs4529436		8	95302512	rs2607060		0.002
9	24485241	rs10812054		9	24947550	rs1381151		0.002
14	85097244	rs2038251		14	85681119	rs9323783		0.002
13	109239484	rs4773094		13	109780420	rs4447275		0.002
7	47631897	rs13235604		7	48415720	rs7780793		0.002
3	69260603	rs4241395		3	69357004	rs9840469		0.002
6	12016152	rs17406952		6	12338790	rs1028716		0.002
4	62566026	rs1510920		4	63426495	rs4385097		0.002
5	27860402	rs6862995		5	28405766	rs10072982		0.002
8	103531522	rs4451283		8	103839381	rs871187		0.002
7	15736669	rs10486777		7	16015965	rs1528143		0.002
8	40912690	rs10112489		8	41120453	rs10958660		0.002
17	12591502	rs1984661		17	12745526	rs12165053		0.002
7	53105566	rs1880617		7	53181913	rs1357961		0.002
16	1447989	rs6600147		16	1781034	rs17559		0.002
6	5138612	rs2773288		6	6032973	rs4960164		0.002
14	63519763	rs1255899		14	64385770	rs230723		0.002
1	232823041	rs3850718		1	232930225	rs478425		0.002
3	128339832	rs4599251		3	128690261	rs2720264		0.002
20	50233389	rs1033696		20	51103779	rs6091627		0.002
13	42680144	rs9567132		13	42767935	rs9567145		0.002
7	36653354	rs11771672		7	37221332	rs6967403		0.002
20	15424726	rs6074905		20	16138686	rs11698421		0.002
6	43983427	rs9381262		6	44065304	rs7767854		0.002
10	82345175	rs7923028		10	83098389	rs183827		0.002
13	58637081	rs9563687		13	58919865	rs9317079		0.002
18	54749733	rs12455707		18	55097066	rs478163		0.002
11	42479942	rs2862573		11	42803579	rs7118856		0.002
7	12799614	rs12530984		7	12940134	rs34061		0.002
5	81998544	rs2055438		5	82895241	rs160283		0.002
1	66763412	rs6693644		1	67282286	rs2815378		0.002
6	1729095	rs6919059		6	2216033	rs11754567		0.002
4	37612868	rs13151094		4	38593309	rs4240248		0.002
10	52040318	rs4935737		10	52807142	rs1189320		0.002
14	74115142	rs3784024		14	75027961	rs12147331		0.002
11	108496783	rs1509718		11	109411408	rs1789374		0.002
13	29472667	rs8002871		13	29525297	rs9551807		0.002
5	156929992	rs11749965		5	157473679	rs1650551		0.002
19	34635060	rs4805409		19	35196656	rs10756		0.002
12	93161688	rs864106		12	94061081	rs7965447		0.002
4	189268022	rs9684216		4	190183902	rs2132666		0.002
10	112823551	rs7096359		10	112939674	rs4417203		0.002
4	184193606	rs2061022		4	184610805	rs6844630		0.002
6	25436132	rs9295655		6	25695815	rs3788994		0.002
4	11078828	rs4916646		4	11902669	rs10019282		0.002
6	152935134	rs2623960		6	153454169	rs3910736		0.002
12	31669994	rs10771858		12	32216222	rs17587240		0.002
12	128065984	rs493149		12	128163653	rs10847773		0.002
4	182182771	rs7659915		4	182714380	rs2043893		0.002
6	151265373	rs997429		6	151519107	rs4869994		0.002
9	90115075	rs12377675		9	90958468	rs4534195		0.002
22	37729384	rs9607601		22	38217632	rs3827380		0.002
4	54120941	rs4864471		4	54667957	rs6554150		0.002
6	25131168	rs441342		6	25436132	rs9295655		0.002
6	33207188	rs2294472		6	33343733	rs213199		0.002
7	153642917	rs7780487		7	153800323	rs4725545		0.002
6	151265373	rs997429		6	151481391	rs9478170		0.002
8	108477585	rs4268102		8	109133985	rs2514844		0.002
11	117218097	rs473057		11	117561011	rs7944321		0.002
15	52402543	rs1158075		15	52887050	rs992348		0.002
11	93334599	rs1401180		11	93788997	rs2508678		0.002
19	35311922	rs381588		19	35543924	rs6510150		0.002
6	917898	rs2025122		6	1139666	rs191555		0.002
10	53461223	rs7898220		10	53821101	rs1194663		0.002
15	90058889	rs4300625		15	90924654	rs2289220		0.002
16	23283422	rs238551		16	23351769	rs250555		0.002
2	143772718	rs12328672		2	144300475	rs6430043		0.002
18	42584602	rs4624284		18	43258534	rs8086272		0.002
8	123402900	rs1955049		8	123873449	rs1373796		0.002
6	21416951	rs807860		6	22067416	rs11751260		0.002
9	137114154	rs1778991		9	137600266	rs783771		0.002
3	181897615	rs2139167		3	182822835	rs13086529		0.002
9	137288987	rs7858253		9	137600266	rs783771		0.002
12	180595	rs216244		12	229724	rs10848623		0.002
5	16966348	rs29453		5	17780897	rs6451161		0.002
1	210387317	rs923851		1	211022542	rs3738803		0.002
13	22716156	rs9578562		13	23140801	rs7329483		0.002
1	95042340	rs11590799		1	95601493	rs12065093		0.002
1	111932147	rs2800880		1	112352065	rs7548711		0.002
4	54091718	rs1369353		4	54120941	rs4864471		0.002
8	103839381	rs871187		8	104246382	rs1494282		0.002
6	142341038	rs9496212		6	143119921	rs197467		0.001
20	14849776	rs2423846		20	15424726	rs6074905		0.001
2	156222061	rs1533563		2	156720471	rs12471739		0.001
1	66763412	rs6693644		1	67594965	rs3790567		0.001
12	115293528	rs6490059		12	116019090	rs10850758		0.001
2	149668519	rs9784080		2	150437699	rs10171287		0.001
6	64755780	rs1482455		6	65679184	rs9294631		0.001
7	4318943	rs2097884		7	4412399	rs1447402		0.001
18	40693077	rs586125		18	41079507	rs10438962		0.001
10	70915623	rs1227937		10	71026021	rs2616125		0.001
11	41698046	rs287734		11	42479942	rs2862573		0.001
4	39931896	rs2381497		4	40137673	rs4861137		0.001
4	75640651	rs7696397		4	76578274	rs719525		0.001
21	42683153	rs928302		21	43310211	rs3737434		0.001
12	71189568	rs954147		12	71886174	rs7135954		0.001
8	103531522	rs4451283		8	103798322	rs2511690		0.001
11	15444590	rs4757326		11	15737603	rs7129677		0.001
11	79504699	rs12293066		11	79803240	rs2448281		0.001
9	118916775	rs1889320		9	119111770	rs1572307		0.001
19	44994009	rs1017078		19	45724949	rs10410907		0.001
8	125016688	rs6981229		8	125766854	rs2116081		0.001
5	5314011	rs2913655		5	5489609	rs2578552		0.001
10	8601886	rs2646387		10	8883955	rs1334538		0.001
3	71977763	rs2322165		3	72131382	rs9879563		0.001
5	159231052	rs1432675		5	159854787	rs6887783		0.001
20	58114133	rs6027301		20	58293720	rs6027470		0.001
1	12487734	rs6541024		1	12790824	rs703804		0.001
2	60238756	rs7591835		2	60912887	rs6545832		0.001
7	154300677	rs3807289		7	154899279	rs4716915		0.001
17	11611814	rs4539641		17	12591502	rs1984661		0.001
3	71977763	rs2322165		3	72201671	rs7649841		0.001
14	26802816	rs202970		14	27499206	rs10220568		0.001
6	24579372	rs9358768		6	25143899	rs303890		0.001
9	115171500	rs3789255		9	115887022	rs891725		0.001
19	36875011	rs8108822		19	37785092	rs3815700		0.001
8	6704517	rs6989229		8	6868335	rs7826487		0.001
1	166078983	rs204264		1	166608490	rs2268554		0.001
22	30967175	rs6518765		22	31576032	rs2071947		0.001
9	114976724	rs3827673		9	115887022	rs891725		0.001
6	150427168	rs2010259		6	151423570	rs6913898		0.001
22	32541435	rs2157088		22	32879635	rs5999225		0.001
14	56024151	rs1890905		14	56418675	rs860324		0.001
20	49487597	rs880324		20	50233389	rs1033696		0.001
5	27860402	rs6862995		5	28292633	rs2455206		0.001
1	37805634	rs2076519		1	38689563	rs11210795		0.001
6	143973425	rs6570567		6	144779363	rs4896716		0.001
8	58802907	rs4738610		8	59050402	rs4610731		0.001
11	16532125	rs10832644		11	17277373	rs10741725		0.001
11	94225561	rs333027		11	94877571	rs4237573		0.001
10	60363423	rs3851256		10	61217339	rs12267686		0.001
17	18774535	rs1634411		17	19586530	rs887241		0.001
9	12894064	rs13295077		9	13065874	rs10435761		0.001
21	35847942	rs2064053		21	36333779	rs2255734		0.001
4	181678796	rs2059117		4	182305091	rs6552487		0.001
7	13238779	rs10281788		7	13747358	rs10486074		0.001
8	139143432	rs4332169		8	140085580	rs1506508		0.001
9	7529474	rs10976375		9	8475201	rs13286908		0.001
16	84726569	rs2352931		16	84967605	rs4843938		0.001
20	60848136	rs3787524		20	60894522	rs6122279		0.001
4	142835195	rs13106911		4	143067586	rs1500843		0.001
5	133837700	rs258514		5	134497929	rs1559050		0.001
8	53174381	rs3843919		8	53292766	rs2304365		0.001
19	2172792	rs12462556		19	3055629	rs308052		0.001
10	52869416	rs293244		10	53821101	rs1194663		0.001
12	129343999	rs1798306		12	130169632	rs1211973		0.001
5	141034424	rs4912610		5	142013492	rs250201		0.001
10	5387191	rs7477475		10	5892178	rs1858446		0.001
5	157473679	rs1650551		5	157855179	rs2964490		0.001
3	187111993	rs4686709		3	187877807	rs2228243		0.001
2	179332003	rs2291310		2	179966738	rs1850523		0.001
10	8364722	rs6602296		10	9009089	rs1243413		0.001
7	2453336	rs2906173		7	3092767	rs11767716		0.001
16	5814275	rs17189619		16	6509373	rs17540794		0.001
22	34932129	rs7364143		22	35898616	rs1573673		0.001
17	12352768	rs237362		17	12745526	rs12165053		0.001
20	34338559	rs6060891		20	34994883	rs6130139		0.001
4	124621473	rs1901694		4	125190559	rs1996579		0.001
9	133653397	rs4740313		9	133924807	rs4526483		0.001
19	17364996	rs4808629		19	17629818	rs1157615		0.001
4	179626166	rs7656870		4	179920397	rs346119		0.001
11	5041830	rs16909520		11	5447119	rs366257		0.001
5	133837700	rs258514		5	134511487	rs12652626		0.001
14	61588636	rs1954482		14	62289473	rs1844511		0.001
22	34495051	rs9610350		22	34932129	rs7364143		0.001
1	185089907	rs2076075		1	185395180	rs7526498		0.001
13	29525297	rs9551807		13	29648037	rs9314999		0.001
2	46730462	rs6712910		2	47394036	rs7604511		0.001
18	54679876	rs6567030		18	55465787	rs11152166		0.001
8	8775015	rs410487		8	9008510	rs7822664		0.001
2	230129849	rs2216251		2	230522963	rs6722477		0.001
20	56221210	rs6070383		20	56379407	rs6064647		0.001
11	7145579	rs10500683		11	7464865	rs7949140		0.001
7	115161378	rs10245192		7	115910179	rs6976316		0.001
1	245059321	rs10924848		1	245426991	rs7551512		0.001
5	81311779	rs4703863		5	81998544	rs2055438		0.001
15	24999114	rs208147		15	25564086	rs1871017		0.001
22	35888302	rs2051582		22	35898616	rs1573673		0.001
15	96482340	rs2054520		15	96611034	rs8026994		0.001
14	30317784	rs1956512		14	30822415	rs927704		0.001
2	222051136	rs3770149		2	222230114	rs1519483		0.001
5	32949686	rs6877640		5	33264931	rs4498262		0.001
2	68055048	rs10171662		2	68825577	rs4854448		0.001
12	128857653	rs11060565		12	129753596	rs2695882		0.001
10	60363423	rs3851256		10	60994597	rs1909645		0.001
8	123402900	rs1955049		8	123742309	rs940121		0.001
13	89761876	rs1408886		13	90079925	rs1572962		0.001
9	116059622	rs923601		9	116084359	rs2636879		0.001
6	18623955	rs6459621		6	18953170	rs9396909		0.001
7	5475170	rs4296949		7	6115298	rs11762792		0.001
13	18462715	rs6490840		13	18811270	rs2152686		0.001
2	133923233	rs7604549		2	134265289	rs6430452		0.001
5	34699587	rs9292558		5	35273493	rs7705676		0.001
6	164115617	rs1465135		6	164507992	rs807903		0.001
12	4800361	rs6489568		12	4957039	rs10774293		0.001
5	134511487	rs12652626		5	135405629	rs2282791		0.001
1	210844909	rs3125296		1	211022542	rs3738803		0.001
9	106591068	rs2297405		9	107449221	rs885954		0.001
15	66393710	rs1125721		15	66440611	rs4776397		0.001
8	134614835	rs1554326		8	135019299	rs6471175		0.001
7	26543445	rs995992		7	27313220	rs1859668		0.001
20	15269706	rs764119		20	15424726	rs6074905		0.001
7	104948991	rs711427		7	105842740	rs2893638		0.001
20	1995966	rs6081825		20	2269363	rs214831		0.001
14	69470896	rs227389		14	70092080	rs8018765		0.001
7	34163767	rs2392263		7	34330505	rs1541459		0.001
1	231842135	rs4649240		1	232055017	rs7540885		0.001
8	20206493	rs4922157		8	20728757	rs2616160		0.001
13	103620989	rs1923868		13	104044313	rs1434349		0.001
1	185089907	rs2076075		1	185322184	rs7511950		0.001
14	64074981	rs4313734		14	64385770	rs230723		0.001
11	5316767	rs6578608		11	6045288	rs7930953		0.001
2	41267083	rs4952443		2	42213708	rs4531983		0.001
5	11021872	rs12188188		5	11476525	rs10513091		0.001
5	149447856	rs6874087		5	149915873	rs11542921		0.001
10	70915623	rs1227937		10	71187186	rs1077454		0.001
2	79637695	rs1972755		2	79717878	rs17017378		0.001
12	94412553	rs10859888		12	95083811	rs12817595		0.001
6	155017159	rs3126042		6	155060915	rs9397199		0.001
8	31133502	rs2737342		8	31218477	rs4733070		0.001
13	89311154	rs9560478		13	90079925	rs1572962		0.001
17	69261493	rs731513		17	69679180	rs4789626		0.001
10	17796602	rs12221		10	18641934	rs2799573		0.001
4	184610805	rs6844630		4	185211312	rs4391081		0.001
8	20049620	rs12545707		8	20174275	rs729361		0.001
10	71026021	rs2616125		10	71263263	rs1227763		0.001
5	174278768	rs30943		5	174828418	rs6862721		0.001
6	53968557	rs1409106		6	54863830	rs7741915		0.001
3	9922997	rs279581		3	10485618	rs7644022		0.001
10	70915623	rs1227937		10	71263263	rs1227763		0.001
10	51827941	rs7477280		10	52807142	rs1189320		0.001
6	41984313	rs3806113		6	42327272	rs6907771		0.001
20	58982247	rs1570038		20	59801981	rs6142866		0.001
8	40843127	rs869422		8	40947586	rs4736788		0.001
7	93202920	rs2519601		7	93841196	rs6465411		0.001
2	66086240	rs1484483		2	66478879	rs7604762		0.001
17	12591502	rs1984661		17	13376656	rs11651136		0.001
9	14542292	rs1536647		9	15345480	rs632317		0.001
5	115352814	rs12187953		5	115448314	rs1133186		0.001
1	90466468	rs6428583		1	91316316	rs716988		0.001
2	125092812	rs4848249		2	125314277	rs1823819		0.001
6	2678168	rs4959715		6	3152257	rs9405622		0.001
6	43014362	rs9471969		6	43983427	rs9381262		0.001
19	34298201	rs2865496		19	35291623	rs454282		0.001
13	109197127	rs11843936		13	109963391	rs6492279		0.001
13	38108778	rs9566351		13	38381893	rs9576641		0.001
4	44003304	rs1490452		4	44600032	rs10938371		0.001
2	202573779	rs12612045		2	203219816	rs12466268		0.001
18	69386571	rs1540028		18	69957348	rs10514112		0.001
6	3152257	rs9405622		6	4079767	rs638329		0.001
9	110449345	rs1873764		9	111119949	rs966697		0.001
6	5205935	rs2224391		6	6201832	rs7766109		0.001
6	163544873	rs1540922		6	164507992	rs807903		0.001
6	152935134	rs2623960		6	153633736	rs7761260		0.001
17	48301503	rs6504797		17	49195488	rs1508956		0.001
5	173520247	rs10866671		5	173666955	rs2937000		0.001
12	106274907	rs4964213		12	106560362	rs1420740		0.001
3	65147644	rs1482603		3	65633342	rs1499503		0.001
15	96611034	rs8026994		15	96702240	rs3889766		0.001
6	36403640	rs1015059		6	37097130	rs831503		0.001
3	184259304	rs4859271		3	185172683	rs3805111		0.001
10	89589334	rs10509412		10	90062332	rs10509543		0.001
22	33903871	rs1006253		22	34901862	rs132675		0.001
1	210387317	rs923851		1	210844909	rs3125296		0.001
10	29607753	rs2817834		10	30416777	rs4749528		0.001
16	22237539	rs2926362		16	22774184	rs1989806		0.001
12	81570085	rs10506877		12	82204552	rs10778964		0.001
1	228856002	rs7530488		1	229467827	rs6702011		0.001
1	175219513	rs2142756		1	176039438	rs4442331		0.001
16	84726569	rs2352931		16	85045312	rs8058081		0.001
7	136691488	rs320686		7	137409210	rs1817686		0.001
17	29786153	rs10491111		17	30198038	rs12601965		0.001
2	14339542	rs1900854		2	15240028	rs6730450		0.001
7	1595714	rs1275		7	2453336	rs2906173		0.001
7	36653354	rs11771672		7	37272052	rs4723631		0.001
9	12633558	rs6474720		9	13065874	rs10435761		0.001
20	56221210	rs6070383		20	56772521	rs6100204		0.001
18	33964343	rs11659747		18	34697678	rs8092715		0.001
2	120841542	rs13410055		2	121733416	rs2953080		0.001
6	2394185	rs761098		6	3003689	rs12200314		0.001
6	24579372	rs9358768		6	25131168	rs441342		0.001
9	25891396	rs1219937		9	26499378	rs1999047		0.001
8	122042356	rs17255124		8	122528180	rs7005145		0.001
6	37097130	rs831503		6	37600314	rs11754662		0.000948585
19	34635060	rs4805409		19	35291623	rs454282		0.000948549
16	22774184	rs1989806		16	23351769	rs250555		0.000945755
8	6005078	rs2552269		8	6868335	rs7826487		0.000944902
4	54091718	rs1369353		4	54667957	rs6554150		0.000940013
3	10485618	rs7644022		3	10946358	rs1881364		0.000938159
11	115566825	rs2621483		11	116065384	rs1787716		0.000938007
16	3920446	rs8049367		16	4196706	rs13334805		0.000937488
11	4604346	rs3861787		11	5041830	rs16909520		0.000931379
18	1200675	rs1472194		18	1563695	rs1014704		0.000928704
13	23013747	rs1889180		13	23101027	rs6490812		0.000926118
20	9923954	rs2064658		20	10016488	rs6104550		0.000923235
8	96793078	rs7012001		8	97112645	rs261558		0.000920264
6	25131168	rs441342		6	25695815	rs3788994		0.000919839
5	156929992	rs11749965		5	157855179	rs2964490		0.000919777
12	125348519	rs2191186		12	126151300	rs12810056		0.000918632
4	156738352	rs2625248		4	156965365	rs6536096		0.000918342
2	168805011	rs1517323		2	169761751	rs4668123		0.000917958
3	38608075	rs7374289		3	39241125	rs1344220		0.000915018
12	93671613	rs3810784		12	94412553	rs10859888		0.000913583
10	52295276	rs16910442		10	52869416	rs293244		0.000911363
10	112181214	rs11195130		10	112823551	rs7096359		0.000909962
10	28778104	rs6481523		10	29607753	rs2817834		0.000909822
6	1729095	rs6919059		6	2158784	rs3778566		0.000906822
14	45110909	rs10400765		14	45824963	rs7143339		0.000904583
9	137508804	rs1410782		9	137600266	rs783771		0.000904148
9	118765546	rs2150199		9	119111770	rs1572307		0.000900311
18	55155712	rs4940866		18	55465787	rs11152166		0.000896287
11	26611157	rs7938949		11	27000201	rs1445320		0.000895706
14	92613927	rs1740689		14	93369983	rs4905092		0.000894457
13	82434169	rs2255386		13	82647523	rs2819270		0.000893085
6	4633860	rs4960016		6	4707143	rs4502986		0.000891312
4	8222301	rs10938694		4	8378430	rs13114241		0.000890135
12	129343999	rs1798306		12	129575938	rs1356083		0.000889479
9	374134	rs954872		9	510886	rs2026075		0.000888965
7	12799614	rs12530984		7	13747358	rs10486074		0.000888926
6	154244271	rs9371761		6	155060915	rs9397199		0.000887149
3	190631299	rs155069		3	190921673	rs4687090		0.000886567
12	98519837	rs7313595		12	99490980	rs39681		0.000886265
1	163953829	rs4656461		1	164848463	rs552888		0.000885924
5	173972409	rs11746292		5	174278768	rs30943		0.000881342
9	137114154	rs1778991		9	137508804	rs1410782		0.000880811
20	13859291	rs2423762		20	14849776	rs2423846		0.000878636
15	23399395	rs2925276		15	23849121	rs1403588		0.000878514
1	82875957	rs12065806		1	83783579	rs4255400		0.000873945
9	118706972	rs7029188		9	119671875	rs2296943		0.000873498
15	76357005	rs11638991		15	77154848	rs6495364		0.000871637
2	101352793	rs3923053		2	102037499	rs11123905		0.000867265
7	26543445	rs995992		7	27329940	rs11765116		0.000865443
7	42432789	rs10274882		7	43291976	rs2214610		0.000863694
22	34901862	rs132675		22	35342899	rs2267347		0.00085637
12	129575938	rs1356083		12	130169632	rs1211973		0.000854661
6	22067416	rs11751260		6	22154296	rs1736512		0.000853143
4	65399593	rs986971		4	66157876	rs6816785		0.000852493
22	32090604	rs11705225		22	32541435	rs2157088		0.000846059
10	66118478	rs7900909		10	67102711	rs1902358		0.000845683
2	229789287	rs883731		2	230052941	rs1013437		0.000844593
7	81643593	rs1156450		7	82619032	rs10954714		0.000837551
13	93714027	rs9301947		13	94585497	rs4148515		0.000837397
17	32663038	rs2680398		17	33125485	rs1859211		0.000836807
4	88667050	rs2011326		4	88989914	rs10018094		0.000833861
20	50754175	rs856327		20	51103779	rs6091627		0.000832312
9	71032843	rs2309428		9	71357167	rs7864493		0.000830294
18	54679876	rs6567030		18	55155712	rs4940866		0.000830219
12	23873055	rs9804956		12	24380132	rs775012		0.000829745
12	21446005	rs4762822		12	21891130	rs829080		0.000829651
1	55635371	rs761484		1	56133811	rs4926703		0.000829583
20	14849776	rs2423846		20	15763316	rs4814403		0.000824524
2	151904180	rs4664356		2	152703423	rs12621378		0.000824448
8	13240892	rs1729112		8	13956728	rs11203571		0.000822476
3	181897615	rs2139167		3	182006802	rs12635682		0.000820458
9	8372720	rs1875238		9	8475201	rs13286908		0.00081762
13	28734251	rs11616416		13	29648037	rs9314999		0.000816546
7	154208448	rs11243316		7	154586596	rs1730175		0.000814008
5	66536312	rs6891720		5	66865523	rs1387626		0.0008134
22	45477633	rs743035		22	46316319	rs5767791		0.000811462
2	121733416	rs2953080		2	122692643	rs934388		0.000811121
15	96482340	rs2054520		15	96702240	rs3889766		0.00081074
8	93489470	rs2062009		8	94129515	rs279968		0.000810124
7	8928558	rs17157252		7	9500649	rs2350850		0.000809138
20	49616647	rs6096477		20	50490082	rs6068182		0.000808064
7	8550768	rs10486239		7	8928558	rs17157252		0.000801797
11	93788997	rs2508678		11	94738830	rs477980		0.000800866
4	66493609	rs10517950		4	67446415	rs1481245		0.000800302
2	190735378	rs1357722		2	191611003	rs3821236		0.000797823
2	35853143	rs1018328		2	36569193	rs3770841		0.000796339
1	200354559	rs4436441		1	200471946	rs896549		0.000795343
2	121753341	rs2953083		2	122692643	rs934388		0.000795218
9	115803726	rs700125		9	116084359	rs2636879		0.000795046
6	153633736	rs7761260		6	154244271	rs9371761		0.000794565
2	39459421	rs2373530		2	40035896	rs720796		0.000792661
8	13099149	rs2410038		8	13648456	rs715920		0.000789457
9	70357832	rs11795256		9	71357167	rs7864493		0.000785214
8	6470341	rs2959797		8	6704517	rs6989229		0.000784939
4	165021304	rs6821574		4	165628896	rs1463926		0.000783663
3	59558990	rs9870553		3	59781818	rs1079196		0.000783017
7	153189882	rs12671878		7	153642917	rs7780487		0.00077991
4	39931896	rs2381497		4	40161304	rs10000300		0.00077652
4	150420156	rs546978		4	151272608	rs4438743		0.000773911
14	33777734	rs7148489		14	33896078	rs12432554		0.000772693
8	52949344	rs10504132		8	53292766	rs2304365		0.000765938
11	115494807	rs573713		11	116065384	rs1787716		0.000763866
13	22569613	rs1336845		13	23140801	rs7329483		0.000763617
1	82012229	rs9724933		1	82829945	rs1281399		0.000762968
6	2216033	rs11754567		6	2678168	rs4959715		0.000762598
13	28734251	rs11616416		13	29382862	rs1547162		0.000754232
20	53805214	rs6014500		20	53969029	rs751789		0.00075115
8	9008510	rs7822664		8	9932640	rs1521191		0.000750251
4	105925776	rs2725759		4	106446143	rs1874758		0.000749743
3	34637161	rs11129601		3	34966579	rs10154831		0.000748445
20	56379407	rs6064647		20	56772521	rs6100204		0.000747833
8	2540098	rs10087989		8	3514642	rs6998429		0.000746402
12	26755020	rs6487570		12	26891672	rs7139251		0.000745015
20	30568637	rs293569		20	31276795	rs4911305		0.00074323
5	36460847	rs6883825		5	36474102	rs3934702		0.000742721
13	79675303	rs10507904		13	80048171	rs2154130		0.000742382
8	20049620	rs12545707		8	20182327	rs10107110		0.000736268
12	26628515	rs11048593		12	26989469	rs1098528		0.000733188
4	189357905	rs6857559		4	190183902	rs2132666		0.000733157
22	46224868	rs1076930		22	47032247	rs133576		0.000731429
3	32290387	rs4132830		3	33004990	rs6793913		0.000726106
19	1733798	rs757528		19	2451027	rs8113001		0.000721578
8	40947586	rs4736788		8	41120453	rs10958660		0.000720131
3	33750792	rs4678615		3	34637161	rs11129601		0.00071994
14	22876030	rs4270088		14	23111464	rs11844366		0.000719101
2	41237221	rs10469868		2	42213708	rs4531983		0.000718744
7	104029173	rs12705240		7	104948991	rs711427		0.000718097
9	15345480	rs632317		9	16254733	rs1571906		0.000717812
13	22569613	rs1336845		13	23101027	rs6490812		0.000715244
12	26431147	rs11614012		12	26891672	rs7139251		0.000714703
15	92714510	rs1368841		15	93109846	rs2219816		0.00071364
6	156195327	rs6557449		6	156395559	rs6909234		0.000712988
11	92381970	rs1396374		11	93334599	rs1401180		0.000711584
16	934365	rs402605		16	1447989	rs6600147		0.000711261
10	112181214	rs11195130		10	112560233	rs11195338		0.000709764
8	20182327	rs10107110		8	20728757	rs2616160		0.000709514
8	101499856	rs4075553		8	102384641	rs7001476		0.000706814
1	245059321	rs10924848		1	245209155	rs1691228		0.000705236
6	522820	rs9504361		6	766327	rs9328435		0.00070452
18	59099373	rs8096471		18	59911408	rs2850718		0.000702287
20	14849776	rs2423846		20	15269706	rs764119		0.000699752
16	87161479	rs4782451		16	87332684	rs7185630		0.000699198
4	129817528	rs7700079		4	130449833	rs4355401		0.00069896
21	16270439	rs2823527		21	16740907	rs2823809		0.000698311
3	19394751	rs6806328		3	20239954	rs952466		0.000697358
12	4800361	rs6489568		12	4861546	rs10492061		0.00069686
4	16036690	rs2313547		4	16251562	rs4698502		0.000688207
15	92156214	rs1935634		15	93109846	rs2219816		0.000685213
12	74690960	rs1433362		12	74750874	rs1433363		0.000683763
20	36442880	rs1780629		20	37191083	rs2868502		0.000682788
6	4633860	rs4960016		6	5205935	rs2224391		0.000680901
22	32879635	rs5999225		22	33822313	rs11089728		0.000675879
11	19913366	rs894558		11	20048495	rs6483640		0.000673781
2	64706061	rs7557491		2	64986044	rs2008831		0.000673231
12	26628515	rs11048593		12	27500523	rs306594		0.000673199
2	229789287	rs883731		2	230651695	rs4613264		0.000672897
15	35927387	rs1011289		15	36450523	rs4244562		0.000672434
8	13240892	rs1729112		8	13648456	rs715920		0.00067155
22	35342899	rs2267347		22	35888302	rs2051582		0.000670571
6	3888738	rs4631335		6	4079767	rs638329		0.000669422
6	88681156	rs9450829		6	88964317	rs9450917		0.00066892
22	31576032	rs2071947		22	31853431	rs137327		0.00066878
4	172641670	rs4144862		4	173362317	rs6825169		0.000667956
13	103626677	rs9558257		13	103918947	rs9586520		0.000667786
5	146091900	rs3910815		5	146492940	rs12374531		0.000666198
10	71102152	rs2616108		10	71187186	rs1077454		0.000665664
3	144370733	rs17572584		3	144914613	rs9289667		0.000664349
7	153189882	rs12671878		7	153800323	rs4725545		0.000663506
9	25891396	rs1219937		9	26745930	rs10283761		0.000659881
14	77020877	rs3742728		14	77685346	rs4903712		0.000659015
5	174278768	rs30943		5	174852056	rs267384		0.000657707
20	56379407	rs6064647		20	56699540	rs6015338		0.000657532
12	115293528	rs6490059		12	116145256	rs2271986		0.000657493
7	11057071	rs2214858		7	11532393	rs1859218		0.000656793
16	78341778	rs4547344		16	78622871	rs8046585		0.000656752
3	33004990	rs6793913		3	33750792	rs4678615		0.000653606
7	81686262	rs2367914		7	82619032	rs10954714		0.000653499
8	13099149	rs2410038		8	13705018	rs1871838		0.000652264
9	119111770	rs1572307		9	119671875	rs2296943		0.000649875
1	185051128	rs926324		1	185545269	rs1553000		0.000649544
2	40313149	rs666362		2	41237221	rs10469868		0.000646255
4	76199949	rs11944489		4	76578274	rs719525		0.000643396
10	83003759	rs10786317		10	83080993	rs1329212		0.000642991
6	90043856	rs9294430		6	90236264	rs1209055		0.000641777
12	61522628	rs686538		12	61541258	rs10506452		0.000641052
4	172870460	rs9993451		4	173362317	rs6825169		0.000638556
21	36333779	rs2255734		21	36771109	rs2249115		0.000637606
9	13962573	rs10511585		9	14293488	rs7021322		0.000637495
6	77418190	rs2125214		6	78384797	rs12527916		0.000630846
21	35847942	rs2064053		21	36234591	rs2178812		0.00063025
1	17508908	rs2477131		1	18157845	rs11203247		0.000628476
10	90062332	rs10509543		10	91000459	rs2243547		0.000627873
12	57130252	rs782119		12	57909495	rs11172964		0.000627345
2	64759233	rs4671606		2	65098869	rs759458		0.000624914
2	39459421	rs2373530		2	40313149	rs666362		0.000624559
20	57394967	rs906399		20	58362792	rs6015734		0.000623634
6	22154296	rs1736512		6	22420266	rs2473122		0.00062325
11	94476263	rs547243		11	94877571	rs4237573		0.000620783
7	8550768	rs10486239		7	9500649	rs2350850		0.000620312
19	40127616	rs1053213		19	40848428	rs2267584		0.000619912
7	33814417	rs4723335		7	34330505	rs1541459		0.000619718
19	7169382	rs4804404		19	8059323	rs7257658		0.000616231
19	12083861	rs1975349		19	12502232	rs4804715		0.00061528
20	49487597	rs880324		20	49616647	rs6096477		0.000615231
11	108127604	rs1975910		11	108496783	rs1509718		0.000614883
2	144377392	rs1035271		2	145055990	rs890620		0.000613536
17	29822969	rs16969896		17	30591570	rs1480945		0.000611079
10	10280843	rs7902057		10	10831456	rs7922173		0.000609815
20	11520805	rs6078255		20	12438053	rs10485756		0.000608097
11	129760323	rs3740890		11	130195527	rs1944144		0.000605767
18	61182880	rs616329		18	61804445	rs9962706		0.000604948
21	35847942	rs2064053		21	36771109	rs2249115		0.000604773
1	60130557	rs10789082		1	60351362	rs636154		0.000604582
14	76873305	rs3759732		14	77685346	rs4903712		0.000604301
18	69957348	rs10514112		18	70939361	rs1867206		0.000604235
14	91445523	rs2498829		14	91816668	rs7156849		0.000602991
14	62289473	rs1844511		14	62738086	rs7144994		0.0006026
10	129923848	rs7086416		10	130439005	rs11594990		0.000600527
20	48766488	rs6512665		20	48854931	rs2426198		0.000600393
18	13734984	rs10502424		18	14718881	rs1159008		0.000600392
22	47609172	rs9628578		22	48183814	rs4824032		0.000600259
10	66880223	rs2394141		10	67849976	rs10997109		0.000598065
17	11611814	rs4539641		17	12101370	rs8068445		0.000597836
9	670905	rs1323263		9	866308	rs10977244		0.000596034
4	188970539	rs7686354		4	189408040	rs4476671		0.000592712
11	115494807	rs573713		11	116182933	rs1263167		0.00058976
6	4633860	rs4960016		6	5138612	rs2773288		0.000589168
6	22067416	rs11751260		6	22857880	rs4077636		0.000588609
5	156929992	rs11749965		5	157411208	rs1957562		0.000587917
5	121679048	rs4895350		5	122652799	rs1644148		0.000587585
14	81992104	rs1911207		14	82809808	rs986889		0.00058692
10	5550844	rs10904522		10	6328875	rs4750167		0.000586323
12	129575938	rs1356083		12	129753596	rs2695882		0.000584148
12	94155407	rs10859856		12	94377027	rs2596761		0.000582907
18	58214564	rs1942858		18	59167645	rs3786327		0.000580174
6	153454169	rs3910736		6	154244271	rs9371761		0.000579168
5	141034424	rs4912610		5	141953685	rs34000		0.000576735
6	151481391	rs9478170		6	151663304	rs2251681		0.000574713
11	111986539	rs7929676		11	112270960	rs2360954		0.000574636
7	11301657	rs6978700		7	11532393	rs1859218		0.000571443
13	72543997	rs4885062		13	73284794	rs9318219		0.00056094
12	26891672	rs7139251		12	27500523	rs306594		0.000558674
6	150493385	rs1999670		6	151423570	rs6913898		0.00055801
19	11101053	rs2569537		19	12083861	rs1975349		0.000556738
7	12940134	rs34061		7	13747358	rs10486074		0.000553843
8	130731083	rs7018091		8	130801477	rs4733729		0.000553176
6	77542029	rs1350406		6	78384797	rs12527916		0.000553173
19	17106083	rs2880937		19	17629818	rs1157615		0.000552718
1	85052749	rs2025689		1	85164912	rs6681025		0.00055172
14	91816668	rs7156849		14	92613927	rs1740689		0.000550697
13	89311154	rs9560478		13	89761876	rs1408886		0.000550007
22	34932129	rs7364143		22	35888302	rs2051582		0.000549661
11	111986539	rs7929676		11	112530356	rs11214518		0.000546236
1	82829945	rs1281399		1	83783579	rs4255400		0.000545719
17	8922857	rs8079384		17	9380286	rs4791850		0.000542615
1	232055017	rs7540885		1	232849072	rs12058613		0.000540938
3	33750792	rs4678615		3	34640122	rs13075567		0.000539689
3	74071970	rs6803406		3	74605825	rs7635421		0.00053874
7	3046130	rs4610634		7	3899448	rs6971828		0.000538619
12	128163653	rs10847773		12	128857653	rs11060565		0.000537292
22	31576032	rs2071947		22	32090604	rs11705225		0.000536886
8	57829780	rs918909		8	58802907	rs4738610		0.000535069
21	39918306	rs602006		21	40421912	rs2837440		0.000535004
3	59754716	rs562516		3	60137496	rs213420		0.000534734
20	49487597	rs880324		20	50257058	rs761962		0.000533684
2	101352793	rs3923053		2	102229073	rs1035131		0.000532338
17	74703643	rs2612807		17	75519064	rs4889802		0.000531925
6	137358523	rs10484795		6	138131833	rs12055552		0.000531516
3	189172982	rs2030033		3	189756669	rs726712		0.000529419
4	126193015	rs1391397		4	126785414	rs2390877		0.000528541
11	99718864	rs1216162		11	100443503	rs11224580		0.000528235
12	114154244	rs1426425		12	114444792	rs1463829		0.000526513
8	103531522	rs4451283		8	104246382	rs1494282		0.000525218
17	13389031	rs8082242		17	13745153	rs8067676		0.000524845
12	128857653	rs11060565		12	129575938	rs1356083		0.000524312
1	41174730	rs4660492		1	41603634	rs7539614		0.000522859
13	26380284	rs2421039		13	26839474	rs9512654		0.000520947
3	187111993	rs4686709		3	187919092	rs1851665		0.000519999
7	153800323	rs4725545		7	154300677	rs3807289		0.000519715
3	188555410	rs1465365		3	189172982	rs2030033		0.000518514
13	93600848	rs535828		13	94585497	rs4148515		0.000517179
6	43173891	rs3793017		6	44065304	rs7767854		0.00051708
6	36833442	rs916295		6	37600314	rs11754662		0.000517012
5	5314011	rs2913655		5	5871164	rs1864117		0.000515276
7	115910179	rs6976316		7	116542098	rs739557		0.000513867
11	129760323	rs3740890		11	129852400	rs4937523		0.000511867
14	76054916	rs11622438		14	76873305	rs3759732		0.00051158
5	98516161	rs10055586		5	99296223	rs2602971		0.000510501
18	40995030	rs957001		18	41097371	rs9954874		0.000509778
7	28607509	rs310361		7	28726425	rs2299110		0.000509156
7	53105566	rs1880617		7	53218586	rs7808774		0.000508374
13	22569613	rs1336845		13	22754164	rs9507065		0.000507876
9	81722846	rs267571		9	82683665	rs10867637		0.00050772
9	122863793	rs1179766		9	123667748	rs10513383		0.000506722
17	29822969	rs16969896		17	30472931	rs1871892		0.0005065
8	16377598	rs2091384		8	16844114	rs1602899		0.000505984
13	78449014	rs7319850		13	78884461	rs7350686		0.000505008
19	1733798	rs757528		19	2172792	rs12462556		0.000503844
1	19983023	rs12140071		1	20857141	rs640742		0.000500978
2	239840879	rs1403606		2	240132491	rs7571643		0.000499691
18	288620	rs596551		18	1200675	rs1472194		0.000499204
6	22067416	rs11751260		6	22420266	rs2473122		0.000499065
7	3899448	rs6971828		7	4412399	rs1447402		0.000499051
17	12591502	rs1984661		17	13389031	rs8082242		0.000498278
8	130731083	rs7018091		8	130787844	rs4130414		0.000496108
4	14802220	rs10805344		4	15672153	rs1554243		0.000495722
17	29822969	rs16969896		17	30198038	rs12601965		0.000493803
1	236702985	rs7532779		1	237320229	rs1509691		0.000493578
16	22731955	rs2239331		16	23283422	rs238551		0.000493344
7	2740131	rs208358		7	3092767	rs11767716		0.000491517
6	36403640	rs1015059		6	36833442	rs916295		0.000486994
7	8826141	rs10486260		7	9500649	rs2350850		0.00048687
8	54483026	rs10958357		8	54710634	rs7465143		0.00048488
8	101477217	rs2979002		8	102384641	rs7001476		0.000483818
20	57968238	rs171842		20	58362792	rs6015734		0.000483226
11	129723793	rs923076		11	129852400	rs4937523		0.000482761
2	75426226	rs2110933		2	75700066	rs7588344		0.000482086
20	410008	rs459012		20	650570	rs6085580		0.000479974
8	84060409	rs1115356		8	84724980	rs1489055		0.000478788
8	131930543	rs16904375		8	132689881	rs277037		0.000478722
4	189408040	rs4476671		4	190183902	rs2132666		0.000478158
6	160383926	rs435612		6	161112179	rs1652500		0.000477318
10	70915623	rs1227937		10	71102152	rs2616108		0.00047599
2	223754889	rs17190891		2	224727042	rs7573097		0.000475389
4	19823375	rs556208		4	20561053	rs7677635		0.000474919
1	3332664	rs870171		1	3671691	rs1181875		0.000472729
3	144370733	rs17572584		3	144621072	rs10513201		0.000472648
20	6616179	rs2206920		20	7005829	rs6054715		0.00047133
6	25143899	rs303890		6	25436132	rs9295655		0.000471235
19	58734264	rs3746305		19	59237343	rs2433724		0.000470432
15	76702300	rs6495309		15	77389994	rs3759860		0.000470095
8	13240892	rs1729112		8	13705018	rs1871838		0.000469593
11	105840487	rs2511418		11	106350571	rs982443		0.000469126
21	44436378	rs743479		21	44882234	rs4818950		0.000468444
20	42767888	rs6031752		20	43667838	rs1601717		0.000467994
19	36715023	rs7247652		19	36875011	rs8108822		0.000467256
12	94128421	rs10507047		12	94412553	rs10859888		0.000465021
19	36875011	rs8108822		19	37503659	rs2867792		0.000463564
2	229789287	rs883731		2	230717798	rs1365773		0.000463541
11	110585670	rs1400756		11	110738660	rs7118200		0.000463294
11	99038957	rs9326287		11	99974630	rs661264		0.000461989
11	4604346	rs3861787		11	5447119	rs366257		0.000461859
9	90115075	rs12377675		9	90843569	rs4877041		0.000461547
2	76902804	rs4853278		2	77711072	rs4337498		0.00046062
3	72154511	rs9874496		3	73135455	rs4677225		0.000459848
9	105894779	rs1411103		9	106591068	rs2297405		0.000459596
10	8160149	rs477461		10	8883955	rs1334538		0.000458954
3	59781818	rs1079196		3	60137496	rs213420		0.000458951
13	103918947	rs9586520		13	104497917	rs4371030		0.00045818
20	47921886	rs652217		20	48854931	rs2426198		0.000457286
21	18675377	rs2824787		21	19329426	rs2103500		0.000453158
14	56024151	rs1890905		14	56933138	rs12894584		0.000452429
1	53455266	rs17108140		1	54091353	rs1936835		0.000452133
1	245059321	rs10924848		1	245818990	rs869111		0.000449202
9	115158773	rs4979237		9	115887022	rs891725		0.000447964
15	77154848	rs6495364		15	77389994	rs3759860		0.000447941
9	38553171	rs2993129		9	38761460	rs10814762		0.000447256
6	42327272	rs6907771		6	43173891	rs3793017		0.000446863
7	114685164	rs12667496		7	115531416	rs10269713		0.000446152
18	70939361	rs1867206		18	71119261	rs2581641		0.000443783
9	115171500	rs3789255		9	116084359	rs2636879		0.000443658
20	17783347	rs2618580		20	18208846	rs6111901		0.000439009
2	220366747	rs4674441		2	220572898	rs10198756		0.000435652
7	154300677	rs3807289		7	154586596	rs1730175		0.000435407
8	134614835	rs1554326		8	135555688	rs6577648		0.000435291
3	181897615	rs2139167		3	182761190	rs6443746		0.000433745
6	90740308	rs6910129		6	91712833	rs1220445		0.000433502
8	134280708	rs2929986		8	134614835	rs1554326		0.00043298
8	131897692	rs4736707		8	131930543	rs16904375		0.000432747
6	144199	rs9405480		6	522820	rs9504361		0.000432683
2	230651695	rs4613264		2	230717798	rs1365773		0.000432396
6	151481391	rs9478170		6	151587471	rs1933080		0.000430216
14	76054916	rs11622438		14	76119457	rs6574310		0.000429843
15	92714510	rs1368841		15	93167466	rs4984479		0.000427915
13	22569613	rs1336845		13	23055969	rs9550985		0.000427484
15	76681394	rs1051730		15	77389994	rs3759860		0.000427465
5	77218843	rs10440685		5	77945695	rs1372319		0.000427451
3	6807712	rs12635360		3	7284658	rs4095095		0.000427133
9	90557863	rs1857496		9	90958468	rs4534195		0.000427077
7	7864240	rs2348763		7	8550768	rs10486239		0.000426992
2	35853143	rs1018328		2	36839083	rs2072528		0.000426673
10	55162168	rs6481032		10	55981085	rs7073883		0.000426419
7	137409210	rs1817686		7	138028345	rs296917		0.000424789
16	3813643	rs1296720		16	4196706	rs13334805		0.000421831
7	136563965	rs1839780		7	137409210	rs1817686		0.000421559
10	5550844	rs10904522		10	5892178	rs1858446		0.000420433
10	122847953	rs10886849		10	123176177	rs10788180		0.000418834
8	20182327	rs10107110		8	20206493	rs4922157		0.00041869
11	129760323	rs3740890		11	130637908	rs1557480		0.000418219
9	14293488	rs7021322		9	14370945	rs630973		0.000417515
21	15161808	rs2178998		21	15336645	rs1969600		0.000416791
3	160715623	rs1826118		3	161417968	rs6441304		0.000415785
3	38608075	rs7374289		3	39363284	rs2201965		0.000412863
12	129753596	rs2695882		12	130667902	rs7294672		0.000412775
22	35342899	rs2267347		22	36123354	rs7285729		0.00041207
8	57896577	rs6996522		8	58875714	rs724514		0.000410913
22	48224668	rs136800		22	48859456	rs4838816		0.000409545
8	25288623	rs2659583		8	25885608	rs6991575		0.000407519
6	43983427	rs9381262		6	44259468	rs7761137		0.000406585
3	10485618	rs7644022		3	10510771	rs6807064		0.000406347
11	4604346	rs3861787		11	5316767	rs6578608		0.000406045
22	30967175	rs6518765		22	31853431	rs137327		0.000404971
7	124957183	rs6963279		7	125809889	rs6976095		0.000404365
13	28734251	rs11616416		13	29525297	rs9551807		0.000402918
4	130449833	rs4355401		4	131133329	rs2940273		0.000402874
6	5205935	rs2224391		6	6028665	rs1482875		0.000401988
15	23399395	rs2925276		15	23771666	rs1397857		0.000401265
15	56254870	rs2280197		15	56566331	rs1869138		0.000400355
9	118625763	rs1326809		9	118916775	rs1889320		0.000399139
8	58875714	rs724514		8	59050402	rs4610731		0.000398832
2	144300475	rs6430043		2	145055990	rs890620		0.00039821
9	27110369	rs666812		9	28030937	rs1452353		0.00039651
9	6670477	rs1759402		9	7375564	rs2148358		0.000395941
20	56024773	rs6092588		20	57005158	rs9760		0.000394121
7	3899448	rs6971828		7	4303003	rs10232703		0.000391402
10	121187047	rs11198925		10	122003937	rs11199245		0.000390729
9	80784281	rs2033817		9	81722846	rs267571		0.000388027
10	52869416	rs293244		10	53461223	rs7898220		0.000387775
16	86364482	rs8063363		16	87293860	rs11648894		0.000387344
1	111579848	rs11556868		1	111932147	rs2800880		0.000385932
6	160383926	rs435612		6	161326861	rs9458073		0.000385209
1	199507902	rs6687886		1	200354559	rs4436441		0.000385104
8	57829780	rs918909		8	57896577	rs6996522		0.000383986
6	22154296	rs1736512		6	22857880	rs4077636		0.00038303
19	3516357	rs7246261		19	3802622	rs7255802		0.000382413
19	17106083	rs2880937		19	17364996	rs4808629		0.000381971
4	173362317	rs6825169		4	174334635	rs722826		0.000381328
3	33004990	rs6793913		3	33889512	rs9311031		0.000380373
21	42579845	rs3788007		21	42800012	rs10483087		0.000380195
7	4303003	rs10232703		7	4412399	rs1447402		0.000380132
2	230129849	rs2216251		2	230651695	rs4613264		0.000379107
9	13962573	rs10511585		9	14540138	rs10491772		0.000377691
13	38108778	rs9566351		13	38414627	rs9315632		0.000377476
10	18641934	rs2799573		10	19507088	rs10508575		0.000377065
12	102664647	rs2056128		12	103434974	rs1704907		0.000376548
6	5205935	rs2224391		6	6032973	rs4960164		0.000376283
6	766327	rs9328435		6	1729095	rs6919059		0.000375054
1	185051128	rs926324		1	185476575	rs964665		0.000373986
3	33750792	rs4678615		3	33889512	rs9311031		0.000373628
22	41192425	rs5996168		22	41745525	rs13057591		0.000373203
22	41452664	rs9607931		22	41745525	rs13057591		0.000371236
14	33896078	rs12432554		14	34895187	rs8005252		0.00037069
5	157411208	rs1957562		5	157855179	rs2964490		0.000370556
5	149006726	rs6866304		5	149447856	rs6874087		0.00037016
12	18195353	rs7139425		12	18995623	rs1490719		0.000369209
15	77154848	rs6495364		15	77847322	rs282776		0.000368847
21	17893230	rs7276872		21	18675377	rs2824787		0.0003686
9	25891396	rs1219937		9	26744019	rs1434477		0.000368432
8	16377598	rs2091384		8	17007700	rs11989486		0.000367986
18	60510784	rs1506219		18	61347817	rs4941343		0.000367305
15	77389994	rs3759860		15	77847322	rs282776		0.000367129
5	61829921	rs3776633		5	62564968	rs346420		0.000366901
9	15345480	rs632317		9	16311008	rs914656		0.000365344
1	58086775	rs723714		1	58994235	rs10889118		0.000365094
3	187331884	rs9839150		3	187919092	rs1851665		0.000364439
4	96524607	rs17437679		4	97337562	rs13120211		0.000364318
21	14653413	rs13050350		21	15336645	rs1969600		0.000362572
13	81525589	rs1497067		13	82434169	rs2255386		0.000361116
13	103918947	rs9586520		13	104044313	rs1434349		0.000360862
10	130439005	rs11594990		10	130594317	rs4750722		0.000360392
4	176775648	rs2333233		4	177719552	rs4690449		0.000360195
12	4419280	rs2270438		12	5145801	rs7303158		0.000360077
4	19673361	rs2874743		4	20561053	rs7677635		0.000359986
19	2172792	rs12462556		19	3074113	rs415647		0.000359955
20	49616647	rs6096477		20	50233389	rs1033696		0.000359311
11	61010549	rs2957858		11	61278197	rs198464		0.000359157
5	5489609	rs2578552		5	5871164	rs1864117		0.000359029
10	82345175	rs7923028		10	83003759	rs10786317		0.000358338
10	123176177	rs10788180		10	123829539	rs2461224		0.00035687
1	34538467	rs7523842		1	34824768	rs1342476		0.000356672
10	49600978	rs10508905		10	50426040	rs6537539		0.00035588
11	2176538	rs3922756		11	2724543	rs231899		0.000354098
16	85827345	rs4078491		16	86364482	rs8063363		0.000353531
10	63875649	rs2393881		10	64130935	rs224126		0.000353226
6	151519107	rs4869994		6	151663304	rs2251681		0.000353117
1	245209155	rs1691228		1	245818990	rs869111		0.000352611
7	153800323	rs4725545		7	154586596	rs1730175		0.000352028
6	154244271	rs9371761		6	155017159	rs3126042		0.000351506
2	36569193	rs3770841		2	36839083	rs2072528		0.000351258
20	56221210	rs6070383		20	56699540	rs6015338		0.000350905
19	3055629	rs308052		19	3516357	rs7246261		0.00035
12	74350612	rs10879957		12	74750874	rs1433363		0.000349398
11	99091037	rs594808		11	99560733	rs7934785		0.000349395
3	74154195	rs6800733		3	74475607	rs589344		0.000347571
7	28607509	rs310361		7	28733213	rs10486590		0.000346813
5	34699587	rs9292558		5	35674864	rs286444		0.000346712
22	34932129	rs7364143		22	35342899	rs2267347		0.000343144
11	132739159	rs7939409		11	132960365	rs4937792		0.000342263
18	42584602	rs4624284		18	42996866	rs1434527		0.000341952
17	11611814	rs4539641		17	12410379	rs237265		0.000341874
11	94476263	rs547243		11	94738830	rs477980		0.000341798
13	22569613	rs1336845		13	22716156	rs9578562		0.000341494
7	154586596	rs1730175		7	154899279	rs4716915		0.00034054
6	2158784	rs3778566		6	3003689	rs12200314		0.000340078
20	57394967	rs906399		20	58293720	rs6027470		0.000339274
8	13240892	rs1729112		8	13655257	rs10105056		0.000337116
10	129923848	rs7086416		10	130594317	rs4750722		0.00033529
16	71555248	rs4788683		16	72077109	rs4888373		0.000335191
20	57394967	rs906399		20	57968238	rs171842		0.000333439
13	22716156	rs9578562		13	23101027	rs6490812		0.000333189
8	139143432	rs4332169		8	139315817	rs7814289		0.000332567
13	22754164	rs9507065		13	23101027	rs6490812		0.000331488
19	35196656	rs10756		19	35291623	rs454282		0.000330979
1	166078983	rs204264		1	166599377	rs1886004		0.000330734
13	81525589	rs1497067		13	82163627	rs9318898		0.000329064
5	18762417	rs10064581		5	18932882	rs4242060		0.000328823
18	42584840	rs4624285		18	43190135	rs4539677		0.000328181
9	115033744	rs10513190		9	115887022	rs891725		0.000327826
10	60994597	rs1909645		10	61217339	rs12267686		0.000327454
19	36728531	rs2194198		19	37471459	rs2111505		0.00032644
16	86364482	rs8063363		16	87161479	rs4782451		0.000326322
20	50222625	rs2038431		20	51103779	rs6091627		0.000326113
19	3516357	rs7246261		19	3696546	rs475112		0.000325728
10	123829539	rs2461224		10	124213934	rs2248799		0.000324507
14	56416625	rs11158135		14	56933138	rs12894584		0.000323819
10	129716363	rs6482647		10	130012687	rs12772143		0.000323685
12	26431147	rs11614012		12	26989469	rs1098528		0.000323488
5	35273493	rs7705676		5	35674864	rs286444		0.000323283
17	29786153	rs10491111		17	30472931	rs1871892		0.000320825
12	113319811	rs1895602		12	114154244	rs1426425		0.000320265
20	43667838	rs1601717		20	44362136	rs2425861		0.000319827
3	5866648	rs2572690		3	6468262	rs9855624		0.00031879
7	98129589	rs6964898		7	98729374	rs9969217		0.000318751
14	55002303	rs946067		14	55378056	rs2152291		0.000318025
12	93161688	rs864106		12	94155407	rs10859856		0.000317572
9	115887022	rs891725		9	116059622	rs923601		0.000317221
10	5387191	rs7477475		10	6328875	rs4750167		0.000316544
3	20239954	rs952466		3	21100292	rs7631520		0.000314735
7	3899448	rs6971828		7	4318943	rs2097884		0.000314621
6	144199	rs9405480		6	766327	rs9328435		0.000314446
1	185395180	rs7526498		1	186233784	rs7543364		0.000312778
7	154208448	rs11243316		7	154899279	rs4716915		0.000312211
20	49616647	rs6096477		20	50257058	rs761962		0.000311322
10	3553318	rs615019		10	4222937	rs1108079		0.000310957
11	23515688	rs1599613		11	24443350	rs2896702		0.000310312
4	15301234	rs6815296		4	15672153	rs1554243		0.00030832
19	53041823	rs12979616		19	54030910	rs8110220		0.000308009
16	86245115	rs9940076		16	87161479	rs4782451		0.000307951
3	9922997	rs279581		3	10510771	rs6807064		0.000306945
13	97867381	rs2274058		13	97979648	rs9517337		0.000306191
15	81888809	rs1723062		15	82036073	rs11854487		0.000305473
12	60590973	rs1869892		12	61541258	rs10506452		0.000305006
21	29676339	rs2832306		21	30147811	rs469487		0.000304846
3	7582033	rs1569285		3	8357513	rs1905772		0.000303957
11	99560733	rs7934785		11	99974630	rs661264		0.000303425
7	137409210	rs1817686		7	138217650	rs6974263		0.000302505
6	6028665	rs1482875		6	6201832	rs7766109		0.000301956
11	93334599	rs1401180		11	94225561	rs333027		0.000301748
2	64759233	rs4671606		2	64986044	rs2008831		0.000300524
22	34901862	rs132675		22	35888302	rs2051582		0.000299901
18	57397049	rs1377167		18	58214564	rs1942858		0.000299526
6	44065304	rs7767854		6	44259468	rs7761137		0.000299026
6	41984313	rs3806113		6	42247803	rs7762152		0.000298364
2	232267180	rs7604112		2	233103541	rs3791729		0.000296822
11	114834362	rs10047420		11	115494807	rs573713		0.000295609
10	129716363	rs6482647		10	130439005	rs11594990		0.000295233
13	57938545	rs9538054		13	58919865	rs9317079		0.000291791
21	36234591	rs2178812		21	36771109	rs2249115		0.000291212
22	34495051	rs9610350		22	35342899	rs2267347		0.000290626
11	130032196	rs4937554		11	130637908	rs1557480		0.000290378
2	179966738	rs1850523		2	180501295	rs17777566		0.000289941
4	7755695	rs2359630		4	8222301	rs10938694		0.000288375
13	23140801	rs7329483		13	23725500	rs912142		0.00028781
7	2453336	rs2906173		7	2740131	rs208358		0.000286109
14	63519763	rs1255899		14	64074981	rs4313734		0.000285974
13	72582921	rs1889097		13	73284794	rs9318219		0.000281569
5	156589533	rs4122648		5	157411208	rs1957562		0.000281364
4	99344682	rs6820913		4	99855238	rs17027976		0.000280979
10	115047886	rs2788178		10	115900918	rs7095762		0.000279493
11	93788997	rs2508678		11	94476263	rs547243		0.00027867
19	3074113	rs415647		19	3802622	rs7255802		0.000278277
6	6032973	rs4960164		6	6201832	rs7766109		0.000277994
4	182714380	rs2043893		4	183369297	rs1031313		0.000276562
10	99196816	rs11189224		10	100179128	rs1061135		0.000276193
8	20174275	rs729361		8	20900514	rs1402649		0.000275165
8	16844114	rs1602899		8	17007700	rs11989486		0.000274869
9	115033744	rs10513190		9	115803726	rs700125		0.000274354
6	155060915	rs9397199		6	155321477	rs6934056		0.000274261
2	51717876	rs11563025		2	52260564	rs2103389		0.000274061
22	35898616	rs1573673		22	36123354	rs7285729		0.000272817
5	173666955	rs2937000		5	174278768	rs30943		0.000272706
8	8775015	rs410487		8	9228326	rs2054348		0.000272484
4	62659351	rs2216197		4	63426495	rs4385097		0.000270892
5	149461072	rs13362413		5	149915873	rs11542921		0.000270614
9	26745930	rs10283761		9	27110369	rs666812		0.000270599
19	2172792	rs12462556		19	2451027	rs8113001		0.000269693
7	8834075	rs2349786		7	9500649	rs2350850		0.000269672
6	11204827	rs9468414		6	12016152	rs17406952		0.000267592
5	9307909	rs40713		5	9900262	rs4701850		0.000266709
8	140085580	rs1506508		8	140709816	rs2014712		0.000266132
9	118765546	rs2150199		9	119671875	rs2296943		0.000264989
12	93161688	rs864106		12	93671613	rs3810784		0.000263641
6	4707143	rs4502986		6	5138612	rs2773288		0.000263525
1	111579848	rs11556868		1	112352065	rs7548711		0.000262564
7	2740131	rs208358		7	3046130	rs4610634		0.00026153
20	56772521	rs6100204		20	57394967	rs906399		0.000260374
10	52295276	rs16910442		10	52807142	rs1189320		0.000259808
7	34330505	rs1541459		7	34744239	rs324389		0.000259636
8	57896577	rs6996522		8	58802907	rs4738610		0.000259249
1	213298169	rs12028008		1	214100944	rs1538639		0.000258852
8	13099149	rs2410038		8	13956728	rs11203571		0.000258817
10	123734561	rs7913538		10	124213934	rs2248799		0.000258536
4	96273050	rs3796442		4	96524607	rs17437679		0.000256749
2	229789287	rs883731		2	230522963	rs6722477		0.000256482
18	46578457	rs7230844		18	46928354	rs9304408		0.000255324
5	145769452	rs6868716		5	146492940	rs12374531		0.000254449
20	650570	rs6085580		20	830803	rs6039132		0.000254194
3	178157980	rs10936922		3	178978325	rs1369569		0.000254128
1	231842135	rs4649240		1	232823041	rs3850718		0.0002537
10	71026021	rs2616125		10	71102152	rs2616108		0.000253409
7	152301581	rs6976913		7	153189882	rs12671878		0.000252449
15	55551913	rs1297111		15	56254870	rs2280197		0.000252402
6	1729095	rs6919059		6	2678168	rs4959715		0.000252053
2	74166588	rs828872		2	74255165	rs4083173		0.000251537
19	35196656	rs10756		19	35543924	rs6510150		0.000251232
19	3055629	rs308052		19	3909397	rs7255123		0.000250065
6	2394185	rs761098		6	2678168	rs4959715		0.000249776
6	166915137	rs4710069		6	167608408	rs384974		0.000249103
10	100179128	rs1061135		10	100308057	rs10883130		0.000248465
14	74942281	rs8017448		14	75027961	rs12147331		0.000248396
19	3516357	rs7246261		19	3909397	rs7255123		0.000247244
7	153642917	rs7780487		7	154586596	rs1730175		0.000246667
3	187111993	rs4686709		3	187331884	rs9839150		0.000246248
7	7864240	rs2348763		7	8826141	rs10486260		0.000246151
6	2216033	rs11754567		6	3152257	rs9405622		0.000244123
5	72582234	rs4540159		5	73304421	rs414915		0.000243946
18	33964343	rs11659747		18	34881627	rs17602961		0.000243939
6	88681156	rs9450829		6	88902668	rs806365		0.000243549
19	3074113	rs415647		19	3516357	rs7246261		0.000242872
9	26745930	rs10283761		9	27589746	rs2477518		0.000242591
20	48766488	rs6512665		20	49487597	rs880324		0.000241248
19	3696546	rs475112		19	3802622	rs7255802		0.000240708
15	76357005	rs11638991		15	76702300	rs6495309		0.000240549
6	128957292	rs12529229		6	129835410	rs6569603		0.000239652
17	12101370	rs8068445		17	12745526	rs12165053		0.000239403
10	19067341	rs7076492		10	19507088	rs10508575		0.000239103
5	173972409	rs11746292		5	174828418	rs6862721		0.000236226
8	20182327	rs10107110		8	20900514	rs1402649		0.00023622
20	57005158	rs9760		20	57968238	rs171842		0.00023471
2	182875136	rs12622714		2	183828292	rs981867		0.00023448
16	22237539	rs2926362		16	22731955	rs2239331		0.000233078
20	15763316	rs4814403		20	16138686	rs11698421		0.00023301
18	55097066	rs478163		18	55465787	rs11152166		0.000232849
6	129835410	rs6569603		6	130329181	rs2326886		0.000229742
5	1185216	rs4594899		5	1903220	rs10512645		0.000229355
7	153642917	rs7780487		7	154300677	rs3807289		0.000229175
17	8884654	rs8076457		17	9380286	rs4791850		0.000228831
14	50625582	rs11626007		14	51579608	rs10137158		0.000227296
4	53932256	rs7684894		4	54667957	rs6554150		0.00022728
16	77810152	rs270422		16	78622871	rs8046585		0.000227257
11	131714477	rs517317		11	132562470	rs558298		0.00022714
20	57394967	rs906399		20	58114133	rs6027301		0.000226684
1	185089907	rs2076075		1	185545269	rs1553000		0.000225953
19	2451027	rs8113001		19	3074113	rs415647		0.000224898
5	149915873	rs11542921		5	150702868	rs2431079		0.00022474
18	54749733	rs12455707		18	55155712	rs4940866		0.000224058
14	93369983	rs4905092		14	93675932	rs878554		0.000223104
4	190183902	rs2132666		4	190925586	rs2251432		0.000222855
7	13747358	rs10486074		7	14277227	rs6955426		0.000222311
12	57033945	rs1729798		12	57599418	rs12426955		0.00022209
10	19507088	rs10508575		10	20341676	rs7921016		0.000221485
1	154240595	rs2886070		1	154738789	rs1171550		0.000220786
6	12016152	rs17406952		6	12531011	rs7740766		0.000220732
6	144199	rs9405480		6	917898	rs2025122		0.000220258
12	4800361	rs6489568		12	5145801	rs7303158		0.00021999
2	230052941	rs1013437		2	230717798	rs1365773		0.000219917
8	69073722	rs4471020		8	70040072	rs4342610		0.000219719
5	17780897	rs6451161		5	18762417	rs10064581		0.00021882
13	93600848	rs535828		13	93714027	rs9301947		0.000218503
11	109411408	rs1789374		11	110281747	rs10488716		0.000218015
20	48766488	rs6512665		20	49616647	rs6096477		0.000217694
3	108049594	rs709570		3	108716017	rs594635		0.000217689
11	94225561	rs333027		11	94738830	rs477980		0.00021627
10	101264355	rs7078219		10	102094511	rs735877		0.000215727
1	163953829	rs4656461		1	164265232	rs6680282		0.000215381
10	8364722	rs6602296		10	8883955	rs1334538		0.000214559
9	115171500	rs3789255		9	115803726	rs700125		0.000214193
8	13099149	rs2410038		8	13655257	rs10105056		0.000212945
1	243064576	rs10927330		1	244057164	rs10802274		0.000211907
8	20174275	rs729361		8	20728757	rs2616160		0.000211514
2	229789287	rs883731		2	230129849	rs2216251		0.000210988
13	23055969	rs9550985		13	23725500	rs912142		0.000210593
12	24938987	rs16928163		12	25417964	rs7964381		0.000207426
19	3802622	rs7255802		19	3909397	rs7255123		0.000206154
17	75519064	rs4889802		17	75799274	rs9894254		0.000205834
17	53006314	rs888117		17	53208287	rs17739392		0.000205273
1	34264145	rs2164581		1	34824768	rs1342476		0.00020349
7	93202920	rs2519601		7	93838409	rs10262915		0.000202821
17	73905790	rs2292645		17	74703643	rs2612807		0.000202284
6	155276341	rs1123969		6	155321477	rs6934056		0.000201772
11	130637908	rs1557480		11	131366006	rs961798		0.000201229
20	9473601	rs2072952		20	9923954	rs2064658		0.000200652
9	13962573	rs10511585		9	14542292	rs1536647		0.00019921
20	48854931	rs2426198		20	49487597	rs880324		0.000198904
17	74973490	rs871739		17	75519064	rs4889802		0.000198516
18	71119261	rs2581641		18	71623552	rs1380713		0.00019779
20	56699540	rs6015338		20	57394967	rs906399		0.000197373
3	59616409	rs9872658		3	60137496	rs213420		0.000197192
12	129287686	rs12426839		12	130169632	rs1211973		0.000196559
18	54679876	rs6567030		18	55097066	rs478163		0.000194722
6	152750003	rs214950		6	153454169	rs3910736		0.000191967
8	25288623	rs2659583		8	26022843	rs2976302		0.00019167
10	82345175	rs7923028		10	83089221	rs265518		0.000190543
3	13167688	rs358345		3	13617947	rs1878173		0.000190311
11	12740487	rs4415740		11	12972308	rs4485088		0.000189891
17	12101370	rs8068445		17	12410379	rs237265		0.000189317
5	35674864	rs286444		5	36460847	rs6883825		0.000189147
1	66763412	rs6693644		1	67691674	rs1572845		0.000188452
17	29786153	rs10491111		17	30591570	rs1480945		0.000187737
13	102884033	rs9519033		13	103626677	rs9558257		0.000187296
1	185545269	rs1553000		1	186233784	rs7543364		0.00018725
12	53181953	rs1249390		12	53256721	rs1249950		0.000187085
8	5648084	rs7814450		8	6005078	rs2552269		0.000185803
2	108238444	rs13392744		2	108955517	rs260696		0.000185165
10	112560233	rs11195338		10	112939674	rs4417203		0.000185027
4	15301234	rs6815296		4	16251562	rs4698502		0.000184197
16	22774184	rs1989806		16	23283422	rs238551		0.000184096
19	956230	rs2240158		19	1327723	rs266805		0.00018377
22	48224668	rs136800		22	48852385	rs2294394		0.000183418
9	89998402	rs4877127		9	90843569	rs4877041		0.000182662
10	8883955	rs1334538		10	9009089	rs1243413		0.000182255
6	5138612	rs2773288		6	6028665	rs1482875		0.000181815
5	173520247	rs10866671		5	174278768	rs30943		0.000181785
1	157848727	rs10494331		1	158189583	rs2249707		0.00018135
13	22716156	rs9578562		13	23055969	rs9550985		0.000180884
6	522820	rs9504361		6	1139666	rs191555		0.000180645
13	102884033	rs9519033		13	103855994	rs1330518		0.000180552
5	98516161	rs10055586		5	99285891	rs2968258		0.000180489
1	230873627	rs12567890		1	231796069	rs10910220		0.000180104
3	7332086	rs2875237		3	7582033	rs1569285		0.000179493
16	53306768	rs1420555		16	54084923	rs243842		0.000179123
5	173520247	rs10866671		5	173972409	rs11746292		0.000177961
14	76095677	rs11851385		14	76873305	rs3759732		0.000177298
13	109780420	rs4447275		13	109898948	rs2296845		0.000176323
7	157652672	rs1130495		7	158256804	rs6969349		0.000175368
11	132562470	rs558298		11	132583894	rs499261		0.000175199
19	1327723	rs266805		19	1733798	rs757528		0.000174888
20	48766488	rs6512665		20	49035357	rs4811105		0.000174782
8	134280708	rs2929986		8	135019299	rs6471175		0.000174641
4	67446415	rs1481245		4	68126787	rs11725922		0.000174353
9	14540138	rs10491772		9	15345480	rs632317		0.000174125
15	27355879	rs570956		15	27766632	rs10519663		0.000173313
11	3803837	rs1055639		11	4604346	rs3861787		0.000173063
5	131900764	rs739719		5	132652932	rs890820		0.000173028
4	140920235	rs7695171		4	141739758	rs4956454		0.000172224
13	109898948	rs2296845		13	110317400	rs4771713		0.000171792
13	104044313	rs1434349		13	104497917	rs4371030		0.000171531
10	101475081	rs2269196		10	102094511	rs735877		0.000171035
11	21453259	rs4922828		11	22308582	rs4362145		0.00017101
1	33958780	rs528059		1	34264145	rs2164581		0.000171002
15	29232062	rs1580141		15	29997162	rs10519712		0.000170542
12	128857653	rs11060565		12	129343999	rs1798306		0.000170287
5	173972409	rs11746292		5	174852056	rs267384		0.000170181
13	79675303	rs10507904		13	79898506	rs1999494		0.000170107
3	45652402	rs7648681		3	46148940	rs4683182		0.000168546
5	9900262	rs4701850		5	9981862	rs1035961		0.000166782
10	55027142	rs1932011		10	55981085	rs7073883		0.000166485
10	83080993	rs1329212		10	83098389	rs183827		0.000165746
6	766327	rs9328435		6	1139666	rs191555		0.000165601
18	54749733	rs12455707		18	55465787	rs11152166		0.000165545
4	15826043	rs4698457		4	16036690	rs2313547		0.000164467
8	13655257	rs10105056		8	13956728	rs11203571		0.000164272
18	55465787	rs11152166		18	55750522	rs4940915		0.000164022
15	96247625	rs12915086		15	96702240	rs3889766		0.000163933
17	7251546	rs8075459		17	7673682	rs10852892		0.00016391
12	26431147	rs11614012		12	26755020	rs6487570		0.000163771
19	40601844	rs8112413		19	40691331	rs7245699		0.000163298
15	34495584	rs7180805		15	34972328	rs12902470		0.000162995
4	190505753	rs10032784		4	190925586	rs2251432		0.000162819
14	56024151	rs1890905		14	56416625	rs11158135		0.000162231
10	82345175	rs7923028		10	83080993	rs1329212		0.000161519
11	129852400	rs4937523		11	130032196	rs4937554		0.000161376
13	102884033	rs9519033		13	103620989	rs1923868		0.000161181
5	55864542	rs30365		5	56000924	rs889310		0.000161066
13	109239484	rs4773094		13	109898948	rs2296845		0.000160619
19	58734264	rs3746305		19	59223461	rs628258		0.00016053
20	12893669	rs6131414		20	13859291	rs2423762		0.000160238
9	107714213	rs2417658		9	108352743	rs7865489		0.000159735
13	26367376	rs17567915		13	26839474	rs9512654		0.000159499
20	56024773	rs6092588		20	56379407	rs6064647		0.000159225
5	39406664	rs3812042		5	39805914	rs11739973		0.000159186
7	78066487	rs319868		7	78077684	rs10485909		0.000159171
8	15854192	rs7829952		8	16844114	rs1602899		0.000158075
10	122847953	rs10886849		10	123829539	rs2461224		0.000157868
4	39931896	rs2381497		4	40472919	rs2437323		0.000157667
2	141516543	rs1474406		2	142140263	rs11898305		0.000157563
15	92156214	rs1935634		15	92714510	rs1368841		0.000155883
6	72118181	rs978766		6	72720292	rs761177		0.000155792
8	25514918	rs3890765		8	25885608	rs6991575		0.000155682
21	19329426	rs2103500		21	20272611	rs2407581		0.000154379
2	65098869	rs759458		2	66086240	rs1484483		0.00015435
6	150427168	rs2010259		6	151265373	rs997429		0.000153996
1	76438086	rs1999734		1	76751065	rs1347539		0.000153322
12	94377027	rs2596761		12	95083811	rs12817595		0.000153093
20	49035357	rs4811105		20	49487597	rs880324		0.00015235
10	130012687	rs12772143		10	130594317	rs4750722		0.000151379
20	56379407	rs6064647		20	57005158	rs9760		0.000150697
6	156395559	rs6909234		6	156761806	rs2603450		0.000150384
13	57938545	rs9538054		13	58750783	rs9538364		0.000150365
4	34601459	rs1317830		4	34872317	rs2127850		0.000148237
9	14370945	rs630973		9	15345480	rs632317		0.000147242
16	86364482	rs8063363		16	87332684	rs7185630		0.000147196
2	75426226	rs2110933		2	75698135	rs875756		0.00014681
20	56024773	rs6092588		20	56699540	rs6015338		0.000146744
7	8550768	rs10486239		7	8834075	rs2349786		0.000145483
22	48183814	rs4824032		22	48859456	rs4838816		0.000144876
2	65198747	rs6546127		2	66086240	rs1484483		0.000144666
10	131954880	rs2771223		10	132882533	rs2918143		0.00014388
4	177636560	rs309722		4	178382349	rs1992264		0.000143817
9	118706972	rs7029188		9	119111770	rs1572307		0.000142916
8	94937766	rs4531022		8	95302512	rs2607060		0.000142791
13	109898948	rs2296845		13	110325330	rs9559900		0.000142123
18	60510784	rs1506219		18	61182880	rs616329		0.00014193
2	230052941	rs1013437		2	230522963	rs6722477		0.000140979
16	87332684	rs7185630		16	87852014	rs3096314		0.0001408
3	77055494	rs9827948		3	77801422	rs9854781		0.000140353
2	133923233	rs7604549		2	134310580	rs11691129		0.000140036
11	107424109	rs11212495		11	108127604	rs1975910		0.000139547
22	48183814	rs4824032		22	48852385	rs2294394		0.000139311
9	12633558	rs6474720		9	12894064	rs13295077		0.00013891
19	446722	rs758503		19	791984	rs2074639		0.000138683
6	155064405	rs7754964		6	155321477	rs6934056		0.000138681
8	20900514	rs1402649		8	21646472	rs6587004		0.000138231
20	58114133	rs6027301		20	58982247	rs1570038		0.000137204
9	89998402	rs4877127		9	90557863	rs1857496		0.000136605
8	6005078	rs2552269		8	6704517	rs6989229		0.000136182
12	94128421	rs10507047		12	95083811	rs12817595		0.000136132
4	39931896	rs2381497		4	40794090	rs10031772		0.000135992
15	55408068	rs4534776		15	56254870	rs2280197		0.000135042
19	54030910	rs8110220		19	54895365	rs10417008		0.000134697
[truncated: 729 more rows]
